# Supplementary material for: Neurodevelopmental signatures of narcotic and neuropsychiatric risk factors in 3D human-derived forebrain organoids
Source: Mol Psychiatry. 2021 Jun 22;26(12):7760–83. doi: 10.1038/s41380-021-01189-9 (PMC8873021; doi:10.1038/s41380-021-01189-9)
Supplement: Supplementary file 1 — Supplementary Table 1. Global Analysis of TMT-LC:MS Proteomics by ANOVA [file 41380_2021_1189_MOESM1_ESM.xlsx]

## Sheet: Sheet1
Uniprot_Accession	Gene_Name	Protein_Name	Short_Name	Fasta.headers	Peptides	Sequence.coverage....	Mol..weight..kDa.	Q.value	Norm.MN602_020_BrdU	Norm.MN602_022_BrdU	Norm.MN602_279_BrdU	Norm.MN695_677_BrdU	Norm.MN695_020_WIN	Norm.MN602_022_WIN	Norm.MN602_279_WIN	Norm.MN695_677_WIN	Norm.MN695_020_IL17	Norm.MN602_022_IL17	Norm.MN602_279_IL17	Norm.MN695_677_IL17	Norm.MN695_020_CORT	Norm.MN602_022_CORT	Norm.MN602_279_CORT	Norm.MN695_677_CORT	Norm.MN602_020_NIC	Norm.MN695_022_NIC	Norm.MN695_279_NIC	Norm.MN602_677_NIC	Norm.MN602_020_ETH	Norm.MN695_022_ETH	Norm.MN695_279_ETH	Norm.MN602_677_ETH	Norm.MN695_020_ENDO	Norm.MN695_022_ENDO	Norm.MN695_279_ENDO	Norm.MN602_677_ENDO	ANOVA p value	ANOVA q-value	Significant pairs
Q9HAV7	GRPEL1	GrpE protein homolog 1, mitochondrial	GRPE1_HUMAN	sp|Q9HAV7|GRPE1_HUMAN GrpE protein homolog 1, mitochondrial OS=Homo sapiens GN=GRPEL1 PE=1 SV=2	4	18.4	24.279	0	18.0983	18.2006	18.1754	18.0648	18.6383	18.3153	18.1544	18.5178	18.0483	18.0712	18.1423	18.2393	17.9815	18.2392	18.2241	18.196	17.9577	18.0892	18.098	17.9627	18.0907	18.1633	18.0344	18.0316	18.0546	18.2021	18.0692	18.2324	0.0044132	1	WIN_NIC;WIN_ETH;WIN_IL17;WIN_BrdU;WIN_ENDO
Q92544	TM9SF4	Transmembrane 9 superfamily member 4	TM9S4_HUMAN	tr|A0A0C4DFM1|A0A0C4DFM1_HUMAN Transmembrane 9 superfamily member OS=Homo sapiens GN=TM9SF4 PE=1 SV=1;sp|Q92544|TM9S4_HUMAN Transmembrane 9 superfamily member 4 OS=Homo sapiens GN=TM9SF4 PE=1 SV=2	12	20.8	72.54	0	20.5051	20.61	20.4082	20.7378	20.8391	20.7654	20.547	20.811	20.5833	20.5915	20.5111	20.6403	20.5202	20.748	20.5275	20.6415	20.4944	20.5171	20.5636	20.4994	20.596	20.4949	20.5332	20.4785	20.6054	20.5111	20.5195	20.5831	0.0397491	1	WIN_NIC;WIN_ETH
Q9BSR8	YIPF4	Protein YIPF4	YIPF4_HUMAN	tr|H7C0D5|H7C0D5_HUMAN Protein YIPF4 (Fragment) OS=Homo sapiens GN=YIPF4 PE=1 SV=1;sp|Q9BSR8|YIPF4_HUMAN Protein YIPF4 OS=Homo sapiens GN=YIPF4 PE=1 SV=1	1	15.5	6.447	0.0028531	17.4031	17.222	17.3081	17.2617	17.8848	17.4179	17.4489	17.5754	17.0621	17.3736	17.3164	17.4498	17.0384	17.1509	17.2568	17.3557	17.1934	17.1164	17.0835	17.3867	17.2738	17.2078	17.1983	17.3736	17.3259	17.495	17.3474	17.1697	0.0172768	0.97361	WIN_NIC;WIN_CORT
P36776-2	LONP1	Lon protease homolog, mitochondrial	LONM_HUMAN	tr|K7EKE6|K7EKE6_HUMAN Lon protease homolog, mitochondrial OS=Homo sapiens GN=LONP1 PE=1 SV=1;tr|K7EJE8|K7EJE8_HUMAN Lon protease homolog, mitochondrial OS=Homo sapiens GN=LONP1 PE=1 SV=1;sp|P36776-2|LONM_HUMAN Isoform 2 of Lon protease homolog, mitochondr	26	38.7	95.179	0	22.0535	22.128	22.1211	22.2191	23.0972	22.2159	22.1688	22.8094	22.2404	22.1129	22.1171	22.2409	22.3226	22.1351	22.1716	22.2385	22.0343	22.2114	22.1844	22.0439	22.0462	22.317	22.1904	22.0278	22.2532	22.4199	22.2222	22.1124	0.0462738	1	WIN_NIC
Q9H0A0	NAT10	RNA cytidine acetyltransferase	NAT10_HUMAN	sp|Q9H0A0|NAT10_HUMAN RNA cytidine acetyltransferase OS=Homo sapiens GN=NAT10 PE=1 SV=2;sp|Q9H0A0-2|NAT10_HUMAN Isoform 2 of RNA cytidine acetyltransferase OS=Homo sapiens GN=NAT10;tr|A0A087WV29|A0A087WV29_HUMAN RNA cytidine acetyltransferase OS=Homo sapie	16	18.3	115.73	0	20.2395	20.3225	20.0145	19.944	21.4303	20.3301	20.1422	20.866	19.9217	20.2463	20.0387	20.326	19.9835	20.2972	20.1411	20.0856	20.2005	20.0976	19.9288	20.1026	20.306	20.0506	20.0714	20.0706	20.2498	20.2323	20.0508	20.1635	0.0352051	1	WIN_NIC
Q9NX62	BPNT2	Golgi-resident adenosine 3',5'-bisphosphate 3'-phosphatase	IMPA3_HUMAN	sp|Q9NX62|IMPA3_HUMAN Inositol monophosphatase 3 OS=Homo sapiens GN=IMPAD1 PE=1 SV=1	6	23.4	38.681	0	18.5086	18.6347	18.7947	18.775	19.0457	18.7312	18.9643	18.9284	18.5604	18.7215	18.6851	18.8177	18.4244	18.5656	18.7422	18.7732	18.4304	18.5388	18.5412	18.756	18.5191	18.8813	18.7222	18.5353	18.6474	18.7689	18.4967	18.5223	0.0455189	1	WIN_NIC
Q9NTJ5-2	SACM1L	Phosphatidylinositol-3-phosphatase SAC1	SAC1_HUMAN	tr|E9PGZ4|E9PGZ4_HUMAN Phosphatidylinositide phosphatase SAC1 OS=Homo sapiens GN=SACM1L PE=1 SV=1;sp|Q9NTJ5-2|SAC1_HUMAN Isoform 2 of Phosphatidylinositide phosphatase SAC1 OS=Homo sapiens GN=SACM1L;sp|Q9NTJ5|SAC1_HUMAN Phosphatidylinositide phosphatase SA	12	24.8	55.571	0	20.4082	20.4769	20.3546	20.3585	20.8703	20.5458	20.4056	20.7161	20.2251	20.4331	20.3648	20.3663	20.4102	20.5579	20.2957	20.4672	20.332	20.4275	20.3477	20.2881	20.5473	20.4136	20.333	20.3093	20.4294	20.3572	20.311	20.3175	0.0143933	1	WIN_IL17;WIN_NIC;WIN_ENDO
P18085	ARF4	ADP-ribosylation factor 4	ARF4_HUMAN	sp|P18085|ARF4_HUMAN ADP-ribosylation factor 4 OS=Homo sapiens GN=ARF4 PE=1 SV=3;tr|C9JAK5|C9JAK5_HUMAN ADP-ribosylation factor 4 OS=Homo sapiens GN=ARF4 PE=1 SV=1;tr|U3KQF2|U3KQF2_HUMAN ADP-ribosylation factor 4 OS=Homo sapiens GN=ARF4 PE=1 SV=1;tr|C9JPM4	8	52.8	20.511	0	21.1531	21.236	21.2802	21.3322	22.472	21.5189	21.423	22.2389	21.3021	21.1394	21.2989	21.2181	21.307	21.0958	21.1878	21.6103	21.1816	21.38	21.324	21.2548	21.1569	21.2791	21.2195	21.3108	21.3615	21.3019	21.3207	21.0217	0.00376637	1	WIN_IL17;WIN_ETH;WIN_BrdU;WIN_ENDO;WIN_NIC;WIN_CORT
Q4KWH8-3	PLCH1	1-phosphatidylinositol 4,5-bisphosphate phosphodiesterase eta-1	PLCH1_HUMAN	sp|Q4KWH8-3|PLCH1_HUMAN Isoform 3 of 1-phosphatidylinositol 4,5-bisphosphate phosphodiesterase eta-1 OS=Homo sapiens GN=PLCH1;sp|Q4KWH8-4|PLCH1_HUMAN Isoform 4 of 1-phosphatidylinositol 4,5-bisphosphate phosphodiesterase eta-1 OS=Homo sapiens GN=PLCH1;sp|Q	1	0.8	114.5	0.0015009	19.2263	19.507	19.1147	19.0759	20.4629	19.5661	19.0774	19.9509	18.9009	19.2718	19.076	19.2266	19.0684	19.4576	19.1094	19.2235	19.2303	19.4196	19.0945	19.1364	19.2375	19.0887	19.0695	19.1546	19.2321	19.0876	19.1871	19.4141	0.0360785	1	WIN_IL17;WIN_ETH
Q9NR30	DDX21	Nucleolar RNA helicase 2	DDX21_HUMAN	sp|Q9NR30|DDX21_HUMAN Nucleolar RNA helicase 2 OS=Homo sapiens GN=DDX21 PE=1 SV=5;sp|Q9NR30-2|DDX21_HUMAN Isoform 2 of Nucleolar RNA helicase 2 OS=Homo sapiens GN=DDX21	15	24	87.343	0	20.3889	20.2505	20.1284	20.17	20.7774	20.4342	20.2466	20.5217	20.1657	20.4121	20.0892	20.1281	20.2761	20.2692	20.1654	20.1773	20.3385	20.2854	20.2608	20.1721	20.2825	20.1698	20.2656	20.1293	20.2556	20.2453	20.3233	20.1654	0.0313135	1	WIN_IL17;WIN_ETH
P42704	LRPPRC	Leucine-rich PPR motif-containing protein, mitochondrial	LPPRC_HUMAN	sp|P42704|LPPRC_HUMAN Leucine-rich PPR motif-containing protein, mitochondrial OS=Homo sapiens GN=LRPPRC PE=1 SV=3	57	46.5	157.9	0	24.0828	24.0548	23.9811	23.8307	24.3498	24.206	24.0381	24.1538	23.9061	24.0249	23.8513	23.8732	24.0204	23.9898	23.9334	23.8917	24.0828	24.0159	23.9617	23.9089	23.9936	23.9657	23.9619	23.8596	23.944	24.0425	23.9209	23.8301	0.00577867	1	WIN_IL17;WIN_ENDO;WIN_ETH;WIN_CORT
Q9Y2X3	NOP58	Nucleolar protein 58	NOP58_HUMAN	sp|Q9Y2X3|NOP58_HUMAN Nucleolar protein 58 OS=Homo sapiens GN=NOP58 PE=1 SV=1	13	29.3	59.578	0	21.9615	21.9809	21.7483	21.8749	22.2532	22.031	21.8869	22.1206	21.8023	21.8254	21.8039	21.7634	22.0961	21.992	21.8696	22.0018	21.9125	21.8241	21.8971	21.8482	21.9459	21.8466	21.8195	21.7856	21.916	21.8221	21.7113	21.9107	0.00552834	1	WIN_IL17;WIN_ENDO;WIN_ETH
E9PIR7	TXNRD1	Thioredoxin-disulfide reductase	E9PIR7_HUMAN	tr|E9PIR7|E9PIR7_HUMAN Thioredoxin reductase 1, cytoplasmic OS=Homo sapiens GN=TXNRD1 PE=1 SV=1;tr|F8W809|F8W809_HUMAN Thioredoxin reductase 1, cytoplasmic OS=Homo sapiens GN=TXNRD1 PE=1 SV=1;tr|A0A087WSW9|A0A087WSW9_HUMAN Thioredoxin reductase 1, cytoplas	15	45.2	53.166	0	22.9508	22.7665	22.8566	22.7544	23.5194	23.0329	22.9205	23.3595	22.7612	22.851	22.7125	22.6684	22.7438	22.8246	22.7359	22.7544	22.9163	22.7805	22.9788	22.6311	22.8279	22.8534	22.9158	22.5789	22.8064	22.8376	22.9894	22.6088	0.00557282	1	WIN_IL17;WIN_CORT;WIN_ETH;WIN_ENDO;WIN_NIC;WIN_BrdU
P30825	SLC7A1	High affinity cationic amino acid transporter 1	SL7A1_HUMAN	sp|P30825|CTR1_HUMAN High affinity cationic amino acid transporter 1 OS=Homo sapiens GN=SLC7A1 PE=1 SV=1	4	8.4	67.638	0	17.2724	17.2575	17.5818	17.3186	18.7739	17.4627	17.5121	18.5739	17.1506	17.2291	17.4307	17.269	17.2552	17.2526	17.379	17.3516	17.3517	17.6672	17.6251	17.2616	17.3571	17.5922	17.5734	17.2863	17.1647	17.6301	17.7484	17.3462	0.0211727	1	WIN_IL17;WIN_CORT;WIN_BrdU
P46379-2	BAG6	Large proline-rich protein BAG6	BAG6_HUMAN	tr|A0A024RCR6|A0A024RCR6_HUMAN BAG6 OS=Homo sapiens GN=BAT3 PE=1 SV=1;tr|A0A0G2JK23|A0A0G2JK23_HUMAN Large proline-rich protein BAG6 OS=Homo sapiens GN=BAG6 PE=1 SV=1;sp|P46379-2|BAG6_HUMAN Isoform 2 of Large proline-rich protein BAG6 OS=Homo sapiens GN=BA	12	12.4	118.7	0	22.0324	21.9861	21.9387	21.9363	22.0746	22.0693	21.9592	22.0321	21.8046	21.9684	21.9186	21.917	21.8452	22.0155	21.894	21.8706	21.9803	21.9134	21.9299	21.9311	21.9791	21.9251	21.9146	21.966	21.9673	21.9065	21.9809	21.9181	0.0278302	1	WIN_IL17;WIN_CORT
Q8NE71-2	ABCF1	ATP-binding cassette sub-family F member 1	ABCF1_HUMAN	sp|Q8NE71-2|ABCF1_HUMAN Isoform 2 of ATP-binding cassette sub-family F member 1 OS=Homo sapiens GN=ABCF1;sp|Q8NE71|ABCF1_HUMAN ATP-binding cassette sub-family F member 1 OS=Homo sapiens GN=ABCF1 PE=1 SV=2;tr|H0YGW7|H0YGW7_HUMAN ATP-binding cassette sub-fam	18	24.5	91.679	0	23.0204	23.0859	22.9785	23.0542	23.3873	23.1784	23.0448	23.2682	22.8754	23.0981	22.9787	22.9816	23.0539	23.146	23.0477	23.0815	23.0948	23.1023	23.1672	23.0617	23.1046	23.1593	23.1322	22.975	23.0494	23.1158	23.0888	23.0308	0.0166113	0.975291	WIN_IL17;WIN_BrdU
Q96A33	CCDC47	Coiled-coil domain-containing protein 47	CCD47_HUMAN	sp|Q96A33|CCD47_HUMAN Coiled-coil domain-containing protein 47 OS=Homo sapiens GN=CCDC47 PE=1 SV=1;sp|Q96A33-2|CCD47_HUMAN Isoform 2 of Coiled-coil domain-containing protein 47 OS=Homo sapiens GN=CCDC47	7	17.4	55.873	0	19.5517	19.5705	19.4825	19.5672	20.3883	19.729	19.5505	20.2178	19.3847	19.6514	19.5555	19.5215	19.5252	19.6272	19.5368	19.6652	19.5661	19.6019	19.843	19.6254	19.6726	19.5188	19.7242	19.6173	19.581	19.5826	19.7901	19.5941	0.0286443	1	WIN_IL17;WIN_BrdU
Q9BZE4	GTPBP4	Nucleolar GTP-binding protein 1	NOG1_HUMAN	sp|Q9BZE4|NOG1_HUMAN Nucleolar GTP-binding protein 1 OS=Homo sapiens GN=GTPBP4 PE=1 SV=3;sp|Q9BZE4-2|NOG1_HUMAN Isoform 2 of Nucleolar GTP-binding protein 1 OS=Homo sapiens GN=GTPBP4;sp|Q9BZE4-3|NOG1_HUMAN Isoform 3 of Nucleolar GTP-binding protein 1 OS=Ho	10	17.2	73.964	0	19.4863	19.6716	19.4956	19.4857	19.8525	19.8108	19.5626	19.8195	19.41	19.4946	19.381	19.4697	19.7252	19.6736	19.4624	19.5374	19.4915	19.5964	19.6644	19.5555	19.5735	19.5993	19.6319	19.4886	19.5287	19.6217	19.5723	19.5814	0.00324609	1	WIN_IL17;WIN_BrdU
Q9H553	ALG2	Alpha-1,3/1,6-mannosyltransferase ALG2	ALG2_HUMAN	sp|Q9H553|ALG2_HUMAN Alpha-1,3/1,6-mannosyltransferase ALG2 OS=Homo sapiens GN=ALG2 PE=1 SV=1;sp|Q9H553-2|ALG2_HUMAN Isoform 2 of Alpha-1,3/1,6-mannosyltransferase ALG2 OS=Homo sapiens GN=ALG2	4	8.4	47.091	0	19.4322	19.7154	19.428	19.7497	20.3616	19.7882	19.5744	20.293	19.5382	19.5879	19.4414	19.6441	19.6661	19.6116	19.5109	19.8203	19.4367	19.644	19.731	19.595	19.5061	19.6371	19.6806	19.6025	19.5983	19.6402	19.7355	19.6297	0.030669	1	WIN_IL17;WIN_BrdU
Q9Y5L0-3	TNPO3	Transportin-3	TNPO3_HUMAN	tr|E9PFH4|E9PFH4_HUMAN Transportin-3 OS=Homo sapiens GN=TNPO3 PE=1 SV=1;sp|Q9Y5L0-3|TNPO3_HUMAN Isoform 3 of Transportin-3 OS=Homo sapiens GN=TNPO3;sp|Q9Y5L0|TNPO3_HUMAN Transportin-3 OS=Homo sapiens GN=TNPO3 PE=1 SV=3;tr|C9J7E5|C9J7E5_HUMAN Transportin-3	12	16.3	96.669	0	19.5109	19.4905	19.395	19.4724	19.6661	19.5494	19.6946	19.6953	19.3775	19.4632	19.5259	19.3677	19.6799	19.6524	19.5678	19.5743	19.5312	19.7647	19.6996	19.5103	19.4957	19.8136	19.6532	19.6134	19.6235	19.7782	19.7141	19.5517	0.00565024	1	WIN_IL17;ENDO_IL17
P08240-2	SRPRA	Signal recognition particle receptor subunit alpha	SRPRA_HUMAN	sp|P08240-2|SRPRA_HUMAN Isoform 2 of Signal recognition particle receptor subunit alpha OS=Homo sapiens GN=SRPRA;sp|P08240|SRPRA_HUMAN Signal recognition particle receptor subunit alpha OS=Homo sapiens GN=SRPRA PE=1 SV=2	11	21.8	66.558	0	18.6128	18.711	18.658	18.8992	19.5504	18.8001	18.6749	19.4356	18.7511	18.6035	18.5461	18.7272	18.7684	18.7689	18.6043	18.8	18.6159	18.9467	18.8879	18.7503	18.7586	18.8798	18.9993	18.68	18.87	18.8589	18.9061	18.7888	0.0758711	1	WIN_IL17
Q08722-2	CD47	Leukocyte surface antigen CD47	CD47_HUMAN	sp|Q08722-2|CD47_HUMAN Isoform OA3-293 of Leukocyte surface antigen CD47 OS=Homo sapiens GN=CD47;sp|Q08722-3|CD47_HUMAN Isoform OA3-305 of Leukocyte surface antigen CD47 OS=Homo sapiens GN=CD47;sp|Q08722-4|CD47_HUMAN Isoform OA3-312 of Leukocyte surface an	2	6.8	31.742	0	18.0643	17.7989	17.956	17.7835	18.7937	18.1164	17.909	18.5035	17.7128	18.0011	17.7736	17.9589	18.0668	17.9384	17.8052	17.7993	17.9699	17.893	18.1117	17.7608	17.8107	17.9758	18.0288	17.8857	18.0383	17.9966	18.1709	17.8812	0.0339528	1	WIN_IL17
Q9P2J5	LARS1	Leucine--tRNA ligase, cytoplasmic	SYLC_HUMAN	sp|Q9P2J5|SYLC_HUMAN Leucine--tRNA ligase, cytoplasmic OS=Homo sapiens GN=LARS PE=1 SV=2;sp|Q9P2J5-2|SYLC_HUMAN Isoform 2 of Leucine--tRNA ligase, cytoplasmic OS=Homo sapiens GN=LARS	31	30.2	134.46	0	23.4668	23.5336	23.39	23.4501	23.7991	23.5251	23.3657	23.6713	23.395	23.4731	23.2765	23.3822	23.4807	23.4421	23.3213	23.4524	23.4789	23.4658	23.4751	23.4339	23.492	23.4642	23.4555	23.437	23.4552	23.4727	23.4748	23.4221	0.0827372	1	WIN_IL17
Q9UHB9	SRP68	Signal recognition particle subunit SRP68	SRP68_HUMAN	sp|Q9UHB9|SRP68_HUMAN Signal recognition particle subunit SRP68 OS=Homo sapiens GN=SRP68 PE=1 SV=2;sp|Q9UHB9-4|SRP68_HUMAN Isoform 4 of Signal recognition particle subunit SRP68 OS=Homo sapiens GN=SRP68;sp|Q9UHB9-2|SRP68_HUMAN Isoform 2 of Signal recogniti	22	41.8	70.729	0	21.9596	21.9266	21.9636	22.0552	22.4428	21.9758	21.9875	22.3234	21.8743	21.8678	21.9583	21.9119	22.0571	21.9572	21.9087	22.0116	21.9615	21.9783	22.0392	21.9093	21.9625	21.9884	22.0285	21.8524	22.011	22.0022	22.0149	21.8855	0.0376144	1	WIN_IL17
Q9Y2L1	DIS3	Exosome complex exonuclease RRP44	RRP44_HUMAN	sp|Q9Y2L1|RRP44_HUMAN Exosome complex exonuclease RRP44 OS=Homo sapiens GN=DIS3 PE=1 SV=2;tr|G3V1J5|G3V1J5_HUMAN Exosome complex exonuclease RRP44 OS=Homo sapiens GN=DIS3 PE=1 SV=1;sp|Q9Y2L1-2|RRP44_HUMAN Isoform 2 of Exosome complex exonuclease RRP44 OS=H	7	10.4	109	0	18.8058	18.8636	18.7145	18.7293	19.0358	18.8058	18.7027	18.9302	18.6496	18.7155	18.6409	18.6478	18.8999	18.6605	18.6339	18.7985	18.8574	18.7716	18.7022	18.7901	18.8578	18.7451	18.7635	18.8221	18.8983	18.7395	18.8272	18.8334	0.0894745	1	WIN_IL17
Q8TCT9-5	HM13	Minor histocompatibility antigen H13	HM13_HUMAN	sp|Q8TCT9-5|HM13_HUMAN Isoform 5 of Minor histocompatibility antigen H13 OS=Homo sapiens GN=HM13;sp|Q8TCT9|HM13_HUMAN Minor histocompatibility antigen H13 OS=Homo sapiens GN=HM13 PE=1 SV=1;tr|A0A075B6F6|A0A075B6F6_HUMAN Minor histocompatibility antigen H13	6	19.1	36.813	0	21.3256	21.3483	21.1799	21.3125	22.1804	21.5888	21.1772	22.022	21.1302	21.3632	20.8579	21.3586	21.0742	21.2977	20.9911	21.3821	21.0811	21.227	21.2622	20.9554	21.2426	20.9547	21.1987	20.9964	21.2225	21.1825	21.3683	21.1388	0.00967202	0.901057	WIN_ETH;WIN_NIC;WIN_IL17;WIN_CORT
Q8N1I0-2	DOCK4	Dedicator of cytokinesis protein 4	DOCK4_HUMAN	tr|H0Y599|H0Y599_HUMAN Dedicator of cytokinesis protein 4 (Fragment) OS=Homo sapiens GN=DOCK4 PE=1 SV=1;sp|Q8N1I0-2|DOCK4_HUMAN Isoform 2 of Dedicator of cytokinesis protein 4 OS=Homo sapiens GN=DOCK4;sp|Q8N1I0|DOCK4_HUMAN Dedicator of cytokinesis protein	2	1.4	228.52	0	20.569	20.9029	20.3909	20.5869	24.2653	21.1426	20.6498	23.707	20.0435	20.5932	20.274	21.2417	20.4086	20.8519	20.223	20.7347	20.3577	20.2076	20.2158	20.3618	20.2727	19.6116	20.2315	20.5542	20.5184	20.0957	20.4307	20.654	0.00538423	1	WIN_ETH;WIN_NIC;WIN_ENDO;WIN_IL17;WIN_CORT;WIN_BrdU
Q9Y4L1	HYOU1	Hypoxia up-regulated protein 1	HYOU1_HUMAN	tr|A0A087X054|A0A087X054_HUMAN Hypoxia up-regulated protein 1 OS=Homo sapiens GN=HYOU1 PE=1 SV=1;sp|Q9Y4L1|HYOU1_HUMAN Hypoxia up-regulated protein 1 OS=Homo sapiens GN=HYOU1 PE=1 SV=1;tr|E9PJ21|E9PJ21_HUMAN Hypoxia up-regulated protein 1 (Fragment) OS=Hom	42	49	104.78	0	24.0206	24.3119	24.0206	24.0795	25.9577	24.4505	24.0955	25.5752	23.8258	24.1564	23.9934	24.3401	23.9413	24.3295	24.0012	24.1882	24.0511	24.0239	24.092	24.0588	24.1011	23.9074	24.084	24.0744	24.118	23.9378	24.1094	24.1373	0.00868781	0.904417	WIN_ETH;WIN_NIC;WIN_ENDO;WIN_IL17;WIN_BrdU;WIN_CORT
P13667	PDIA4	Protein disulfide-isomerase A4	PDIA4_HUMAN	sp|P13667|PDIA4_HUMAN Protein disulfide-isomerase A4 OS=Homo sapiens GN=PDIA4 PE=1 SV=2	43	53.2	72.932	0	25.4882	25.922	25.3869	25.8105	26.6738	26.1213	25.5713	26.4033	25.6805	25.6609	25.2292	25.7574	25.545	25.8761	25.3301	25.7317	25.4369	25.3193	25.3842	25.4189	25.4023	25.2478	25.3198	25.3718	25.7857	25.2719	25.33	25.3565	0.00254642	1	WIN_ETH;WIN_NIC;WIN_ENDO;WIN_IL17
P54886-2	ALDH18A1	Delta-1-pyrroline-5-carboxylate synthase	P5CS_HUMAN	sp|P54886-2|P5CS_HUMAN Isoform Short of Delta-1-pyrroline-5-carboxylate synthase OS=Homo sapiens GN=ALDH18A1;sp|P54886|P5CS_HUMAN Delta-1-pyrroline-5-carboxylate synthase OS=Homo sapiens GN=ALDH18A1 PE=1 SV=2	22	29.4	87.088	0	22.3158	22.4113	22.296	22.6653	22.9175	22.5513	22.4673	22.835	22.5682	22.3581	22.1785	22.5027	22.3792	22.2974	22.2462	22.5537	22.2874	22.2897	22.3079	22.2528	22.3043	22.2915	22.2695	22.2344	22.4401	22.272	22.2644	22.2755	0.00529997	1	WIN_ETH;WIN_NIC;WIN_ENDO;WIN_CORT
P55145	MANF	Mesencephalic astrocyte-derived neurotrophic factor	MANF_HUMAN	tr|A8K878|A8K878_HUMAN Mesencephalic astrocyte-derived neurotrophic factor OS=Homo sapiens GN=MANF PE=1 SV=1;sp|P55145|MANF_HUMAN Mesencephalic astrocyte-derived neurotrophic factor OS=Homo sapiens GN=MANF PE=1 SV=3	10	33.5	21.143	0	22.9023	23.345	22.996	23.1833	24.2878	23.6867	23.1004	23.9914	22.9576	23.2457	22.9512	23.4119	22.8628	23.409	22.9047	23.3061	22.9425	23.1201	23.0539	23.048	22.9663	22.9842	23.0762	23.0587	23.1434	23.0475	23.1229	23.0353	0.00517998	1	WIN_ETH;WIN_NIC;WIN_ENDO;WIN_BrdU;WIN_CORT;WIN_IL17
P11021	HSPA5	Endoplasmic reticulum chaperone BiP	BIP_HUMAN	sp|P11021|GRP78_HUMAN 78 kDa glucose-regulated protein OS=Homo sapiens GN=HSPA5 PE=1 SV=2	40	57.5	72.332	0	25.3565	25.6034	25.4187	25.7572	29.2388	25.8586	25.5053	28.2473	25.413	25.5716	25.2949	26.129	25.661	25.5851	25.2192	25.8302	25.3565	25.3547	25.3983	25.3718	25.3194	25.2864	25.3553	25.3302	25.7569	25.3076	25.384	25.3427	0.0157422	0.964947	WIN_ETH;WIN_NIC;WIN_ENDO;WIN_BrdU
P14625	HSP90B1	Endoplasmin	ENPL_HUMAN	sp|P14625|ENPL_HUMAN Endoplasmin OS=Homo sapiens GN=HSP90B1 PE=1 SV=1	53	54.3	92.468	0	26.1995	26.4554	25.9218	26.349	27.864	26.6354	26.1211	27.4064	26.3045	26.3074	25.7619	26.6742	26.3488	26.4103	25.8762	26.4921	26.0067	25.9323	25.8873	25.8975	26.0816	25.6821	25.8302	25.8587	26.4919	25.7069	25.9325	25.9467	0.00785501	0.926326	WIN_ETH;WIN_NIC;WIN_ENDO
P49411	TUFM	Elongation factor Tu, mitochondrial	EFTU_HUMAN	sp|P49411|EFTU_HUMAN Elongation factor Tu, mitochondrial OS=Homo sapiens GN=TUFM PE=1 SV=2	21	50	49.541	0	23.8246	23.9775	23.9471	24.0532	24.2547	24.1462	23.9712	24.2017	24.117	23.8891	23.8481	24.1402	24.1582	24.051	23.9699	24.1535	23.8511	23.9038	23.9754	23.8827	23.825	23.9046	23.9469	23.8827	24.0838	23.9881	23.9335	23.8594	0.0149588	0.989803	WIN_ETH;WIN_NIC
Q13217	DNAJC3	DnaJ homolog subfamily C member 3	DNJC3_HUMAN	tr|X6R9L0|X6R9L0_HUMAN DnaJ homolog subfamily C member 3 OS=Homo sapiens GN=DNAJC3 PE=1 SV=1;sp|Q13217|DNJC3_HUMAN DnaJ homolog subfamily C member 3 OS=Homo sapiens GN=DNAJC3 PE=1 SV=1	6	15	51.911	0	19.8326	20.1327	19.8263	20.321	21.0592	20.3871	20.0202	20.8718	20.1267	19.955	19.8419	20.3239	20.1187	19.9527	19.7368	20.2922	19.6089	19.9935	20.03	19.8619	19.5997	19.8382	20.0652	19.9407	20.2008	19.9793	20.1361	19.8184	0.0170206	0.9839	WIN_ETH;WIN_NIC
Q15084-3	PDIA6	Protein disulfide-isomerase A6	PDIA6_HUMAN	sp|Q15084-3|PDIA6_HUMAN Isoform 3 of Protein disulfide-isomerase A6 OS=Homo sapiens GN=PDIA6;sp|Q15084|PDIA6_HUMAN Protein disulfide-isomerase A6 OS=Homo sapiens GN=PDIA6 PE=1 SV=1;sp|Q15084-4|PDIA6_HUMAN Isoform 4 of Protein disulfide-isomerase A6 OS=Homo	15	36.4	47.837	0	22.9346	23.189	22.8864	23.2081	23.4927	23.3333	22.953	23.3565	23.0127	23.0617	22.6819	23.379	22.8564	23.0637	22.6903	23.2833	22.8109	22.7082	22.7519	22.8779	22.816	22.5939	22.7633	22.9599	23.0374	22.6424	22.7434	22.9726	0.0254782	1	WIN_ETH;WIN_NIC
Q9H0V9	LMAN2L	VIP36-like protein	LMA2L_HUMAN	sp|Q9H0V9|LMA2L_HUMAN VIP36-like protein OS=Homo sapiens GN=LMAN2L PE=1 SV=1;sp|Q9H0V9-2|LMA2L_HUMAN Isoform 2 of VIP36-like protein OS=Homo sapiens GN=LMAN2L;sp|Q9H0V9-3|LMA2L_HUMAN Isoform 3 of VIP36-like protein OS=Homo sapiens GN=LMAN2L	3	9.8	39.71	0	19.6633	19.8705	19.6765	19.7404	19.901	19.9288	19.7084	19.8547	19.7507	19.7394	19.6991	19.5844	19.7934	19.8638	19.6812	19.7882	19.634	19.659	19.7382	19.5705	19.6439	19.6209	19.7076	19.6153	19.7723	19.6053	19.7424	19.6438	0.0145603	0.993797	WIN_ETH;WIN_NIC
Q99442	SEC62	Translocation protein SEC62	SEC62_HUMAN	tr|F8WF48|F8WF48_HUMAN Translocation protein SEC62 OS=Homo sapiens GN=SEC62 PE=1 SV=1;sp|Q99442|SEC62_HUMAN Translocation protein SEC62 OS=Homo sapiens GN=SEC62 PE=1 SV=1;tr|F8WCJ7|F8WCJ7_HUMAN Translocation protein SEC62 OS=Homo sapiens GN=SEC62 PE=1 SV=1	5	56.5	9.8703	0	22.4727	22.5949	22.511	22.63	23.3114	22.6755	22.5424	23.1591	22.4868	22.4501	22.5613	22.5334	22.5556	22.5424	22.5248	22.6863	22.4215	22.5919	22.543	22.5253	22.4273	22.4893	22.5093	22.5687	22.5769	22.6519	22.601	22.5204	0.0103257	0.938148	WIN_ETH;WIN_IL17;WIN_NIC;WIN_BrdU
O76021	RSL1D1	Ribosomal L1 domain-containing protein 1	RL1D1_HUMAN	sp|O76021|RL1D1_HUMAN Ribosomal L1 domain-containing protein 1 OS=Homo sapiens GN=RSL1D1 PE=1 SV=3;tr|J3QSV6|J3QSV6_HUMAN Ribosomal L1 domain-containing protein 1 (Fragment) OS=Homo sapiens GN=RSL1D1 PE=1 SV=1;tr|I3L3U9|I3L3U9_HUMAN Ribosomal L1 domain-con	13	28.4	54.972	0	20.7811	20.8408	20.5847	20.7257	21.2124	20.9272	20.7035	21.0603	20.7692	20.7682	20.4838	20.5217	20.9064	20.7711	20.5606	20.7314	20.6752	20.6278	20.7184	20.5617	20.7161	20.5902	20.6395	20.5521	20.6817	20.6311	20.6499	20.6033	0.00937085	0.92648	WIN_ETH;WIN_IL17;WIN_ENDO;WIN_NIC
P02792	FTL	Ferritin light chain	FRIL_HUMAN	sp|P02792|FRIL_HUMAN Ferritin light chain OS=Homo sapiens GN=FTL PE=1 SV=2	2	19.4	20.019	0	19.2502	19.1705	19.0539	19.0235	19.9725	19.9338	19.2272	19.6523	18.7276	19.5041	19.0575	18.9347	19.1643	19.388	19.0822	18.557	19.5714	18.9546	18.7721	18.7806	19.0667	18.8202	18.7242	18.9686	18.8281	19.1883	18.8476	18.9867	0.0130706	1	WIN_ETH;WIN_ENDO;WIN_NIC;WIN_CORT
P30419	NMT1	Glycylpeptide N-tetradecanoyltransferase 1	NMT1_HUMAN	sp|P30419|NMT1_HUMAN Glycylpeptide N-tetradecanoyltransferase 1 OS=Homo sapiens GN=NMT1 PE=1 SV=2;sp|P30419-2|NMT1_HUMAN Isoform Short of Glycylpeptide N-tetradecanoyltransferase 1 OS=Homo sapiens GN=NMT1	12	27.8	56.806	0	22.1256	22.2047	22.1097	22.3142	22.9731	22.2711	22.067	22.71	21.9557	22.1261	21.9373	22.2599	22.0299	22.078	21.9181	22.234	22.2365	22.0202	22.1155	22.0144	22.1176	21.9904	22.0535	22.0121	22.199	22.0239	22.1041	22.0324	0.0243922	1	WIN_ETH;WIN_CORT;WIN_IL17
P38646	HSPA9	Stress-70 protein, mitochondrial	GRP75_HUMAN	sp|P38646|GRP75_HUMAN Stress-70 protein, mitochondrial OS=Homo sapiens GN=HSPA9 PE=1 SV=2	43	59.9	73.68	0	24.9235	24.9844	25.0766	25.1378	26.3488	25.1389	25.087	26.2028	25.0776	24.9721	24.9844	25.3555	25.1691	24.9143	25.0277	25.1587	24.9329	25.1462	25.0785	24.9721	24.9334	25.1471	25.0787	24.9616	25.0885	25.2237	25.1133	24.9614	0.0271361	1	WIN_ETH;WIN_BrdU;WIN_NIC
P61619	SEC61A1	Protein transport protein Sec61 subunit alpha isoform 1	S61A1_HUMAN	tr|B4DR61|B4DR61_HUMAN Protein transport protein Sec61 subunit alpha isoform 1 OS=Homo sapiens GN=SEC61A1 PE=1 SV=1;sp|P61619|S61A1_HUMAN Protein transport protein Sec61 subunit alpha isoform 1 OS=Homo sapiens GN=SEC61A1 PE=1 SV=2;tr|F8W776|F8W776_HUMAN Pr	9	17	52.949	0	21.3783	21.4596	21.3508	21.7688	22.3479	21.6694	21.3668	22.1501	21.5153	21.316	21.3493	21.6724	21.63	21.5634	21.3926	21.6841	21.3309	21.436	21.4669	21.4186	21.4407	21.2832	21.4185	21.3658	21.6388	21.4315	21.4017	21.5377	0.0449202	1	WIN_ETH
P01034	CST3	Cystatin-C	CYTC_HUMAN	sp|P01034|CYTC_HUMAN Cystatin-C OS=Homo sapiens GN=CST3 PE=1 SV=1	2	19.2	15.799	0	19.2638	19.2803	19.2405	19.8789	20.556	19.746	19.6553	20.4767	20.0327	19.391	19.1705	19.9834	19.9525	19.3313	19.3269	20.0012	19.3269	19.5021	19.4602	19.2867	19.3904	19.3877	19.5095	19.2068	19.7989	19.4293	19.6011	19.4825	0.0471322	1	WIN_ETH
P04843	RPN1	Dolichyl-diphosphooligosaccharide--protein glycosyltransferase subunit 1	RPN1_HUMAN	sp|P04843|RPN1_HUMAN Dolichyl-diphosphooligosaccharide--protein glycosyltransferase subunit 1 OS=Homo sapiens GN=RPN1 PE=1 SV=1;tr|B7Z4L4|B7Z4L4_HUMAN Dolichyl-diphosphooligosaccharide--protein glycosyltransferase subunit 1 OS=Homo sapiens GN=RPN1 PE=1 SV=	29	46.3	68.569	0	24.3851	24.4586	24.2632	24.6257	24.9049	24.4655	24.3169	24.7196	24.49	24.3646	24.2829	24.518	24.4843	24.4343	24.2524	24.6465	24.2827	24.2648	24.2878	24.3646	24.2831	24.2148	24.2549	24.3119	24.5345	24.2551	24.3064	24.3468	0.0693473	1	WIN_ETH
P10809	HSPD1	60 kDa heat shock protein, mitochondrial	CH60_HUMAN	sp|P10809|CH60_HUMAN 60 kDa heat shock protein, mitochondrial OS=Homo sapiens GN=HSPD1 PE=1 SV=2	39	64	61.054	0	25.6226	25.6609	25.5386	25.5279	25.7569	25.6607	25.6224	25.7319	25.7055	25.5854	25.4884	25.6442	25.7569	25.7614	25.5386	25.5889	25.6032	25.479	25.4485	25.5057	25.5856	25.4801	25.3985	25.4884	25.6247	25.5281	25.4137	25.4369	0.0105747	0.941236	WIN_ETH
P27797	CALR	Calreticulin	CALR_HUMAN	sp|P27797|CALR_HUMAN Calreticulin OS=Homo sapiens GN=CALR PE=1 SV=1;tr|K7EJB9|K7EJB9_HUMAN Calreticulin (Fragment) OS=Homo sapiens GN=CALR PE=1 SV=1	21	56.6	48.141	0	24.3468	24.563	24.3117	25.1136	25.661	24.7921	24.5329	25.4143	24.7266	24.5499	24.1417	25.3076	24.6121	24.6432	24.2379	25.0511	24.206	24.4335	24.4145	24.3416	24.1567	24.1839	24.2838	24.3416	24.8766	24.3117	24.3996	24.407	0.0522214	1	WIN_ETH
P55884	EIF3B	Eukaryotic translation initiation factor 3 subunit B	EIF3B_HUMAN	sp|P55884|EIF3B_HUMAN Eukaryotic translation initiation factor 3 subunit B OS=Homo sapiens GN=EIF3B PE=1 SV=3;sp|P55884-2|EIF3B_HUMAN Isoform 2 of Eukaryotic translation initiation factor 3 subunit B OS=Homo sapiens GN=EIF3B	19	30.2	92.48	0	23.9232	23.9734	24.0336	23.9793	24.0051	24.0667	23.977	23.9836	23.9782	23.9934	23.687	23.9417	23.9372	23.977	23.8155	23.9833	23.8564	23.8173	23.857	23.7885	23.8598	23.7686	23.8494	23.7992	23.983	23.7172	23.8912	23.7955	0.0196917	1	WIN_ETH
Q14692	BMS1	Ribosome biogenesis protein BMS1 homolog	BMS1_HUMAN	sp|Q14692|BMS1_HUMAN Ribosome biogenesis protein BMS1 homolog OS=Homo sapiens GN=BMS1 PE=1 SV=1	4	3.8	145.81	0	17.3517	16.7887	16.3953	16.8844	17.9699	16.9433	16.8221	17.6385	17.0209	16.8882	16.3485	16.8441	16.9338	17.004	16.6896	16.7139	17.2296	16.324	16.7469	16.581	16.8008	16.4025	16.367	16.2416	16.978	16.3119	16.464	16.6203	0.0507449	1	WIN_ETH
Q96AG4	LRRC59	Leucine-rich repeat-containing protein 59	LRC59_HUMAN	sp|Q96AG4|LRC59_HUMAN Leucine-rich repeat-containing protein 59 OS=Homo sapiens GN=LRRC59 PE=1 SV=1	9	41	34.93	0	20.9709	20.9651	21.053	21.2837	21.8003	21.106	21.1342	21.5699	21.0199	20.8714	21.1212	21.2276	21.2106	21.0192	21.0511	21.3492	21.0023	21.0308	21.091	20.975	20.9438	20.9453	21.0512	21.0245	21.2022	20.9952	21.0655	21.0128	0.0414162	1	WIN_ETH
Q9UMY1	NOL7	Nucleolar protein 7	NOL7_HUMAN	sp|Q9UMY1|NOL7_HUMAN Nucleolar protein 7 OS=Homo sapiens GN=NOL7 PE=1 SV=2;tr|H7C2B1|H7C2B1_HUMAN Nucleolar protein 7 (Fragment) OS=Homo sapiens GN=NOL7 PE=1 SV=1;sp|Q9UMY1-2|NOL7_HUMAN Isoform 2 of Nucleolar protein 7 OS=Homo sapiens GN=NOL7	3	12.1	29.426	0	18.3915	18.4087	18.2932	18.5406	18.7845	18.3617	18.301	18.6285	18.3541	18.2943	18.2327	18.2944	18.172	18.4657	18.2256	18.4145	18.2628	18.289	18.2845	18.1316	18.3528	18.2374	18.17	18.0894	18.374	18.2317	18.2448	18.2628	0.0305027	1	WIN_ETH
P56557	TMEM50B	Transmembrane protein 50B	TM50B_HUMAN	tr|F8WDH1|F8WDH1_HUMAN Transmembrane protein 50B OS=Homo sapiens GN=TMEM50B PE=1 SV=1;sp|P56557|TM50B_HUMAN Transmembrane protein 50B OS=Homo sapiens GN=TMEM50B PE=1 SV=2	1	7.3	16.854	0	16.245	16.2263	16.1234	16.0949	17.0691	16.6615	16.3649	17.1249	15.8773	16.177	16.3393	15.9635	15.8239	16.5787	16.2723	16.3231	16.1313	16.2065	16.1309	15.9901	16.2584	16.1967	15.9803	16.044	15.8632	16.1267	16.0399	15.8973	0.000548505	1	WIN_ENDO;WIN_IL17;WIN_NIC;WIN_ETH;WIN_BrdU;WIN_CORT
Q9NXH9-2	TRMT1	tRNA (guanine(26)-N(2))-dimethyltransferase	TRM1_HUMAN	sp|Q9NXH9-2|TRM1_HUMAN Isoform 2 of tRNA (guanine(26)-N(2))-dimethyltransferase OS=Homo sapiens GN=TRMT1;sp|Q9NXH9|TRM1_HUMAN tRNA (guanine(26)-N(2))-dimethyltransferase OS=Homo sapiens GN=TRMT1 PE=1 SV=1;tr|K7EQQ8|K7EQQ8_HUMAN tRNA (guanine(26)-N(2))-dime	6	12.2	69.305	0	17.1089	17.1481	16.718	16.5294	17.7449	17.0576	17.1625	17.5184	16.789	17.1894	16.922	16.5021	16.9315	16.9486	16.9583	16.8208	17.0968	16.6443	16.6821	16.7599	16.9846	16.5314	16.7987	16.7599	16.742	16.6684	16.507	16.8336	0.0112641	0.959439	WIN_ENDO;WIN_ETH;WIN_NIC
Q8N9N8	EIF1AD	Probable RNA-binding protein EIF1AD	EIF1A_HUMAN	tr|E9PLI6|E9PLI6_HUMAN Probable RNA-binding protein EIF1AD (Fragment) OS=Homo sapiens GN=EIF1AD PE=1 SV=1;tr|E9PS76|E9PS76_HUMAN Probable RNA-binding protein EIF1AD (Fragment) OS=Homo sapiens GN=EIF1AD PE=1 SV=1;sp|Q8N9N8|EIF1A_HUMAN Probable RNA-binding p	2	26.5	13.062	0	18.6324	18.8262	18.6159	18.7122	19.055	18.7413	18.718	19.0931	18.1982	18.6888	18.5605	18.7363	18.5132	18.59	18.5433	18.8069	18.5975	18.6452	18.7006	18.5805	18.3698	18.4264	18.6563	18.714	18.5576	18.3582	18.5417	18.4901	0.0213387	1	WIN_ENDO;WIN_ETH;WIN_IL17
Q8N183	NDUFAF2	NADH dehydrogenase [ubiquinone] 1 alpha subcomplex assembly factor 2	NDUF2_HUMAN	sp|Q8N183|NDUF2_HUMAN NADH dehydrogenase [ubiquinone] 1 alpha subcomplex assembly factor 2 OS=Homo sapiens GN=NDUFAF2 PE=1 SV=1	2	14.8	19.856	0	18.5591	18.6424	18.4814	18.5487	19.0412	18.7832	18.782	18.9725	18.7204	18.7576	18.6378	18.5466	18.5428	18.513	18.6529	18.5387	18.6128	18.6292	18.5852	18.4747	18.4618	18.6352	18.5863	18.4283	18.5852	18.6186	18.5906	18.2842	0.000481025	1	WIN_ENDO;WIN_ETH;WIN_BrdU;WIN_CORT;WIN_NIC
Q9BZZ5-2	API5	Apoptosis inhibitor 5	API5_HUMAN	sp|Q9BZZ5-2|API5_HUMAN Isoform 2 of Apoptosis inhibitor 5 OS=Homo sapiens GN=API5;tr|G3V1C3|G3V1C3_HUMAN Apoptosis inhibitor 5 OS=Homo sapiens GN=API5 PE=1 SV=1;sp|Q9BZZ5|API5_HUMAN Apoptosis inhibitor 5 OS=Homo sapiens GN=API5 PE=1 SV=3;sp|Q9BZZ5-3|API5_H	20	44.6	56.769	0	23.0102	23.0405	23.0054	22.9136	23.3143	23.0102	23.069	23.202	22.8792	23.0813	23.0429	22.9651	22.8284	22.9504	22.9681	22.9878	22.9574	22.9498	22.9259	22.9324	23.021	22.9862	22.9774	22.8919	22.9067	22.8879	22.8541	22.7685	0.00164802	1	WIN_ENDO;WIN_CORT;WIN_NIC;WIN_ETH
P61221	ABCE1	ATP-binding cassette sub-family E member 1	ABCE1_HUMAN	sp|P61221|ABCE1_HUMAN ATP-binding cassette sub-family E member 1 OS=Homo sapiens GN=ABCE1 PE=1 SV=1;tr|D6R9I9|D6R9I9_HUMAN ATP-binding cassette sub-family E member 1 OS=Homo sapiens GN=ABCE1 PE=1 SV=1;tr|D6RGF4|D6RGF4_HUMAN ATP-binding cassette sub-family	18	37.7	67.314	0	21.6093	21.6189	21.5602	21.4926	21.9417	21.6014	21.5838	21.728	21.4742	21.6788	21.5156	21.4427	21.6322	21.5529	21.5004	21.5906	21.5326	21.4657	21.5863	21.5156	21.4894	21.5898	21.545	21.4529	21.5016	21.5079	21.5785	21.466	0.0465758	1	WIN_ENDO
Q5QJE6	DNTTIP2	Deoxynucleotidyltransferase terminal-interacting protein 2	TDIF2_HUMAN	sp|Q5QJE6|TDIF2_HUMAN Deoxynucleotidyltransferase terminal-interacting protein 2 OS=Homo sapiens GN=DNTTIP2 PE=1 SV=2;tr|J3KP30|J3KP30_HUMAN Deoxynucleotidyltransferase terminal-interacting protein 2 OS=Homo sapiens GN=DNTTIP2 PE=1 SV=1	4	7.1	84.468	0	18.3694	18.4219	18.4332	18.6277	18.8359	18.5894	18.5269	18.5581	18.5085	18.4261	18.4894	18.3852	17.9485	18.4759	18.3295	18.1834	18.4352	18.5506	18.0411	18.4283	18.4359	18.1706	18.6147	18.4515	18.4473	18.0121	17.8267	18.3092	0.0365798	1	WIN_ENDO
Q9NXW9	ALKBH4	Alpha-ketoglutarate-dependent dioxygenase alkB homolog 4	ALKB4_HUMAN	sp|Q9NXW9|ALKB4_HUMAN Alpha-ketoglutarate-dependent dioxygenase alkB homolog 4 OS=Homo sapiens GN=ALKBH4 PE=1 SV=1	1	9.3	33.837	0	15.8549	15.9525	15.9415	16.4951	17.0002	16.0263	15.9466	16.9051	14.8322	16.131	16.0031	15.8749	15.6286	15.8217	16.0752	16.1484	15.7629	16.2535	16.1276	16.0901	15.7889	15.7836	15.5866	16.0601	15.6131	15.6326	14.8569	15.7897	0.0471984	1	WIN_ENDO
Q92538-3	GBF1	Golgi-specific brefeldin A-resistance guanine nucleotide exchange factor 1	GBF1_HUMAN	sp|Q92538-3|GBF1_HUMAN Isoform 3 of Golgi-specific brefeldin A-resistance guanine nucleotide exchange factor 1 OS=Homo sapiens GN=GBF1;sp|Q92538-2|GBF1_HUMAN Isoform 2 of Golgi-specific brefeldin A-resistance guanine nucleotide exchange factor 1 OS=Homo sa	16	11.7	206.01	0	20.3849	20.6118	20.45	20.6378	20.9205	20.8344	20.6393	20.938	20.4473	20.4677	20.3289	20.5775	20.2873	20.4538	20.2578	20.7239	20.4031	20.5438	20.4902	20.5057	20.4275	20.5547	20.5512	20.4909	20.4525	20.5485	20.5481	20.3612	0.00252011	1	WIN_CORT;WIN_IL17;WIN_ENDO;WIN_NIC;WIN_ETH;WIN_BrdU
Q9BW62	KATNAL1	Katanin p60 ATPase-containing subunit A-like 1	KATL1_HUMAN	sp|Q9BW62|KATL1_HUMAN Katanin p60 ATPase-containing subunit A-like 1 OS=Homo sapiens GN=KATNAL1 PE=1 SV=1	3	7.6	55.392	0	18.4076	18.6273	18.6353	18.5727	19.9566	18.7413	18.6252	19.5965	18.2543	18.4894	18.5276	18.8029	18.3595	18.6374	18.4848	18.4935	18.4149	18.6393	18.7113	18.5787	18.3635	18.6638	18.6825	18.6724	18.4382	18.5919	18.6286	18.552	0.0156221	0.970933	WIN_CORT;WIN_IL17;WIN_ENDO;WIN_BrdU;WIN_NIC
P09132	SRP19	Signal recognition particle 19 kDa protein	SRP19_HUMAN	sp|P09132|SRP19_HUMAN Signal recognition particle 19 kDa protein OS=Homo sapiens GN=SRP19 PE=1 SV=3;tr|A0A087WWU9|A0A087WWU9_HUMAN HCG2039564, isoform CRA_a OS=Homo sapiens GN=SRP19 PE=1 SV=1;tr|A0A087WYR0|A0A087WYR0_HUMAN Signal recognition particle 19 kD	5	47.2	16.156	0	18.8592	18.8378	18.8158	18.9428	18.9891	18.9336	18.9172	18.9515	18.791	18.9296	18.7378	18.8192	18.7503	18.7627	18.7601	18.7838	18.8956	18.7415	18.9054	18.8793	18.8293	18.8337	18.9446	18.8875	18.7588	18.7507	18.8451	18.7531	0.00227058	1	WIN_CORT;WIN_ENDO;WIN_IL17
Q96SB4-4	SRPK1	SRSF protein kinase 1	SRPK1_HUMAN	tr|H3BLV9|H3BLV9_HUMAN SRSF protein kinase 1 (Fragment) OS=Homo sapiens GN=SRPK1 PE=1 SV=1;sp|Q96SB4-4|SRPK1_HUMAN Isoform 3 of SRSF protein kinase 1 OS=Homo sapiens GN=SRPK1;sp|Q96SB4|SRPK1_HUMAN SRSF protein kinase 1 OS=Homo sapiens GN=SRPK1 PE=1 SV=2;sp	6	10.6	76.039	0	20.5552	20.5855	20.4653	20.5053	22.0411	20.612	20.4473	21.6051	20.3504	20.5739	20.4071	20.5792	20.2556	20.5526	20.4811	20.4616	20.6018	20.5064	20.4272	20.409	20.6088	20.6277	20.5246	20.3697	20.4666	20.5449	20.5586	20.3385	0.0317521	1	WIN_CORT
O43776	NARS1	Asparagine--tRNA ligase, cytoplasmic	SYNC_HUMAN	sp|O43776|SYNC_HUMAN Asparagine--tRNA ligase, cytoplasmic OS=Homo sapiens GN=NARS PE=1 SV=1	23	43.6	62.942	0	23.9028	23.8891	23.8594	23.8456	24.2359	24.0045	23.8823	24.1494	23.9492	23.8566	23.7737	23.8855	23.8986	23.8727	23.7772	23.8988	23.8393	24.0276	24.053	23.9813	23.8703	23.9507	24.0569	23.9813	23.9068	23.9795	24.0751	23.8926	0.0321395	1	WIN_CORT
Q8TC07-2	TBC1D15	TBC1 domain family member 15	TBC15_HUMAN	sp|Q8TC07-2|TBC15_HUMAN Isoform 2 of TBC1 domain family member 15 OS=Homo sapiens GN=TBC1D15;sp|Q8TC07-3|TBC15_HUMAN Isoform 3 of TBC1 domain family member 15 OS=Homo sapiens GN=TBC1D15;sp|Q8TC07|TBC15_HUMAN TBC1 domain family member 15 OS=Homo sapiens GN=	9	16.3	77.394	0	19.2758	19.8139	19.5494	19.4593	20.2115	19.5797	19.6736	20.2005	19.5568	19.3987	19.4598	19.5965	19.4333	19.2197	19.4322	19.6491	19.3456	19.6714	19.5947	19.5412	19.3145	19.6943	19.7108	19.6041	19.4035	19.6645	19.637	19.5388	0.0534929	1	WIN_CORT
Q9NRX5	SERINC1	Serine incorporator 1	SERC1_HUMAN	sp|Q9NRX5|SERC1_HUMAN Serine incorporator 1 OS=Homo sapiens GN=SERINC1 PE=1 SV=1	2	6.6	50.494	0	17.472	17.7074	17.657	17.3311	18.6138	17.2791	17.5871	18.5251	17.2547	17.4073	17.5786	16.7386	17.3941	16.8629	17.3707	16.7798	17.8828	17.1328	17.5262	17.5134	17.6066	17.3303	17.7915	17.7989	17.014	17.4418	17.3907	17.0461	0.0324384	1	WIN_CORT
P48723	HSPA13	Heat shock 70 kDa protein 13	HSP13_HUMAN	sp|P48723|HSP13_HUMAN Heat shock 70 kDa protein 13 OS=Homo sapiens GN=HSPA13 PE=1 SV=1	6	11.7	51.927	0	20.2827	20.3553	20.3196	20.3008	21.9673	20.5367	20.4787	21.7822	20.4279	20.3049	20.4207	20.3821	20.4944	20.3547	20.3687	20.3291	20.3344	20.3808	20.4131	20.2763	20.3104	20.4241	20.4435	20.3393	20.3667	20.4663	20.4188	20.3152	0.00627476	0.937486	WIN_BrdU;WIN_NIC;WIN_ETH;WIN_IL17;WIN_CORT;WIN_ENDO
P05067-11	APP	Amyloid-beta precursor protein	A4_HUMAN	sp|P05067-11|A4_HUMAN Isoform 11 of Amyloid beta A4 protein OS=Homo sapiens GN=APP;sp|P05067-8|A4_HUMAN Isoform APP751 of Amyloid beta A4 protein OS=Homo sapiens GN=APP;sp|P05067|A4_HUMAN Amyloid beta A4 protein OS=Homo sapiens GN=APP PE=1 SV=3;tr|E9PG40|E	13	19.7	84.52	0	21.3177	21.3539	21.2687	21.3284	21.8788	21.5273	21.3338	21.8013	21.3252	21.3605	21.343	21.3499	21.492	21.4997	21.4214	21.3092	21.376	21.4887	21.6366	21.3108	21.408	21.4372	21.5424	21.3131	21.4996	21.4528	21.5316	21.4522	0.0310249	1	WIN_BrdU;WIN_IL17
Q06481-4	APLP2	Amyloid-like protein 2	APLP2_HUMAN	sp|Q06481-4|APLP2_HUMAN Isoform 4 of Amyloid-like protein 2 OS=Homo sapiens GN=APLP2;sp|Q06481-2|APLP2_HUMAN Isoform 2 of Amyloid-like protein 2 OS=Homo sapiens GN=APLP2;sp|Q06481-3|APLP2_HUMAN Isoform 3 of Amyloid-like protein 2 OS=Homo sapiens GN=APLP2;s	4	6.8	79.237	0	19.2188	19.0872	19.2388	19.2091	19.9231	19.428	19.4646	19.6502	18.8711	19.2768	19.3683	19.2415	19.4696	19.4023	19.3553	19.3461	19.2188	19.4461	19.4865	19.1086	19.322	19.4303	19.4762	19.1276	19.3733	19.3615	19.3532	19.3361	0.0134081	0.992188	WIN_BrdU;WIN_IL17
P34897-3	SHMT2	Serine hydroxymethyltransferase, mitochondrial	GLYM_HUMAN	sp|P34897-3|GLYM_HUMAN Isoform 3 of Serine hydroxymethyltransferase, mitochondrial OS=Homo sapiens GN=SHMT2;sp|P34897|GLYM_HUMAN Serine hydroxymethyltransferase, mitochondrial OS=Homo sapiens GN=SHMT2 PE=1 SV=3;sp|P34897-2|GLYM_HUMAN Isoform 2 of Serine hy	21	47.8	53.454	0	23.6179	23.7127	23.6935	23.8416	24.1279	23.8217	23.9294	24.11	23.8812	23.6317	23.6561	23.9588	23.8177	23.7052	23.7622	23.7923	23.6904	23.7916	23.7991	23.7992	23.726	23.8826	23.7292	23.785	23.7889	23.8123	23.802	23.7467	0.0184828	1	WIN_BrdU;WIN_CORT;WIN_NIC
Q15773	MLF2	Myeloid leukemia factor 2	MLF2_HUMAN	sp|Q15773|MLF2_HUMAN Myeloid leukemia factor 2 OS=Homo sapiens GN=MLF2 PE=1 SV=1;tr|F5H0Y3|F5H0Y3_HUMAN Myeloid leukemia factor 2 (Fragment) OS=Homo sapiens GN=MLF2 PE=1 SV=8	3	15.7	28.147	0	17.0968	16.9824	16.9509	17.048	18.3304	17.2408	17.1509	18.1289	17.5764	17.0011	17.0133	17.1593	17.1647	17.0845	16.9376	17.1882	17.2619	17.3248	17.2596	17.0389	17.0077	17.5116	17.2217	17.1544	17.1861	17.327	17.1866	17.2724	0.0438825	1	WIN_BrdU
Q5JTH9-2	RRP12	RRP12-like protein	RRP12_HUMAN	sp|Q5JTH9-2|RRP12_HUMAN Isoform 2 of RRP12-like protein OS=Homo sapiens GN=RRP12;sp|Q5JTH9-3|RRP12_HUMAN Isoform 3 of RRP12-like protein OS=Homo sapiens GN=RRP12;sp|Q5JTH9|RRP12_HUMAN RRP12-like protein OS=Homo sapiens GN=RRP12 PE=1 SV=2	7	6.6	132.71	0	20.2418	20.2265	19.958	20.3486	21.6425	20.3711	20.3412	21.4132	20.2673	20.3494	19.9046	20.4963	20.5259	20.3075	19.9889	20.3677	20.273	20.267	20.3262	20.2241	20.3193	20.1733	20.3526	20.2084	20.7231	20.468	20.4029	20.2297	0.0339243	1	WIN_BrdU
Q7KZ85	SUPT6H	Transcription elongation factor SPT6	SPT6H_HUMAN	sp|Q7KZ85|SPT6H_HUMAN Transcription elongation factor SPT6 OS=Homo sapiens GN=SUPT6H PE=1 SV=2	14	13	199.07	0	20.2914	20.3374	20.2517	20.2333	20.6893	20.4968	20.3228	20.5689	20.337	20.3816	20.2602	20.4312	20.5239	20.4392	20.3259	20.3084	20.3787	20.3347	20.2873	20.2405	20.406	20.3772	20.3853	20.1644	20.4196	20.4386	20.3376	20.3462	0.0332639	1	WIN_BrdU
Q9HBF4-2	ZFYVE1	Zinc finger FYVE domain-containing protein 1	ZFYV1_HUMAN	tr|G3V5N8|G3V5N8_HUMAN Zinc finger FYVE domain-containing protein 1 OS=Homo sapiens GN=ZFYVE1 PE=1 SV=1;sp|Q9HBF4-2|ZFYV1_HUMAN Isoform 2 of Zinc finger FYVE domain-containing protein 1 OS=Homo sapiens GN=ZFYVE1;sp|Q9HBF4-3|ZFYV1_HUMAN Isoform 3 of Zinc fi	1	1.6	88.422	0	16.9212	16.9048	16.9761	17.0039	17.9547	17.026	17.2069	17.7953	17.1275	17.0365	17.3599	17.3681	17.1838	17.1703	17.2977	16.956	17.0991	17.1431	17.2637	17.1815	17.154	17.3203	17.2935	16.9659	16.954	17.2258	17.2641	17.0323	0.0620681	1	WIN_BrdU
P16870-2	CPE	Carboxypeptidase E	CBPE_HUMAN	sp|P16870-2|CBPE_HUMAN Isoform 2 of Carboxypeptidase E OS=Homo sapiens GN=CPE;sp|P16870|CBPE_HUMAN Carboxypeptidase E OS=Homo sapiens GN=CPE PE=1 SV=1	5	14.5	49.885	0	20.9021	20.8514	21.3071	20.9316	21.6856	21.1683	21.3523	21.6416	21.0706	20.959	21.3982	21.0151	21.0411	20.9949	21.4522	21.0493	21.06	21.3704	21.3298	21.1906	21.0726	21.5545	21.4031	21.1613	21.0834	21.4509	21.3271	21.2325	0.0766632	1	WIN_BrdU
Q8TEM1	NUP210	Nuclear pore membrane glycoprotein 210	PO210_HUMAN	sp|Q8TEM1|PO210_HUMAN Nuclear pore membrane glycoprotein 210 OS=Homo sapiens GN=NUP210 PE=1 SV=3	17	10.7	205.11	0	21.4069	21.4084	21.3531	21.2799	21.0506	21.4088	21.3437	21.1142	21.3787	21.3474	21.1928	21.3291	21.2124	21.2182	21.2165	21.2951	21.4806	21.4946	21.412	21.3565	21.3958	21.3591	21.3701	21.4221	21.2441	21.2958	21.4039	21.3248	0.0227761	1	NIC_WIN;NIC_CORT
Q9NRY4	ARHGAP35	Rho GTPase-activating protein 35	RHG35_HUMAN	sp|Q9NRY4|RHG35_HUMAN Rho GTPase-activating protein 35 OS=Homo sapiens GN=ARHGAP35 PE=1 SV=3	11	9.3	170.51	0	20.3175	20.1624	20.297	20.1394	20.0345	20.1473	20.243	20.1167	20.233	20.1537	20.2859	20.0845	20.2684	20.1891	20.3186	20.2146	20.3366	20.3886	20.4217	20.3204	20.3317	20.4723	20.4791	20.2881	20.2478	20.3917	20.3976	20.2454	0.00151757	1	NIC_WIN;ETH_WIN;ETH_IL17
Q14011	CIRBP	Cold-inducible RNA-binding protein	CIRBP_HUMAN	sp|Q14011|CIRBP_HUMAN Cold-inducible RNA-binding protein OS=Homo sapiens GN=CIRBP PE=1 SV=1;tr|K7EJV1|K7EJV1_HUMAN Cold-inducible RNA-binding protein (Fragment) OS=Homo sapiens GN=CIRBP PE=1 SV=6;tr|K7EMY9|K7EMY9_HUMAN Cold-inducible RNA-binding protein OS	6	45.3	18.648	0	21.5171	20.5932	20.8773	21.3911	20.9427	20.7864	20.9436	21.1413	21.6385	21.1906	21.0716	21.2497	21.4957	20.823	21.0413	21.3057	21.505	21.4754	21.6877	21.4886	21.5783	21.3964	21.7089	21.4988	21.5883	21.3162	21.7244	21.7302	0.00616306	0.946353	NIC_WIN;ETH_WIN;ENDO_WIN
Q9BXM9-2	FSD1L	FSD1-like protein	FSD1L_HUMAN	tr|A0A0C4DG97|A0A0C4DG97_HUMAN FSD1-like protein OS=Homo sapiens GN=FSD1L PE=1 SV=1;tr|A0A0A0MRS5|A0A0A0MRS5_HUMAN FSD1-like protein OS=Homo sapiens GN=FSD1L PE=1 SV=1;tr|F8W946|F8W946_HUMAN FSD1-like protein OS=Homo sapiens GN=FSD1L PE=1 SV=1;sp|Q9BXM9-2|	4	11.3	55.807	0	17.2066	17.0522	17.3265	17.1253	16.8745	16.8801	17.3005	17.0083	17.0994	17.2633	17.4051	17.1312	16.9736	17.1054	17.2898	17.1277	17.3132	17.5639	17.6455	17.5357	17.0237	17.8424	17.6045	17.7696	17.1623	17.647	17.6488	17.4768	0.0052755	1	NIC_WIN;ETH_WIN
C9JJQ8	TUBA4A	Tubulin alpha chain	C9JJQ8_HUMAN	tr|C9JJQ8|C9JJQ8_HUMAN Tubulin alpha chain (Fragment) OS=Homo sapiens GN=TUBA4A PE=1 SV=1;tr|C9JEV8|C9JEV8_HUMAN Tubulin alpha chain (Fragment) OS=Homo sapiens GN=TUBA4A PE=1 SV=1;tr|C9JQ00|C9JQ00_HUMAN Tubulin alpha chain (Fragment) OS=Homo sapiens GN=TUB	9	41.4	21.677	0.00022188	17.1697	17.0167	17.4031	17.3664	17.0339	17.1285	17.1054	17.0476	17.3423	17.1567	17.1173	17.7564	17.2857	17.0579	17.1598	17.7612	17.3418	18.1626	17.5546	18.0403	17.256	17.994	18.0955	18.0296	17.5002	17.5394	17.9704	17.5839	0.00651981	0.917838	NIC_WIN;ETH_WIN
Q8N6H7	ARFGAP2	ADP-ribosylation factor GTPase-activating protein 2	ARFG2_HUMAN	tr|A0A0D9SF70|A0A0D9SF70_HUMAN ADP-ribosylation factor GTPase-activating protein 2 OS=Homo sapiens GN=ARFGAP2 PE=1 SV=1;tr|G5E9L0|G5E9L0_HUMAN ADP-ribosylation factor GTPase-activating protein 2 OS=Homo sapiens GN=ARFGAP2 PE=1 SV=2;sp|Q8N6H7|ARFG2_HUMAN AD	6	18.7	42.153	0	19.8072	19.5806	19.8108	20.1272	19.391	19.6321	19.6448	19.5177	19.9393	19.6025	19.6273	20.0825	19.7953	19.684	19.6873	20.0212	19.8757	19.9309	20.0242	19.8834	19.7983	19.9516	20.0271	19.8436	20.0418	19.8195	20.0892	19.9671	0.0217966	1	NIC_WIN;ENDO_WIN
Q9UBF2	COPG2	Coatomer subunit gamma-2	COPG2_HUMAN	sp|Q9UBF2|COPG2_HUMAN Coatomer subunit gamma-2 OS=Homo sapiens GN=COPG2 PE=1 SV=1;sp|Q9UBF2-2|COPG2_HUMAN Isoform 2 of Coatomer subunit gamma-2 OS=Homo sapiens GN=COPG2	22	32.3	97.621	0	22.4777	22.4731	22.5155	22.5178	22.2997	22.507	22.4006	22.4264	22.6423	22.5471	22.4633	22.5566	22.6771	22.52	22.4497	22.6514	22.5316	22.6269	22.7417	22.5896	22.5824	22.4601	22.6944	22.5412	22.6829	22.4683	22.7366	22.6707	0.0248995	1	NIC_WIN;ENDO_WIN
Q8IXM2	BAP18	Chromatin complexes subunit BAP18	BAP18_HUMAN	tr|F8W038|F8W038_HUMAN Chromosome 17 open reading frame 49 OS=Homo sapiens GN=C17orf49 PE=1 SV=1;sp|Q8IXM2|BAP18_HUMAN Chromatin complexes subunit BAP18 OS=Homo sapiens GN=BAP18 PE=1 SV=1;sp|Q8IXM2-3|BAP18_HUMAN Isoform 3 of Chromatin complexes subunit BAP	4	37.6	16.29	0	19.7127	19.7431	19.5851	19.7424	19.1897	19.6223	19.5555	19.4121	19.8431	19.7637	19.4872	19.943	19.7911	19.4755	19.5266	19.7809	19.7109	19.8764	19.8006	19.7872	19.5615	19.6471	19.8033	19.8453	19.8252	19.6074	19.9322	19.7311	0.04377	1	NIC_WIN
P49750-4	YLPM1	YLP motif-containing protein 1	YLPM1_HUMAN	tr|H0YIQ2|H0YIQ2_HUMAN YLP motif-containing protein 1 (Fragment) OS=Homo sapiens GN=YLPM1 PE=1 SV=1;sp|P49750-4|YLPM1_HUMAN Isoform 4 of YLP motif-containing protein 1 OS=Homo sapiens GN=YLPM1;sp|P49750-3|YLPM1_HUMAN Isoform 3 of YLP motif-containing prote	19	15	180.28	0	22.7722	22.7519	22.7685	22.7149	22.4279	22.6308	22.8522	22.6424	22.7044	22.746	22.9144	22.6999	22.717	22.817	22.9425	22.6141	22.8273	22.7648	22.9711	23.3369	23.0082	22.8477	22.9178	22.8001	22.737	22.7986	22.7858	22.8507	0.0650012	1	NIC_WIN
P16949	STMN1	Stathmin	STMN1_HUMAN	sp|P16949|STMN1_HUMAN Stathmin OS=Homo sapiens GN=STMN1 PE=1 SV=3;sp|P16949-2|STMN1_HUMAN Isoform 2 of Stathmin OS=Homo sapiens GN=STMN1;tr|A2A2D0|A2A2D0_HUMAN Stathmin (Fragment) OS=Homo sapiens GN=STMN1 PE=1 SV=8	15	62.4	17.302	0	22.7685	22.8659	23.0503	22.5434	22.3246	22.7091	22.9293	22.6345	22.663	22.8705	22.9728	22.6467	22.549	22.787	22.8737	22.6259	22.9635	23.3361	23.0187	23.0506	22.7416	23.1012	23.1562	23.0506	22.7978	22.9903	22.9687	23.0781	0.0194669	1	NIC_WIN
Q9UNZ2	NSFL1C	NSFL1 cofactor p47	NSF1C_HUMAN	sp|Q9UNZ2|NSF1C_HUMAN NSFL1 cofactor p47 OS=Homo sapiens GN=NSFL1C PE=1 SV=2;sp|Q9UNZ2-5|NSF1C_HUMAN Isoform 3 of NSFL1 cofactor p47 OS=Homo sapiens GN=NSFL1C;tr|F2Z2K0|F2Z2K0_HUMAN NSFL1 cofactor p47 OS=Homo sapiens GN=NSFL1C PE=1 SV=1;sp|Q9UNZ2-4|NSF1C_H	17	58.6	40.572	0	22.8864	22.8332	22.9853	23.027	23.014	22.8129	22.9422	22.9961	22.9964	22.9856	22.9963	23.005	22.8315	22.8323	22.9876	22.8999	22.992	23.0533	23.1	23.0429	23.025	22.9945	23.1381	23.048	23.0115	22.9594	23.0808	22.9807	0.0143755	1	NIC_CORT;ETH_CORT
Q93009-3	USP7	Ubiquitin carboxyl-terminal hydrolase 7	UBP7_HUMAN	sp|Q93009-3|UBP7_HUMAN Isoform 3 of Ubiquitin carboxyl-terminal hydrolase 7 OS=Homo sapiens GN=USP7;sp|Q93009|UBP7_HUMAN Ubiquitin carboxyl-terminal hydrolase 7 OS=Homo sapiens GN=USP7 PE=1 SV=2;tr|H3BND8|H3BND8_HUMAN Ubiquitin carboxyl-terminal hydrolase	29	32.2	126.27	0	22.7743	22.7541	22.7874	22.6863	22.8284	22.7949	22.8674	22.7962	22.7775	22.8204	22.874	22.7228	22.9067	22.7994	22.8796	22.7496	22.859	22.8538	22.8564	22.8659	22.8922	22.8573	22.8823	22.8593	22.8193	22.8134	22.8463	22.8525	0.0155044	0.978216	NIC_BrdU;ETH_BrdU
Q14353	GAMT	Guanidinoacetate N-methyltransferase	GAMT_HUMAN	sp|Q14353|GAMT_HUMAN Guanidinoacetate N-methyltransferase OS=Homo sapiens GN=GAMT PE=1 SV=1;tr|A0A1W2PR36|A0A1W2PR36_HUMAN Guanidinoacetate N-methyltransferase OS=Homo sapiens GN=GAMT PE=1 SV=1;sp|Q14353-2|GAMT_HUMAN Isoform 2 of Guanidinoacetate N-methylt	7	34.7	26.318	0	22.1189	21.8987	21.8496	22.0967	21.5643	21.8131	22.0321	21.7259	22.2714	22.0036	21.9144	22.1501	21.8932	21.8157	21.8919	22.0057	22.0075	22.0221	22.0073	21.8795	22.0975	22.084	21.9871	21.8408	22.0471	22.0122	21.9689	21.8477	0.0858216	1	IL17_WIN
O75439	PMPCB	Mitochondrial-processing peptidase subunit beta	MPPB_HUMAN	sp|O75439|MPPB_HUMAN Mitochondrial-processing peptidase subunit beta OS=Homo sapiens GN=PMPCB PE=1 SV=2;tr|G3V0E4|G3V0E4_HUMAN Mitochondrial-processing peptidase subunit beta OS=Homo sapiens GN=PMPCB PE=1 SV=1	9	21.1	54.366	0	19.4975	19.5863	19.6524	19.5705	19.8196	19.6297	19.6679	19.8044	19.8799	19.6804	19.5454	19.5984	19.6785	19.4557	19.4915	19.6063	19.4624	19.5054	19.646	19.4433	19.3382	19.3516	19.5277	19.4735	19.6035	19.4528	19.628	19.4586	0.00669355	0.913053	IL17_ETH;WIN_ETH
Q9BX66-4	SORBS1	Sorbin and SH3 domain-containing protein 1	SRBS1_HUMAN	sp|Q9BX66-4|SRBS1_HUMAN Isoform 4 of Sorbin and SH3 domain-containing protein 1 OS=Homo sapiens GN=SORBS1;sp|Q9BX66-9|SRBS1_HUMAN Isoform 9 of Sorbin and SH3 domain-containing protein 1 OS=Homo sapiens GN=SORBS1;sp|Q9BX66-8|SRBS1_HUMAN Isoform 8 of Sorbin	5	9.8	76.595	0	14.5713	14.4587	15.424	15.4317	15.1551	14.6308	15.2007	15.1914	15.4979	16.5579	17.12	15.3916	15.4642	15.9498	15.387	15.557	15.4553	15.5581	15.7759	15.4192	15.8205	15.6579	15.7073	15.2594	15.317	15.6762	15.8841	16.8886	0.0249986	1	IL17_BrdU
O43768-6	ENSA	Alpha-endosulfine	ENSA_HUMAN	tr|A6NMQ3|A6NMQ3_HUMAN Alpha-endosulfine OS=Homo sapiens GN=ENSA PE=1 SV=2;tr|Q5T5H1|Q5T5H1_HUMAN Alpha-endosulfine OS=Homo sapiens GN=ENSA PE=1 SV=1;sp|O43768-6|ENSA_HUMAN Isoform 6 of Alpha-endosulfine OS=Homo sapiens GN=ENSA;sp|O43768-5|ENSA_HUMAN Isofo	4	34.3	15.634	0	20.8153	20.7402	20.7176	20.6028	20.405	20.6183	20.5398	20.5236	20.798	20.7379	20.6389	20.6502	20.5504	20.3547	20.6018	20.66	20.7718	20.9271	20.8339	20.7621	20.5582	20.861	20.9054	20.7873	20.7567	20.7263	20.9322	20.6153	0.00469632	1	ETH_WIN;NIC_WIN;NIC_CORT
P36873	PPP1CC	Serine/threonine-protein phosphatase PP1-gamma catalytic subunit	PP1G_HUMAN	tr|F8VYE8|F8VYE8_HUMAN Serine/threonine-protein phosphatase OS=Homo sapiens GN=PPP1CC PE=1 SV=1;tr|F8W0W8|F8W0W8_HUMAN Serine/threonine-protein phosphatase OS=Homo sapiens GN=PPP1CC PE=1 SV=1;sp|P36873|PP1G_HUMAN Serine/threonine-protein phosphatase PP1-ga	14	44.1	34.95	0	17.8937	17.7658	17.8071	17.8844	17.1944	17.5516	17.9325	17.5972	18.4369	17.9131	18.007	18.0838	17.8649	17.7082	17.9783	17.9712	17.7663	17.9166	17.9013	18.0278	17.8242	17.9683	18.1011	17.9815	17.914	17.7564	17.9926	17.6901	0.0124017	0.988733	ETH_WIN;IL17_WIN
P01116-2	KRAS	GTPase KRas	RASK_HUMAN	sp|P01116-2|RASK_HUMAN Isoform 2B of GTPase KRas OS=Homo sapiens GN=KRAS;sp|P01116|RASK_HUMAN GTPase KRas OS=Homo sapiens GN=KRAS PE=1 SV=1	6	48.4	21.424	0	21.0935	20.9877	21.0747	21.0821	20.9583	21.0465	20.9991	21.0391	21.2182	21.2293	21.1356	21.21	21.1708	20.8018	20.9296	21.1619	21.2287	21.3127	21.2341	21.2946	21.088	21.4722	21.3843	21.3391	21.1384	21.3977	21.3097	21.0491	0.00304882	1	ETH_WIN;ETH_CORT
P29218	IMPA1	Inositol monophosphatase 1	IMPA1_HUMAN	sp|P29218|IMPA1_HUMAN Inositol monophosphatase 1 OS=Homo sapiens GN=IMPA1 PE=1 SV=1;sp|P29218-3|IMPA1_HUMAN Isoform 3 of Inositol monophosphatase 1 OS=Homo sapiens GN=IMPA1;tr|H0YBL1|H0YBL1_HUMAN Inositol-1-monophosphatase (Fragment) OS=Homo sapiens GN=IMP	9	42.6	30.188	0	20.2613	19.9919	20.1615	20.1161	20.1316	20.1432	20.0766	20.146	20.0284	20.0407	20.2185	20.2625	20.1966	20.2048	20.19	20.3191	20.3022	20.424	20.2781	20.3471	20.298	20.5679	20.3973	20.3267	20.1908	20.5147	20.3856	20.2656	0.00190238	1	ETH_WIN;ETH_BrdU;ETH_IL17
A8MVW0	FAM171A2	Protein FAM171A2	F1712_HUMAN	sp|A8MVW0|F1712_HUMAN Protein FAM171A2 OS=Homo sapiens GN=FAM171A2 PE=1 SV=1	2	4.7	87.434	0	15.081	15.1009	14.9887	14.7497	14.622	14.8143	14.6886	14.8477	14.8922	15.0063	15.1603	15.4863	15.0066	15.1016	15.3449	15.2339	15.1266	15.6338	15.2791	15.1885	15.16	15.5317	15.3585	15.0183	15.5227	15.4562	15.2091	14.9561	0.00857155	0.912	ETH_WIN;ENDO_WIN;NIC_WIN
P35611-2	ADD1	Alpha-adducin	ADDA_HUMAN	tr|E7EV99|E7EV99_HUMAN Alpha-adducin OS=Homo sapiens GN=ADD1 PE=1 SV=1;tr|E7ENY0|E7ENY0_HUMAN Alpha-adducin OS=Homo sapiens GN=ADD1 PE=1 SV=1;sp|P35611-2|ADDA_HUMAN Isoform 2 of Alpha-adducin OS=Homo sapiens GN=ADD1;sp|P35611-6|ADDA_HUMAN Isoform 6 of Alph	17	29	70.055	0	22.8109	22.8276	23.0102	23.0118	22.5675	22.6959	22.8773	22.607	23.1513	22.8407	22.9856	22.8879	23.0759	22.8699	22.9486	22.8393	22.785	23.3583	22.9978	22.9902	22.8512	23.5117	23.141	23.029	23.2992	23.3039	23.1582	22.9274	0.0217418	1	ETH_WIN;ENDO_WIN
Q9NY33-4	DPP3	Dipeptidyl peptidase 3	DPP3_HUMAN	tr|G3V1D3|G3V1D3_HUMAN Dipeptidyl peptidase 3 OS=Homo sapiens GN=DPP3 PE=1 SV=1;tr|G3V180|G3V180_HUMAN Dipeptidyl peptidase 3 OS=Homo sapiens GN=DPP3 PE=1 SV=1;sp|Q9NY33-4|DPP3_HUMAN Isoform 4 of Dipeptidyl peptidase 3 OS=Homo sapiens GN=DPP3;sp|Q9NY33|DPP	21	38.2	84.304	0	23.351	23.3541	23.4974	23.481	23.2797	23.3487	23.4814	23.368	23.3379	23.3839	23.6182	23.4504	23.3335	23.4572	23.5696	23.5086	23.4759	23.606	23.5856	23.552	23.4981	23.6602	23.5716	23.5796	23.4499	23.6855	23.5854	23.6217	0.0137997	1	ETH_WIN;ENDO_WIN
Q8TBF4	ZCRB1	Zinc finger CCHC-type and RNA-binding motif-containing protein 1	ZCRB1_HUMAN	tr|G3V1V1|G3V1V1_HUMAN Zinc finger CCHC-type and RNA binding motif 1, isoform CRA_b OS=Homo sapiens GN=ZCRB1 PE=1 SV=1;sp|Q8TBF4|ZCRB1_HUMAN Zinc finger CCHC-type and RNA-binding motif-containing protein 1 OS=Homo sapiens GN=ZCRB1 PE=1 SV=2	1	8.5	20.113	0	19.634	19.3634	19.3996	19.2944	19.0609	19.3123	19.4734	19.1297	19.3673	19.4007	19.4927	19.2604	19.3505	19.3406	19.6143	19.3994	19.5331	19.5433	19.4733	19.4311	19.6108	19.5109	19.6063	19.4058	19.5663	19.6159	19.5298	19.5211	0.0186214	1	ETH_WIN;ENDO_WIN
O94880-2	PHF14	PHD finger protein 14	PHF14_HUMAN	tr|A0A0U1RRH6|A0A0U1RRH6_HUMAN PHD finger protein 14 OS=Homo sapiens GN=PHF14 PE=1 SV=1;sp|O94880-2|PHF14_HUMAN Isoform 2 of PHD finger protein 14 OS=Homo sapiens GN=PHF14;sp|O94880|PHF14_HUMAN PHD finger protein 14 OS=Homo sapiens GN=PHF14 PE=1 SV=2	3	6	106.99	0	17.6225	17.5635	17.7376	17.7366	17.2897	17.4528	17.6523	17.1334	18.1355	17.5511	17.8458	17.4926	17.8533	17.638	17.8188	17.4295	17.751	17.7162	17.6373	17.6323	17.8177	17.7792	17.8484	17.7844	17.9598	17.7473	17.8805	17.5402	0.0503575	1	ETH_WIN
Q9UQB3-2	CTNND2	Catenin delta-2	CTND2_HUMAN	tr|E7EPC8|E7EPC8_HUMAN Catenin delta-2 OS=Homo sapiens GN=CTNND2 PE=1 SV=1;sp|Q9UQB3-2|CTND2_HUMAN Isoform 2 of Catenin delta-2 OS=Homo sapiens GN=CTNND2;sp|Q9UQB3|CTND2_HUMAN Catenin delta-2 OS=Homo sapiens GN=CTNND2 PE=1 SV=3;tr|B4DRK2|B4DRK2_HUMAN Caten	7	9	123.08	0	18.9548	18.8793	19.0161	18.8333	18.5901	18.797	18.9627	18.8934	18.8182	18.9196	19.2084	18.9857	18.8718	18.9211	19.1166	18.9882	18.8695	19.1773	19.2952	19.2427	19.034	19.4486	19.4265	19.2142	18.8912	19.2462	19.3513	19.1755	0.00771121	0.931714	ETH_WIN
Q9NQX3	GPHN	Gephyrin	GEPH_HUMAN	tr|F5H039|F5H039_HUMAN Gephyrin OS=Homo sapiens GN=GPHN PE=1 SV=1;sp|Q9NQX3|GEPH_HUMAN Gephyrin OS=Homo sapiens GN=GPHN PE=1 SV=1;sp|Q9NQX3-2|GEPH_HUMAN Isoform 2 of Gephyrin OS=Homo sapiens GN=GPHN;tr|G3V582|G3V582_HUMAN Gephyrin OS=Homo sapiens GN=GPHN P	7	10.6	84.733	0	20.6092	20.7497	20.7576	20.5478	20.4882	20.7322	20.7169	20.6326	20.6639	20.6987	20.8163	20.674	20.671	20.7455	20.7718	20.6618	20.5868	20.8959	20.8625	20.8368	20.7062	21.038	21.0146	20.814	20.7308	20.8528	20.8845	20.7464	0.0457696	1	ETH_WIN
Q6WCQ1-3	MPRIP	Myosin phosphatase Rho-interacting protein	MPRIP_HUMAN	tr|J3KSW8|J3KSW8_HUMAN Myosin phosphatase Rho-interacting protein (Fragment) OS=Homo sapiens GN=MPRIP PE=1 SV=1;sp|Q6WCQ1-3|MPRIP_HUMAN Isoform 3 of Myosin phosphatase Rho-interacting protein OS=Homo sapiens GN=MPRIP;sp|Q6WCQ1|MPRIP_HUMAN Myosin phosphatas	5	7.8	95.928	0	17.9594	17.9627	17.7473	17.373	17.5821	17.9361	17.8707	17.2998	17.8978	18.4283	18.1334	18.0514	17.9854	17.9512	18.0742	17.7679	18.0829	17.7811	17.792	17.9572	18.2282	18.1867	18.3346	17.945	18.1282	18.243	17.8982	18.1302	0.0159007	0.961091	ETH_WIN
O15217	GSTA4	Glutathione S-transferase A4	GSTA4_HUMAN	sp|O15217|GSTA4_HUMAN Glutathione S-transferase A4 OS=Homo sapiens GN=GSTA4 PE=1 SV=1;sp|O15217-2|GSTA4_HUMAN Isoform 2 of Glutathione S-transferase A4 OS=Homo sapiens GN=GSTA4	5	23	25.704	0	22.1211	21.7856	22.3139	22.4678	22.1026	21.789	22.1711	22.188	22.289	21.962	22.3187	22.4264	22.1378	21.9693	22.3035	22.5561	22.1921	22.6737	22.4921	22.5869	22.3191	22.8116	22.6164	22.5734	22.3632	22.7611	22.5552	22.5783	0.0144949	1	ETH_WIN
P19022-2	CDH2	Cadherin-2	CADH2_HUMAN	sp|P19022-2|CADH2_HUMAN Isoform 2 of Cadherin-2 OS=Homo sapiens GN=CDH2;sp|P19022|CADH2_HUMAN Cadherin-2 OS=Homo sapiens GN=CDH2 PE=1 SV=4	9	13.9	97.039	0	21.914	21.6985	21.8981	21.9282	21.6557	21.6716	21.9445	21.8836	21.7526	21.8362	21.993	22.1595	21.6592	21.8654	21.9678	21.946	21.9514	22.2454	22.1535	22.0927	22.0316	22.2351	22.2494	22.1299	21.8419	22.1412	22.2965	21.9989	0.00880026	0.896408	ETH_WIN
P56589	PEX3	Peroxisomal biogenesis factor 3	PEX3_HUMAN	sp|P56589|PEX3_HUMAN Peroxisomal biogenesis factor 3 OS=Homo sapiens GN=PEX3 PE=1 SV=1;tr|Q7Z6V3|Q7Z6V3_HUMAN Peroxisomal biogenesis factor 3 (Fragment) OS=Homo sapiens GN=PEX3 PE=1 SV=1	2	7.2	42.139	0	16.2267	16.0601	16.1587	16.2361	15.5075	16.2385	16.2727	16.0733	15.9477	16.0346	16.0901	16.2204	16.3456	16.2309	16.0822	16.0736	16.1281	16.5194	16.652	16.0781	16.2965	16.8093	16.6895	16.2931	16.1846	16.1375	16.2257	16.0975	0.0513276	1	ETH_WIN
Q5VTR2	RNF20	E3 ubiquitin-protein ligase BRE1A	BRE1A_HUMAN	sp|Q5VTR2|BRE1A_HUMAN E3 ubiquitin-protein ligase BRE1A OS=Homo sapiens GN=RNF20 PE=1 SV=2	5	7.5	113.66	0	19.4202	19.2119	19.1371	19.0503	19.0377	19.3043	19.2197	19.0894	19.4579	19.2996	19.2571	19.4022	19.4391	19.2848	19.3691	19.4224	19.3553	19.439	19.4158	19.2718	19.4746	19.508	19.3298	19.321	19.4914	19.3006	19.3667	19.4102	0.0123446	1	ETH_WIN
P57088	TMEM33	Transmembrane protein 33	TMM33_HUMAN	sp|P57088|TMM33_HUMAN Transmembrane protein 33 OS=Homo sapiens GN=TMEM33 PE=1 SV=2;tr|D6RAA6|D6RAA6_HUMAN Transmembrane protein 33 (Fragment) OS=Homo sapiens GN=TMEM33 PE=1 SV=1;tr|H0Y8N0|H0Y8N0_HUMAN Transmembrane protein 33 (Fragment) OS=Homo sapiens GN=	7	25.1	27.978	0	20.3506	20.2682	20.177	20.08	20.1888	20.2372	20.1295	20.287	20.1172	20.1583	19.9761	19.9672	20.2379	20.0728	20.057	20.1507	20.2848	20.3003	20.3344	20.3999	20.2673	20.2563	20.2616	20.3409	20.1443	20.1984	20.2641	20.2871	0.00153292	1	ETH_IL17;NIC_IL17;NIC_CORT
Q8TB36-2	GDAP1	Ganglioside-induced differentiation-associated protein 1	GDAP1_HUMAN	sp|Q8TB36-2|GDAP1_HUMAN Isoform 2 of Ganglioside-induced differentiation-associated protein 1 OS=Homo sapiens GN=GDAP1;sp|Q8TB36|GDAP1_HUMAN Ganglioside-induced differentiation-associated protein 1 OS=Homo sapiens GN=GDAP1 PE=1 SV=3	7	35.2	33.479	0	20.7912	20.7621	20.9221	20.6246	20.4666	20.7044	20.8391	20.72	20.5174	20.7965	20.9304	20.4193	20.6172	20.6433	20.8864	20.6043	20.8153	20.9798	21.0266	21.0245	20.935	21.1686	21.2151	21.0517	20.4272	21.0756	21.0296	20.8344	0.0208929	1	ETH_IL17
Q9H1E5	TMX4	Thioredoxin-related transmembrane protein 4	TMX4_HUMAN	sp|Q9H1E5|TMX4_HUMAN Thioredoxin-related transmembrane protein 4 OS=Homo sapiens GN=TMX4 PE=1 SV=1	4	15.2	38.952	0	17.3871	17.0732	17.2977	17.12	17.1056	17.0791	17.264	16.941	17.083	17.0108	17.1544	17.117	17.0435	17.0559	17.3441	17.043	17.3961	17.3096	17.2176	17.3587	17.3276	17.2608	17.4907	17.3576	17.1552	17.3251	17.4197	17.3672	0.00800885	0.900089	ETH_IL17
A0A0U1RR39	CBL	E3 ubiquitin-protein ligase CBL	A0A0U1RR39_HUMAN	tr|A0A0U1RR39|A0A0U1RR39_HUMAN E3 ubiquitin-protein ligase CBL OS=Homo sapiens GN=CBL PE=1 SV=1;tr|A0A1B0GW38|A0A1B0GW38_HUMAN E3 ubiquitin-protein ligase CBL (Fragment) OS=Homo sapiens GN=CBL PE=1 SV=1;tr|A0A0U1RQX8|A0A0U1RQX8_HUMAN E3 ubiquitin-protein l	6	7.7	95.096	0	19.6125	19.6331	19.5346	19.4246	19.2282	19.5888	19.5356	19.3525	19.3539	19.5705	19.4984	19.4463	19.1897	19.5626	19.4547	19.447	19.6205	19.6178	19.6273	19.6062	19.628	19.7049	19.7732	19.6408	19.4619	19.6107	19.7092	19.5421	0.0154387	0.987945	ETH_CORT;ETH_WIN
Q9BWD1	ACAT2	Acetyl-CoA acetyltransferase, cytosolic	THIC_HUMAN	sp|Q9BWD1|THIC_HUMAN Acetyl-CoA acetyltransferase, cytosolic OS=Homo sapiens GN=ACAT2 PE=1 SV=2;sp|Q9BWD1-2|THIC_HUMAN Isoform 2 of Acetyl-CoA acetyltransferase, cytosolic OS=Homo sapiens GN=ACAT2	11	37.8	41.35	0	23.1886	23.1938	22.9574	23.4091	23.1376	23.2009	23.2933	23.4093	22.9797	23.2902	23.1567	23.2682	22.77	23.1845	23.1957	23.1988	23.1815	23.4571	23.514	23.6286	23.1987	23.7757	23.9415	23.7334	23.2929	23.5747	23.5446	23.806	0.00473002	1	ETH_CORT;ETH_IL17;ETH_BrdU
Q9NV70-2	EXOC1	Exocyst complex component 1	EXOC1_HUMAN	sp|Q9NV70-2|EXOC1_HUMAN Isoform 2 of Exocyst complex component 1 OS=Homo sapiens GN=EXOC1;sp|Q9NV70|EXOC1_HUMAN Exocyst complex component 1 OS=Homo sapiens GN=EXOC1 PE=1 SV=4	8	9.8	100.28	0	20.4421	20.4558	20.4986	20.5174	20.5151	20.4364	20.4755	20.4369	20.3811	20.4869	20.5739	20.4369	20.3824	20.4002	20.5103	20.4183	20.4342	20.5735	20.6172	20.5129	20.4437	20.7662	20.7004	20.5932	20.4116	20.593	20.6324	20.4831	0.0605076	1	ETH_CORT
Q12800-2	TFCP2	Alpha-globin transcription factor CP2	TFCP2_HUMAN	sp|Q12800-2|TFCP2_HUMAN Isoform 2 of Alpha-globin transcription factor CP2 OS=Homo sapiens GN=TFCP2;sp|Q12800-3|TFCP2_HUMAN Isoform 3 of Alpha-globin transcription factor CP2 OS=Homo sapiens GN=TFCP2;sp|Q12800-4|TFCP2_HUMAN Isoform 4 of Alpha-globin transc	6	20.4	51.307	0	19.4639	19.514	19.5777	19.4383	19.614	19.6243	19.6081	19.6832	19.5842	19.6007	19.567	19.5664	19.7468	19.4983	19.5695	19.5819	19.5851	19.7707	19.6933	19.7672	19.5468	19.7201	19.7882	19.7011	19.6106	19.6953	19.8404	19.7662	0.00639284	0.928222	ETH_BrdU;NIC_BrdU;ENDO_BrdU
Q9C0B0	UNK	RING finger protein unkempt homolog	UNK_HUMAN	tr|K7EQ93|K7EQ93_HUMAN RING finger protein unkempt homolog (Fragment) OS=Homo sapiens GN=UNK PE=1 SV=1;sp|Q9C0B0|UNK_HUMAN RING finger protein unkempt homolog OS=Homo sapiens GN=UNK PE=1 SV=2	1	5.5	23.629	0	16.2345	16.1837	16.2185	16.5712	16.3638	16.3909	16.4847	16.5744	16.6677	16.375	16.4316	16.651	16.8949	16.5166	16.638	16.6178	16.2226	16.9141	16.8352	16.6635	16.6054	16.8118	16.81	16.5713	16.7757	16.8441	16.7548	16.8588	0.00804591	0.883043	ETH_BrdU;ENDO_BrdU
Q9Y6G9	DYNC1LI1	Cytoplasmic dynein 1 light intermediate chain 1	DC1L1_HUMAN	sp|Q9Y6G9|DC1L1_HUMAN Cytoplasmic dynein 1 light intermediate chain 1 OS=Homo sapiens GN=DYNC1LI1 PE=1 SV=3;tr|E9PHI6|E9PHI6_HUMAN Cytoplasmic dynein 1 light intermediate chain 1 OS=Homo sapiens GN=DYNC1LI1 PE=1 SV=1	15	31.7	56.578	0	22.9445	22.9077	23.1251	22.992	23.0088	22.9899	23.0422	23.0573	22.9142	22.9407	23.226	23.0791	22.9443	23.0003	23.1166	23.1437	23.107	23.152	23.2108	23.2501	23.0984	23.3066	23.2707	23.2703	22.9483	23.215	23.1524	23.1515	0.0164752	0.980462	ETH_BrdU
Q5QJ74	TBCEL	Tubulin-specific chaperone cofactor E-like protein	TBCEL_HUMAN	sp|Q5QJ74|TBCEL_HUMAN Tubulin-specific chaperone cofactor E-like protein OS=Homo sapiens GN=TBCEL PE=1 SV=2;tr|E9PJJ0|E9PJJ0_HUMAN Tubulin-specific chaperone cofactor E-like protein (Fragment) OS=Homo sapiens GN=TBCEL PE=1 SV=1;tr|B3KNB6|B3KNB6_HUMAN Leuci	2	5.7	48.194	0.00022356	14.2887	13.8213	14.0119	14.4026	14.2781	14.2981	14.3075	14.3673	14.4572	14.3742	14.6654	14.2684	14.2689	14.4749	14.4384	14.3271	14.1852	14.5937	14.579	14.2415	14.5706	14.5922	14.6673	14.293	14.343	14.2402	14.4633	14.0847	0.0841692	1	ETH_BrdU
A1L020	MEX3A	RNA-binding protein MEX3A	MEX3A_HUMAN	sp|A1L020|MEX3A_HUMAN RNA-binding protein MEX3A OS=Homo sapiens GN=MEX3A PE=1 SV=1	3	9.4	54.173	0	18.0479	17.8995	18.0245	18.2728	17.8996	17.8572	17.7103	17.8875	17.8514	18.0543	18.135	18.1624	18.1245	18.0182	17.8397	17.9811	18.111	18.2563	18.0899	18.2027	18.0657	18.205	18.2383	18.2607	18.1352	18.2286	18.2	18.0527	0.00255953	1	ENDO_WIN;NIC_WIN;ETH_WIN
P63279	UBE2I	SUMO-conjugating enzyme UBC9	UBC9_HUMAN	sp|P63279|UBC9_HUMAN SUMO-conjugating enzyme UBC9 OS=Homo sapiens GN=UBE2I PE=1 SV=1;tr|H3BPC4|H3BPC4_HUMAN SUMO-conjugating enzyme UBC9 (Fragment) OS=Homo sapiens GN=UBE2I PE=1 SV=2;tr|H3BQQ9|H3BQQ9_HUMAN SUMO-conjugating enzyme (Fragment) OS=Homo sapiens	9	53.8	18.007	0	22.9208	22.8817	22.9768	22.6833	22.3121	22.7925	22.9317	22.5379	23.0054	22.9231	22.9447	22.8451	23.0115	22.822	22.9116	22.7887	22.9486	23.0345	22.9109	22.9349	22.9234	22.8882	23.0047	23.0671	22.9608	22.8614	22.9749	23.0054	0.0269373	1	ENDO_WIN;NIC_WIN;ETH_WIN
P35080-2	PFN2	Profilin-2	PROF2_HUMAN	tr|C9J0J7|C9J0J7_HUMAN Profilin OS=Homo sapiens GN=PFN2 PE=1 SV=1;tr|G5E9Q6|G5E9Q6_HUMAN Profilin OS=Homo sapiens GN=PFN2 PE=1 SV=1;sp|P35080-2|PROF2_HUMAN Isoform IIb of Profilin-2 OS=Homo sapiens GN=PFN2;tr|C9JQ45|C9JQ45_HUMAN Profilin OS=Homo sapiens GN	7	68.1	9.8402	0	24.0084	23.9472	23.9773	23.9018	23.5741	23.8965	24.0703	23.7792	23.8905	24.0548	24.1375	24.0093	23.991	24.0204	23.9932	24.0608	23.9861	24.3547	24.2653	24.2062	23.9977	24.0057	24.2779	24.33	24.042	24.0332	24.3445	24.2965	0.0122638	1	ENDO_WIN;NIC_WIN
Q6ZU35	CRACD	Capping protein inhibiting regulator of actin dynamics	CRACD_HUMAN	tr|F5H1N7|F5H1N7_HUMAN Uncharacterized protein KIAA1211 OS=Homo sapiens GN=KIAA1211 PE=1 SV=1;sp|Q6ZU35|K1211_HUMAN Uncharacterized protein KIAA1211 OS=Homo sapiens GN=KIAA1211 PE=1 SV=3	6	8	136.38	0	18.5861	18.3809	18.4208	18.5763	18.1477	18.275	18.3744	18.3292	18.3819	18.3271	18.5298	18.7103	18.4662	18.2649	18.5323	18.5911	18.6496	18.6709	18.8204	18.674	18.6748	18.5835	18.7308	18.7031	18.664	18.4271	18.7203	18.6805	0.000788613	1	ENDO_WIN;ETH_WIN;NIC_WIN
P30046	DDT	D-dopachrome decarboxylase	DOPD_HUMAN	sp|P30046|DOPD_HUMAN D-dopachrome decarboxylase OS=Homo sapiens GN=DDT PE=1 SV=3;tr|J3KQ18|J3KQ18_HUMAN D-dopachrome decarboxylase OS=Homo sapiens GN=DDT PE=1 SV=1;tr|B5MC82|B5MC82_HUMAN D-dopachrome decarboxylase OS=Homo sapiens GN=DDT PE=4 SV=2;sp|P30046	7	52.5	12.712	0	22.1233	21.966	22.138	22.2537	21.8294	22.0053	22.0861	21.9266	22.2556	22.2208	22.2481	22.237	21.9841	21.9197	22.094	22.1787	22.1097	22.1754	22.2246	22.1632	22.0524	22.1983	22.2291	22.3187	22.2076	22.1079	22.3196	22.1256	0.00580683	0.958875	ENDO_WIN;ETH_WIN;IL17_WIN
Q9NR46	SH3GLB2	Endophilin-B2	SHLB2_HUMAN	tr|B7ZC38|B7ZC38_HUMAN Endophilin-B2 OS=Homo sapiens GN=SH3GLB2 PE=1 SV=1;sp|Q9NR46|SHLB2_HUMAN Endophilin-B2 OS=Homo sapiens GN=SH3GLB2 PE=1 SV=1;tr|B7ZC39|B7ZC39_HUMAN Endophilin-B2 OS=Homo sapiens GN=SH3GLB2 PE=1 SV=1;sp|Q9NR46-2|SHLB2_HUMAN Isoform 2 o	9	25.2	44.361	0	20.6018	20.5628	20.6192	20.5804	20.3865	20.4986	20.6627	20.3093	20.6986	20.5709	20.6819	20.8369	20.3982	20.6992	20.683	20.7089	20.5673	20.8598	20.781	20.6725	20.6417	21.0303	20.9334	20.6943	20.7641	20.8027	20.773	20.7957	0.00938911	0.910039	ENDO_WIN;ETH_WIN
P19174-2	PLCG1	1-phosphatidylinositol 4,5-bisphosphate phosphodiesterase gamma-1	PLCG1_HUMAN	sp|P19174-2|PLCG1_HUMAN Isoform 2 of 1-phosphatidylinositol 4,5-bisphosphate phosphodiesterase gamma-1 OS=Homo sapiens GN=PLCG1;sp|P19174|PLCG1_HUMAN 1-phosphatidylinositol 4,5-bisphosphate phosphodiesterase gamma-1 OS=Homo sapiens GN=PLCG1 PE=1 SV=1	19	18.7	148.66	0	21.1816	21.2548	21.2247	21.3623	21.1401	21.2122	21.2634	21.2401	21.3083	21.1613	21.3094	21.1182	21.49	21.355	21.3901	21.2731	21.3004	21.3396	21.4435	21.4074	21.3821	21.3768	21.3755	21.3684	21.4245	21.3183	21.3713	21.5171	0.00236229	1	ENDO_WIN;ENDO_IL17
P51858	HDGF	Hepatoma-derived growth factor	HDGF_HUMAN	sp|P51858|HDGF_HUMAN Hepatoma-derived growth factor OS=Homo sapiens GN=HDGF PE=1 SV=1;sp|P51858-2|HDGF_HUMAN Isoform 2 of Hepatoma-derived growth factor OS=Homo sapiens GN=HDGF;sp|P51858-3|HDGF_HUMAN Isoform 3 of Hepatoma-derived growth factor OS=Homo sapi	15	63.3	26.788	0	22.5	22.4369	22.4109	22.287	22.1111	22.3267	22.3072	22.2541	22.3311	22.4394	22.3017	22.4659	22.3157	22.4308	22.3966	22.3393	22.4518	22.4804	22.4174	22.5075	22.384	22.4202	22.426	22.5228	22.3891	22.4411	22.4206	22.3802	0.00703222	0.9024	ENDO_WIN;BrdU_WIN;ETH_WIN;NIC_WIN
A1X283	SH3PXD2B	SH3 and PX domain-containing protein 2B	SPD2B_HUMAN	sp|A1X283|SPD2B_HUMAN SH3 and PX domain-containing protein 2B OS=Homo sapiens GN=SH3PXD2B PE=1 SV=3;tr|G3V144|G3V144_HUMAN SH3 and PX domain-containing protein 2B OS=Homo sapiens GN=SH3PXD2B PE=1 SV=1;tr|A0A1B0GUF2|A0A1B0GUF2_HUMAN SH3 and PX domain-contai	13	15.1	101.58	0	22.3603	22.3323	22.2711	22.529	22.0281	22.4057	22.254	22.1909	22.5203	22.3294	22.261	22.4946	22.4741	22.4931	22.3205	22.4745	22.4389	22.4602	22.6745	22.5228	22.4836	22.3192	22.6018	22.5159	22.5652	22.2499	22.7344	22.6287	0.0444751	1	ENDO_WIN
O75884	RBBP9	Serine hydrolase RBBP9	RBBP9_HUMAN	sp|O75884|RBBP9_HUMAN Putative hydrolase RBBP9 OS=Homo sapiens GN=RBBP9 PE=1 SV=2;sp|O75884-2|RBBP9_HUMAN Isoform 2 of Putative hydrolase RBBP9 OS=Homo sapiens GN=RBBP9	5	45.2	21	0	18.8832	18.7147	18.7813	18.9117	18.9054	18.6368	18.7334	18.9023	19.1825	18.7338	18.8565	19.1379	19.1932	18.7027	18.7457	19.079	18.8592	19.1457	19.1881	19.0426	18.8163	19.2502	19.2517	19.0635	19.163	19.237	19.2346	19.1188	0.0313975	1	ENDO_WIN
O95865	DDAH2	N(G),N(G)-dimethylarginine dimethylaminohydrolase 2	DDAH2_HUMAN	sp|O95865|DDAH2_HUMAN N(G),N(G)-dimethylarginine dimethylaminohydrolase 2 OS=Homo sapiens GN=DDAH2 PE=1 SV=1;tr|A0A140T971|A0A140T971_HUMAN N(G),N(G)-dimethylarginine dimethylaminohydrolase 2 (Fragment) OS=Homo sapiens GN=DDAH2 PE=1 SV=1;tr|Q5SSV3|Q5SSV3_H	14	51.2	29.644	0	23.6526	23.6601	23.5562	23.5086	23.3647	23.5709	23.5393	23.5363	23.5128	23.6221	23.8929	23.6436	23.6814	23.8182	23.6459	23.601	23.7331	23.6227	23.7713	23.8248	23.7582	23.6402	23.7605	23.8665	23.6991	23.6466	23.7249	23.99	0.0316143	1	ENDO_WIN
P19525-2	EIF2AK2	Interferon-induced, double-stranded RNA-activated protein kinase	E2AK2_HUMAN	sp|P19525-2|E2AK2_HUMAN Isoform 2 of Interferon-induced, double-stranded RNA-activated protein kinase OS=Homo sapiens GN=EIF2AK2;sp|P19525|E2AK2_HUMAN Interferon-induced, double-stranded RNA-activated protein kinase OS=Homo sapiens GN=EIF2AK2 PE=1 SV=2	9	18.6	57.39	0	20.9469	21.0287	20.8549	21.1239	20.7735	20.9718	21.0253	20.8549	21.015	20.9281	20.8737	21.0135	20.9936	21.0594	20.9565	21.0368	20.9272	21.1295	21.1482	21.0223	21.0543	21.2724	21.0938	21.0305	21.1932	21.0682	21.2118	21.2058	0.00949367	0.901769	ENDO_WIN
Q15768	EFNB3	Ephrin-B3	EFNB3_HUMAN	sp|Q15768|EFNB3_HUMAN Ephrin-B3 OS=Homo sapiens GN=EFNB3 PE=1 SV=1	2	6.5	35.834	0.00044297	17.657	17.4692	17.905	18.1454	17.6662	17.6308	17.5557	17.9897	17.9431	17.6005	17.9775	18.3033	18.2032	18.0226	17.9525	18.2551	17.8143	18.1161	18.1017	18.2418	17.9851	17.9414	18.2891	18.2157	18.2095	17.9789	18.3658	18.3561	0.0273672	1	ENDO_WIN
Q15843	NEDD8	NEDD8	NEDD8_HUMAN	sp|Q15843|NEDD8_HUMAN NEDD8 OS=Homo sapiens GN=NEDD8 PE=1 SV=1;tr|S4R3E9|S4R3E9_HUMAN NEDD8-MDP1 readthrough OS=Homo sapiens GN=NEDD8-MDP1 PE=4 SV=1	5	65.4	9.0714	0	21.7424	21.7126	21.8271	21.8628	21.5568	21.4943	21.9507	21.7379	21.632	21.8925	22.0144	21.9266	21.7952	21.6087	21.9005	21.8579	21.7141	22.2565	22.089	21.9073	21.6529	22.288	22.1383	21.9434	21.993	22.2215	22.214	22.0053	0.0444494	1	ENDO_WIN
Q96JE9-2	MAP6	Microtubule-associated protein 6	MAP6_HUMAN	sp|Q96JE9-2|MAP6_HUMAN Isoform 2 of Microtubule-associated protein 6 OS=Homo sapiens GN=MAP6;sp|Q96JE9|MAP6_HUMAN Microtubule-associated protein 6 OS=Homo sapiens GN=MAP6 PE=1 SV=2	5	21.4	47.376	0	18.1502	18.3166	18.8039	18.5299	18.3057	18.2195	18.332	18.7042	18.448	18.1296	18.9158	18.7778	18.5901	18.6195	18.7344	18.7462	18.3314	19.5265	19.3815	19.1123	18.8718	19.0206	19.4925	19.0136	18.7521	19.034	19.4436	19.3493	0.00599303	0.951152	ENDO_WIN
Q9P035	HACD3	Very-long-chain (3R)-3-hydroxyacyl-CoA dehydratase 3	HACD3_HUMAN	sp|Q9P035|HACD3_HUMAN Very-long-chain (3R)-3-hydroxyacyl-CoA dehydratase 3 OS=Homo sapiens GN=HACD3 PE=1 SV=2;tr|H3BPZ1|H3BPZ1_HUMAN Very-long-chain (3R)-3-hydroxyacyl-CoA dehydratase OS=Homo sapiens GN=HACD3 PE=1 SV=1;tr|H3BS72|H3BS72_HUMAN Very-long-chai	11	24	43.159	0	22.5865	22.6017	22.5705	22.5877	22.6483	22.6455	22.444	22.5835	22.4907	22.4804	22.4831	22.4438	22.507	22.5628	22.4589	22.4964	22.6142	22.6199	22.549	22.7413	22.5794	22.5405	22.5904	22.6734	22.5872	22.6399	22.5647	22.654	0.00794422	0.913909	ENDO_IL17;NIC_IL17
Q8WVC6	DCAKD	Dephospho-CoA kinase domain-containing protein	DCAKD_HUMAN	tr|K7ESP4|K7ESP4_HUMAN Dephospho-CoA kinase domain-containing protein (Fragment) OS=Homo sapiens GN=DCAKD PE=1 SV=1;sp|Q8WVC6|DCAKD_HUMAN Dephospho-CoA kinase domain-containing protein OS=Homo sapiens GN=DCAKD PE=1 SV=1;sp|Q8WVC6-2|DCAKD_HUMAN Isoform 2 of	4	22	24.177	0	18.6062	18.4894	18.417	18.3938	18.4941	18.4021	18.5849	18.6012	18.169	18.2691	18.4203	18.4496	18.5806	18.4579	18.4191	18.5041	18.5942	18.6618	18.5428	18.6506	18.5815	18.6396	18.4953	18.5713	18.5527	18.5622	18.4271	18.5667	0.00421442	1	ENDO_IL17;ETH_IL17;NIC_IL17
Q5T278	KYAT1	NA	Q5T278_HUMAN	tr|Q5T278|Q5T278_HUMAN Kynurenine--oxoglutarate transaminase 1 (Fragment) OS=Homo sapiens GN=KYAT1 PE=1 SV=1;tr|B7Z4W5|B7Z4W5_HUMAN Cysteine conjugate-beta lyase cytoplasmic (Glutamine transaminase K, kyneurenine aminotransferase), isoform CRA_b OS=Homo sa	2	11.2	27.772	0	16.8668	16.7737	16.8965	16.9335	16.9296	16.8668	16.9397	16.8995	16.6313	16.7763	16.81	17.0058	16.9929	16.5034	16.7959	16.9689	16.8914	17.2466	17.13	17.2376	16.912	17.3889	17.1091	17.2244	16.995	17.3307	17.201	17.1645	0.00383755	1	ENDO_IL17;ENDO_CORT
Q9NR28-2	DIABLO	Diablo homolog, mitochondrial	DBLOH_HUMAN	tr|A0A024RBT2|A0A024RBT2_HUMAN Diablo homolog, mitochondrial OS=Homo sapiens GN=DIABLO PE=1 SV=1;sp|Q9NR28-2|DBLOH_HUMAN Isoform 2 of Diablo homolog, mitochondrial OS=Homo sapiens GN=DIABLO;sp|Q9NR28|DBLOH_HUMAN Diablo homolog, mitochondrial OS=Homo sapien	6	45.2	18.919	0	21.8895	21.8945	21.9555	21.9344	22.089	22.0453	21.8955	22.0557	21.8293	21.9373	21.8408	22.0022	21.9771	22.0689	21.9904	21.9541	21.9655	22.0734	22.0939	21.9391	21.8665	22.0427	22.0751	21.9413	22.0868	22.0804	22.1331	22.1961	0.00579442	0.988387	ENDO_IL17;ENDO_BrdU
P20936-2	RASA1	Ras GTPase-activating protein 1	RASA1_HUMAN	tr|E9PGC0|E9PGC0_HUMAN Ras GTPase-activating protein 1 OS=Homo sapiens GN=RASA1 PE=1 SV=1;sp|P20936-2|RASA1_HUMAN Isoform 2 of Ras GTPase-activating protein 1 OS=Homo sapiens GN=RASA1;sp|P20936-4|RASA1_HUMAN Isoform 4 of Ras GTPase-activating protein 1 OS=	7	11.1	101.79	0	17.1744	17.1458	17.0137	17.0533	17.0295	17.2336	16.9255	16.9942	16.8147	16.9505	17.1014	17.0528	17.2176	17.4608	17.2408	17.1444	17.1999	17.3388	17.1791	17.0758	17.233	17.412	17.3129	17.0986	17.0691	17.3329	17.246	17.4288	0.013217	0.994603	ENDO_IL17
Q9P291	ARMCX1	Armadillo repeat-containing X-linked protein 1	ARMX1_HUMAN	sp|Q9P291|ARMX1_HUMAN Armadillo repeat-containing X-linked protein 1 OS=Homo sapiens GN=ARMCX1 PE=1 SV=1	3	7.3	49.18	0	16.7278	16.4911	16.638	16.6234	17.0887	16.849	16.5787	16.8784	16.4655	16.8796	16.8046	16.7462	17.0066	16.8861	16.7604	16.971	16.9939	17.2405	17.0655	16.8538	17.0028	17.072	17.043	16.9579	17.0116	17.0926	16.9932	16.8542	0.00219625	1	ENDO_BrdU;ETH_BrdU;NIC_BrdU
P63172	DYNLT1	Dynein light chain Tctex-type 1	DYLT1_HUMAN	sp|P63172|DYLT1_HUMAN Dynein light chain Tctex-type 1 OS=Homo sapiens GN=DYNLT1 PE=1 SV=1;tr|Q5VTU3|Q5VTU3_HUMAN Dynein light chain Tctex-type 1 OS=Homo sapiens GN=DYNLT1 PE=1 SV=1	4	60.2	12.452	0	20.884	20.9281	21.1017	20.8795	21.0436	20.9231	21.1848	21.2015	21.0075	20.9715	21.174	20.9804	21.101	20.9882	21.3266	21.0674	21.0236	21.4108	21.4064	21.528	20.9863	21.4897	21.5021	21.536	21.0853	21.4295	21.4449	21.5298	0.00671083	0.891692	ENDO_BrdU;ETH_BrdU
Q96HY7	DHTKD1	Probable 2-oxoglutarate dehydrogenase E1 component DHKTD1, mitochondrial	DHTK1_HUMAN	sp|Q96HY7|DHTK1_HUMAN Probable 2-oxoglutarate dehydrogenase E1 component DHKTD1, mitochondrial OS=Homo sapiens GN=DHTKD1 PE=1 SV=2	7	11.8	103.08	0	18.4093	18.2027	18.2164	18.5185	18.7183	18.152	18.5543	18.8474	18.6594	18.4462	18.5255	18.4928	18.8524	18.4232	18.673	18.6176	18.3662	18.9276	18.8615	18.8825	18.6101	19.0012	18.9579	18.8283	18.6281	18.8916	18.7781	18.8899	0.0187489	0.999953	ENDO_BrdU;ETH_BrdU
Q99436	PSMB7	Proteasome subunit beta type-7	PSB7_HUMAN	sp|Q99436|PSB7_HUMAN Proteasome subunit beta type-7 OS=Homo sapiens GN=PSMB7 PE=1 SV=1;tr|Q5TBG5|Q5TBG5_HUMAN Proteasome subunit beta type (Fragment) OS=Homo sapiens GN=PSMB7 PE=1 SV=1;sp|Q99436-2|PSB7_HUMAN Isoform 2 of Proteasome subunit beta type-7 OS=H	6	20.2	29.965	0	23.3962	23.3047	23.2972	23.4255	23.5358	23.4026	23.3958	23.5453	23.4015	23.338	23.3662	23.4289	23.4873	23.3994	23.4602	23.4227	23.4147	23.4866	23.5741	23.4638	23.4064	23.4883	23.4782	23.5048	23.4632	23.6012	23.5355	23.4974	0.00728952	0.908585	ENDO_BrdU;ENDO_IL17
Q9BXW7-2	HDHD5	Haloacid dehalogenase-like hydrolase domain-containing 5	HDHD5_HUMAN	sp|Q9BXW7-2|HDHD5_HUMAN Isoform 1 of Haloacid dehalogenase-like hydrolase domain-containing 5 OS=Homo sapiens GN=HDHD5;sp|Q9BXW7|HDHD5_HUMAN Haloacid dehalogenase-like hydrolase domain-containing 5 OS=Homo sapiens GN=HDHD5 PE=1 SV=1	6	19.6	43.588	0	20.0755	19.9748	19.8939	19.9575	19.9817	19.9863	19.992	20.0417	20.2078	19.9813	20.0834	20.0581	20.2668	20.1912	20.0882	20.1324	20.1075	20.0779	20.0942	20.1364	20.1745	20.1488	20.0949	20.0726	20.2307	20.1202	20.0477	20.1494	0.00307041	1	ENDO_BrdU;CORT_BrdU;CORT_WIN
O00750	PIK3C2B	Phosphatidylinositol 4-phosphate 3-kinase C2 domain-containing subunit beta	P3C2B_HUMAN	tr|F5GWN5|F5GWN5_HUMAN Phosphatidylinositol 4-phosphate 3-kinase C2 domain-containing subunit beta OS=Homo sapiens GN=PIK3C2B PE=1 SV=1;sp|O00750|P3C2B_HUMAN Phosphatidylinositol 4-phosphate 3-kinase C2 domain-containing subunit beta OS=Homo sapiens GN=PIK	3	2.5	181.68	0	15.2526	15.2896	15.4922	15.7215	15.9319	15.3983	15.6442	15.8019	15.6383	15.2193	16.1499	16.0513	16.084	16.188	16.0868	16.0592	15.6625	16.0676	15.9172	15.8508	15.9601	16.267	15.9037	15.4669	16.0268	16.1559	15.9005	16.0104	0.0218991	1	ENDO_BrdU;CORT_BrdU
Q13485	SMAD4	Mothers against decapentaplegic homolog 4	SMAD4_HUMAN	tr|K7EIU8|K7EIU8_HUMAN Mothers against decapentaplegic homolog OS=Homo sapiens GN=SMAD4 PE=1 SV=1;sp|Q13485|SMAD4_HUMAN Mothers against decapentaplegic homolog 4 OS=Homo sapiens GN=SMAD4 PE=1 SV=1	3	9.4	50.052	0	20.3238	20.3515	20.223	20.2839	20.6225	20.3366	20.4143	20.3381	20.4107	20.4641	20.3719	20.5093	20.4923	20.5076	20.4175	20.476	20.422	20.5958	20.4866	20.3409	20.4639	20.412	20.3737	20.2901	20.7703	20.8369	20.411	20.3955	0.0550948	1	ENDO_BrdU
O95372	LYPLA2	Acyl-protein thioesterase 2	LYPA2_HUMAN	sp|O95372|LYPA2_HUMAN Acyl-protein thioesterase 2 OS=Homo sapiens GN=LYPLA2 PE=1 SV=1;tr|Q5QPQ1|Q5QPQ1_HUMAN Acyl-protein thioesterase 2 (Fragment) OS=Homo sapiens GN=LYPLA2 PE=1 SV=1;tr|Q5QPQ0|Q5QPQ0_HUMAN Acyl-protein thioesterase 2 OS=Homo sapiens GN=LY	8	40.3	24.737	0	23.107	23.1074	23.1935	23.2863	23.3483	23.1166	23.1845	23.3122	23.4038	23.1104	23.4638	23.2373	23.5194	23.2968	23.3806	23.2235	23.2937	23.3107	23.3059	23.2347	23.3638	23.4032	23.4286	23.1225	23.2174	23.8732	24.3339	23.3277	0.0862652	1	ENDO_BrdU
Q9HCU4	CELSR2	Cadherin EGF LAG seven-pass G-type receptor 2	CELR2_HUMAN	sp|Q9HCU4|CELR2_HUMAN Cadherin EGF LAG seven-pass G-type receptor 2 OS=Homo sapiens GN=CELSR2 PE=1 SV=1	4	2.4	317.45	0	17.7145	17.7524	17.7827	17.6286	18.1493	17.7719	17.5823	18.0266	17.9277	17.8227	17.8227	18.1448	17.9515	17.8867	17.8094	18.1224	17.6699	18.0989	18.0848	17.8285	17.8542	18.2015	17.977	17.8246	18.1422	18.2348	18.218	17.932	0.104159	1	ENDO_BrdU
P62277	RPS13	40S ribosomal protein S13	RS13_HUMAN	sp|P62277|RS13_HUMAN 40S ribosomal protein S13 OS=Homo sapiens GN=RPS13 PE=1 SV=2;tr|J3KMX5|J3KMX5_HUMAN 40S ribosomal protein S13 OS=Homo sapiens GN=RPS13 PE=1 SV=1	11	61.6	17.222	0	23.7396	23.7626	23.7772	23.6199	23.5922	23.729	23.5765	23.58	23.6699	23.7089	23.4028	23.4476	23.6461	23.6487	23.4901	23.5224	23.5644	23.5443	23.569	23.3931	23.6084	23.5091	23.5542	23.4396	23.5666	23.5504	23.5822	23.5279	0.0474386	1	BrdU_NIC
P06493	CDK1	Cyclin-dependent kinase 1	CDK1_HUMAN	tr|A0A024QZP7|A0A024QZP7_HUMAN Cell division cycle 2, G1 to S and G2 to M, isoform CRA_a OS=Homo sapiens GN=CDC2 PE=1 SV=1;sp|P06493|CDK1_HUMAN Cyclin-dependent kinase 1 OS=Homo sapiens GN=CDK1 PE=1 SV=3;sp|P06493-2|CDK1_HUMAN Isoform 2 of Cyclin-dependent	11	41.8	34.081	0	22.5705	22.1261	21.7217	21.8008	21.5442	22.1078	21.8737	21.615	22.2034	22.3105	21.6189	21.8711	22.023	22.1853	21.844	21.808	22.5039	21.8878	21.8951	21.7959	22.4922	21.6503	21.9205	21.8147	22.0746	21.6627	21.9033	21.9468	0.888946	1
P35237	SERPINB6	Serpin B6	SPB6_HUMAN	tr|A0A024QZX5|A0A024QZX5_HUMAN Serpin B6 OS=Homo sapiens GN=SERPINB6 PE=1 SV=1;tr|A0A087X1N8|A0A087X1N8_HUMAN Serpin B6 OS=Homo sapiens GN=SERPINB6 PE=1 SV=1;sp|P35237|SPB6_HUMAN Serpin B6 OS=Homo sapiens GN=SERPINB6 PE=1 SV=3	11	39.2	43.024	0	22.4215	22.4036	21.5907	22.2971	22.4522	22.3158	21.4495	22.1812	22.2147	22.4014	21.5257	22.3829	22.0032	22.3096	21.4347	22.223	22.401	21.6547	21.6968	21.3585	22.2948	21.5209	21.6103	21.3813	22.1743	21.7037	21.7562	21.3467	0.464841	1
Q9Y3E1	HDGFL3	Hepatoma-derived growth factor-related protein 3	HDGR3_HUMAN	tr|A0A024R216|A0A024R216_HUMAN Hepatoma-derived growth factor, related protein 3, isoform CRA_a OS=Homo sapiens GN=HDGFRP3 PE=1 SV=1;sp|Q9Y3E1|HDGR3_HUMAN Hepatoma-derived growth factor-related protein 3 OS=Homo sapiens GN=HDGFL3 PE=1 SV=1;tr|H3BPQ6|H3BPQ6	6	24.6	22.619	0	21.5744	21.5751	22.0199	21.5594	21.3427	21.426	21.8118	21.4569	21.7206	21.4967	22.1981	21.4842	21.7703	21.5553	22.0866	21.567	21.6471	22.0083	21.7004	21.9454	21.5835	22.3808	21.9442	21.9492	21.7024	22.1979	21.7947	21.8054	0.286017	1
Q00341	HDLBP	Vigilin	VIGLN_HUMAN	tr|A0A024R4E5|A0A024R4E5_HUMAN High density lipoprotein binding protein (Vigilin), isoform CRA_a OS=Homo sapiens GN=HDLBP PE=1 SV=1;sp|Q00341|VIGLN_HUMAN Vigilin OS=Homo sapiens GN=HDLBP PE=1 SV=2;sp|Q00341-2|VIGLN_HUMAN Isoform 2 of Vigilin OS=Homo sapien	29	28.7	141.44	0	23.0582	23.0529	22.9747	23.5642	23.564	23.1981	23.0223	23.4504	23.1332	23.0951	22.9077	23.5589	23.1736	23.061	22.9768	23.4754	23.0503	23.0204	23.0209	22.9407	23.1017	22.9098	23.025	22.9231	23.353	23.0071	23.0754	22.9703	0.378323	1
P46781	RPS9	40S ribosomal protein S9	RS9_HUMAN	tr|A0A024R4M0|A0A024R4M0_HUMAN 40S ribosomal protein S9 OS=Homo sapiens GN=RPS9 PE=1 SV=1;sp|P46781|RS9_HUMAN 40S ribosomal protein S9 OS=Homo sapiens GN=RPS9 PE=1 SV=3;tr|B5MCT8|B5MCT8_HUMAN 40S ribosomal protein S9 OS=Homo sapiens GN=RPS9 PE=1 SV=1;tr|C9	19	61.3	22.591	0	25.3059	25.2833	25.1389	25.3074	25.3301	25.2557	25.2555	25.2598	25.43	25.3429	24.9331	24.9232	25.4485	25.2097	25.0588	25.0962	25.2099	25.1967	25.2715	25.0668	25.1617	25.0692	25.1883	25.0768	25.0122	25.1061	25.307	25.0168	0.582652	1
Q9H4M9	EHD1	EH domain-containing protein 1	EHD1_HUMAN	tr|A0A024R571|A0A024R571_HUMAN EH domain-containing protein 1 OS=Homo sapiens GN=EHD1 PE=1 SV=1;sp|Q9H4M9|EHD1_HUMAN EH domain-containing protein 1 OS=Homo sapiens GN=EHD1 PE=1 SV=2;tr|C9J2Z4|C9J2Z4_HUMAN EH domain-containing protein 1 (Fragment) OS=Homo s	14	31.8	61.927	0	21.3651	21.4056	21.724	21.7177	22.2981	21.5149	21.6409	22.1546	21.3944	21.343	21.7636	21.6908	21.5252	21.4956	21.7483	21.7294	21.4501	21.6924	21.6117	21.5828	21.4651	21.8415	21.6781	21.5689	21.5038	21.7456	21.636	21.5931	0.255558	1
A0A1B0GWI2	CLN5	NA	A0A1B0GWI2_HUMAN	tr|A0A1B0GWI2|A0A1B0GWI2_HUMAN Ceroid-lipofuscinosis neuronal protein 5 (Fragment) OS=Homo sapiens GN=CLN5 PE=1 SV=1;tr|A0A0A0MRU5|A0A0A0MRU5_HUMAN Ceroid-lipofuscinosis neuronal protein 5 OS=Homo sapiens GN=CLN5 PE=1 SV=1;tr|A0A024R644|A0A024R644_HUMAN Ce	6	25.3	35.444	0	19.7109	19.4377	19.8428	19.9239	19.8975	19.4846	19.7261	19.927	20.1157	19.5397	19.8969	19.994	19.8372	19.4871	19.7628	19.996	19.7662	19.9741	20.2341	19.8577	19.669	20.0691	20.0751	19.8619	19.9778	20.0661	20.2993	19.7825	0.368662	1
K7EN05	ELOF1	Transcription elongation factor 1 homolog	K7EN05_HUMAN	tr|K7EN05|K7EN05_HUMAN Transcription elongation factor 1 homolog OS=Homo sapiens GN=ELOF1 PE=1 SV=1;tr|K7EPC8|K7EPC8_HUMAN Transcription elongation factor 1 homolog OS=Homo sapiens GN=ELOF1 PE=1 SV=1;tr|A0A024R7E8|A0A024R7E8_HUMAN Transcription elongation	1	23.7	8.6531	0	19.252	19.2512	19.2541	19.2453	19.4602	19.1315	19.2477	19.396	19.475	19.2613	19.3173	19.1952	19.3939	19.0868	19.2129	19.3653	19.2673	19.4828	19.3099	19.3771	19.242	19.4169	19.4437	19.3924	19.4178	19.3735	19.4382	19.1898	0.62504	1
A0A024R7W5	YTHDF3	NA	A0A024R7W5_HUMAN	tr|A0A024R7W5|A0A024R7W5_HUMAN YTH domain family, member 3, isoform CRA_a OS=Homo sapiens GN=YTHDF3 PE=1 SV=1;tr|A0A087X0Q1|A0A087X0Q1_HUMAN YTH domain-containing family protein 3 OS=Homo sapiens GN=YTHDF3 PE=1 SV=1;tr|A0A087WY31|A0A087WY31_HUMAN YTH domai	8	17.4	58.311	0	21.5727	21.5608	21.3831	21.399	21.4788	21.5602	21.4581	21.5169	21.3346	21.55	21.4328	21.3327	21.4395	21.627	21.4828	21.3581	21.5602	21.4054	21.6673	21.4401	21.6063	21.4453	21.5648	21.3992	21.5112	21.3941	21.5723	21.5401	0.774065	1
P25787	PSMA2	Proteasome subunit alpha type-2	PSA2_HUMAN	tr|A0A024RA52|A0A024RA52_HUMAN Proteasome subunit alpha type OS=Homo sapiens GN=PSMA2 PE=1 SV=1;sp|P25787|PSA2_HUMAN Proteasome subunit alpha type-2 OS=Homo sapiens GN=PSMA2 PE=1 SV=2;tr|C9JCK5|C9JCK5_HUMAN Proteasome endopeptidase complex OS=Homo sapiens	10	47.4	25.898	0	22.6903	22.532	22.6755	22.8804	22.7934	22.7174	22.7451	22.857	22.8636	22.5761	22.723	23.0172	22.8871	22.5035	22.7317	22.859	22.6903	22.7926	22.8693	22.7096	22.6122	22.8754	22.8373	22.7279	22.8896	22.8513	22.8645	22.641	0.917879	1
Q8NB49-2	ATP11C	Phospholipid-transporting ATPase IG	AT11C_HUMAN	tr|A0A067XG54|A0A067XG54_HUMAN Phospholipid-transporting ATPase OS=Homo sapiens GN=ATP11C PE=1 SV=1;sp|Q8NB49-2|AT11C_HUMAN Isoform 2 of Phospholipid-transporting ATPase IG OS=Homo sapiens GN=ATP11C;sp|Q8NB49-3|AT11C_HUMAN Isoform 3 of Phospholipid-transpo	2	1.6	127.68	0.00022366	15.7234	15.5132	16.0975	16.114	15.4373	15.5407	15.906	15.7713	15.7691	15.4919	15.8546	17.3982	16.1606	15.6309	15.9946	16.4884	15.4635	16.5305	15.9213	15.9052	15.4092	16.109	15.8629	15.6814	15.9351	16.4558	15.4376	15.4601	0.794454	1
Q9Y314	NOSIP	Nitric oxide synthase-interacting protein	NOSIP_HUMAN	tr|A0A075B6F9|A0A075B6F9_HUMAN Nitric oxide synthase-interacting protein OS=Homo sapiens GN=NOSIP PE=1 SV=1;sp|Q9Y314|NOSIP_HUMAN Nitric oxide synthase-interacting protein OS=Homo sapiens GN=NOSIP PE=1 SV=1;tr|M0R3B2|M0R3B2_HUMAN Nitric oxide synthase-inte	5	24	33.431	0	18.6496	18.7015	18.4794	18.3735	18.146	18.7582	18.6735	18.4408	18.7801	18.697	18.4808	18.349	18.8416	18.5724	18.3504	18.4642	18.6859	18.4533	18.8322	18.6574	18.6133	18.1843	18.6484	18.592	18.6694	18.274	18.7237	18.4832	0.953501	1
Q9NVX7	KBTBD4	Kelch repeat and BTB domain-containing protein 4	KBTB4_HUMAN	tr|A0A075B6T4|A0A075B6T4_HUMAN Kelch repeat and BTB domain-containing protein 4 OS=Homo sapiens GN=KBTBD4 PE=1 SV=1;sp|Q9NVX7|KBTB4_HUMAN Kelch repeat and BTB domain-containing protein 4 OS=Homo sapiens GN=KBTBD4 PE=1 SV=3;sp|Q9NVX7-2|KBTB4_HUMAN Isoform 2	1	2.8	61.009	0.0061168	16.774	16.5272	16.653	16.1379	16.6296	16.6263	16.6384	16.8517	16.2444	16.6289	16.7039	16.5552	15.9807	16.9107	16.5903	16.6149	16.6753	16.9503	16.9201	16.8013	16.7086	16.946	16.8422	16.7683	15.7313	16.607	16.5655	16.8749	0.326638	1
Q4V328-4	GRIPAP1	GRIP1-associated protein 1	GRAP1_HUMAN	tr|A0A075B793|A0A075B793_HUMAN GRIP1-associated protein 1 OS=Homo sapiens GN=GRIPAP1 PE=1 SV=2;sp|Q4V328-4|GRAP1_HUMAN Isoform 4 of GRIP1-associated protein 1 OS=Homo sapiens GN=GRIPAP1;sp|Q4V328|GRAP1_HUMAN GRIP1-associated protein 1 OS=Homo sapiens GN=GR	9	14.1	92.753	0	20.0846	20.0415	20.4022	20.2598	20.4407	20.1838	20.4663	20.3764	20.1504	20.0438	20.5273	20.3279	20.2478	20.0799	20.4854	20.3423	20.1615	20.6509	20.4608	20.3836	20.1671	20.6299	20.4992	20.4172	20.2379	20.6109	20.374	20.3344	0.47858	1
E9PKG6	NUCB2	NA	E9PKG6_HUMAN	tr|E9PKG6|E9PKG6_HUMAN Nucleobindin-2 OS=Homo sapiens GN=NUCB2 PE=1 SV=2;tr|V9HW75|V9HW75_HUMAN Epididymis secretory protein Li 109 OS=Homo sapiens GN=HEL-S-109 PE=1 SV=1;tr|A0A087WSV8|A0A087WSV8_HUMAN Nucleobindin 2, isoform CRA_b OS=Homo sapiens GN=NUCB2	11	44.7	40.368	0	18.0829	18.1388	18.4093	18.7048	19.7133	18.2798	18.1694	19.3817	18.4157	18.0654	18.0403	19.0931	18.4151	18.1675	18.313	18.8942	18.1577	18.6263	18.4116	18.1533	17.8872	18.677	18.4322	18.3198	18.582	18.6941	18.4732	18.2562	0.515126	1
V9GYI0	PMF1	NA	V9GYI0_HUMAN	tr|V9GYI0|V9GYI0_HUMAN Polyamine-modulated factor 1 OS=Homo sapiens GN=PMF1 PE=4 SV=1;tr|V9GYH6|V9GYH6_HUMAN Polyamine-modulated factor 1 (Fragment) OS=Homo sapiens GN=PMF1 PE=4 SV=1;tr|A0A087WT04|A0A087WT04_HUMAN PMF1-BGLAP readthrough OS=Homo sapiens GN=	1	13.8	9.2963	0	14.0956	14.1081	14.7849	13.9322	14.3036	14.4519	14.2717	13.8395	14.4259	14.3071	14.7162	14.4024	14.6012	14.2617	14.829	14.4249	14.4183	14.0231	14.3966	14.3658	14.3228	14.2219	14.5702	14.4834	14.6604	14.1138	14.5708	14.5865	0.423531	1
P36969-2	GPX4	Phospholipid hydroperoxide glutathione peroxidase	GPX4_HUMAN	tr|A0A087X2I2|A0A087X2I2_HUMAN Glutathione peroxidase OS=Homo sapiens GN=GPX4 PE=1 SV=1;tr|A0A087WT12|A0A087WT12_HUMAN Glutathione peroxidase OS=Homo sapiens GN=GPX4 PE=1 SV=1;sp|P36969-2|GPX4_HUMAN Isoform Cytoplasmic of Phospholipid hydroperoxide glutath	11	58.2	22.024	0	23.0781	23.1199	22.9465	22.7272	22.8841	23.0868	22.9896	22.9115	22.7446	23.172	22.9254	22.7567	22.6085	23.1648	22.9807	22.7331	23.1038	23.1225	22.9133	22.9231	23.0788	23.0126	22.9446	22.9512	22.7014	22.9555	22.9547	22.9747	0.806149	1
Q9NV06	DCAF13	DDB1- and CUL4-associated factor 13	DCA13_HUMAN	tr|A0A087X1F8|A0A087X1F8_HUMAN DDB1- and CUL4-associated factor 13 (Fragment) OS=Homo sapiens GN=DCAF13 PE=1 SV=1;tr|A0A087WT20|A0A087WT20_HUMAN DDB1- and CUL4-associated factor 13 OS=Homo sapiens GN=DCAF13 PE=1 SV=1;sp|Q9NV06|DCA13_HUMAN DDB1- and CUL4-as	1	7.8	23.455	0	15.767	15.8467	15.8803	15.4516	16.8212	15.8259	15.9381	16.6704	15.503	15.6621	15.9457	16.1705	16.2365	15.2531	15.7941	16.1054	15.8973	16.2261	15.9421	15.754	15.9094	16.2784	16.2285	15.9233	16.0916	16.5441	16.1883	15.8671	0.176115	1
P43003-2	SLC1A3	Excitatory amino acid transporter 1	EAA1_HUMAN	tr|A0A087WT87|A0A087WT87_HUMAN Amino acid transporter OS=Homo sapiens GN=SLC1A3 PE=1 SV=1;sp|P43003-2|EAA1_HUMAN Isoform 2 of Excitatory amino acid transporter 1 OS=Homo sapiens GN=SLC1A3;sp|P43003|EAA1_HUMAN Excitatory amino acid transporter 1 OS=Homo sap	3	7.3	54.207	0	14.3826	14.4104	15.4444	15.5725	15.8239	14.5713	15.6354	15.7973	15.2678	14.5863	15.7667	15.6583	15.0902	14.6583	15.5455	15.8362	14.7019	15.8372	15.8921	15.7454	14.5861	16.0623	15.9418	15.3076	15.2088	16.0831	16.1529	15.3306	0.676528	1
G3V4F2	ACOT1	NA	G3V4F2_HUMAN	tr|G3V4F2|G3V4F2_HUMAN Acyl-coenzyme A thioesterase 1 OS=Homo sapiens GN=ACOT1 PE=1 SV=1;tr|A0A087X0W7|A0A087X0W7_HUMAN Acyl-coenzyme A thioesterase 2, mitochondrial OS=Homo sapiens GN=ACOT2 PE=1 SV=1;tr|A0A087WT95|A0A087WT95_HUMAN Acyl-coenzyme A thioeste	2	7.8	43.733	0	15.7134	15.8346	15.8433	16.6042	16.0441	15.5086	15.5919	16.1412	16.3431	16.0301	15.8667	16.662	16.4186	15.6532	15.8166	16.5805	15.8236	16.4193	16.522	16.0301	15.6082	16.473	16.6548	15.5864	16.5559	16.2556	16.6467	15.703	0.739574	1
Q9UI10-3	EIF2B4	Translation initiation factor eIF-2B subunit delta	EI2BD_HUMAN	tr|A0A087WTA5|A0A087WTA5_HUMAN Translation initiation factor eIF-2B subunit delta OS=Homo sapiens GN=EIF2B4 PE=1 SV=1;sp|Q9UI10-3|EI2BD_HUMAN Isoform 3 of Translation initiation factor eIF-2B subunit delta OS=Homo sapiens GN=EIF2B4;sp|Q9UI10-2|EI2BD_HUMAN	6	19.2	57.495	0	18.8139	18.8602	18.9526	19.037	19.176	18.876	18.8789	19.1188	19.1071	18.852	18.9137	19.0137	18.9835	18.8232	18.8574	19.0522	18.8643	19.1127	19.0529	18.9023	18.8373	19.0992	19.1484	18.7523	18.8585	19.1968	19.0756	18.8973	0.941463	1
P08123	COL1A2	Collagen alpha-2(I) chain	CO1A2_HUMAN	tr|A0A087WTA8|A0A087WTA8_HUMAN Collagen alpha-2(I) chain OS=Homo sapiens GN=COL1A2 PE=1 SV=1;sp|P08123|CO1A2_HUMAN Collagen alpha-2(I) chain OS=Homo sapiens GN=COL1A2 PE=1 SV=7	27	27.3	129.15	0	16.4951	16.8514	16.4025	18.4091	17.5045	17.3719	15.9277	17.7095	17.5042	17.3623	16.1583	18.6029	17.4913	16.376	15.876	17.2476	16.5194	16.7687	16.76	15.8969	16.3217	16.7029	16.686	15.398	17.6027	16.8177	16.7091	15.8259	0.443804	1
P13591-1	NCAM1	Neural cell adhesion molecule 1	NCAM1_HUMAN	tr|A0A087WTF6|A0A087WTF6_HUMAN Neural cell adhesion molecule 1 OS=Homo sapiens GN=NCAM1 PE=1 SV=1;sp|P13591-1|NCAM1_HUMAN Isoform 2 of Neural cell adhesion molecule 1 OS=Homo sapiens GN=NCAM1;tr|A0A087WX77|A0A087WX77_HUMAN Neural cell adhesion molecule 1 O	21	29.1	93.329	0	23.543	23.5827	24.4505	23.7826	23.7642	23.4176	24.3295	23.8957	23.7317	23.6255	24.6509	23.8063	23.8119	23.5981	24.5332	23.8631	23.7396	24.6601	24.2359	24.5	23.7819	24.9324	24.5503	24.5681	23.882	24.6698	24.2651	24.4655	0.234812	1
Q9Y6N7-6	ROBO1	Roundabout homolog 1	ROBO1_HUMAN	tr|A0A087WTM1|A0A087WTM1_HUMAN Roundabout homolog 1 OS=Homo sapiens GN=ROBO1 PE=1 SV=1;sp|Q9Y6N7-6|ROBO1_HUMAN Isoform 6 of Roundabout homolog 1 OS=Homo sapiens GN=ROBO1;sp|Q9Y6N7-5|ROBO1_HUMAN Isoform 5 of Roundabout homolog 1 OS=Homo sapiens GN=ROBO1;sp|	4	3.1	175.85	0	18.6974	18.6	18.8695	18.5553	18.3864	18.6512	18.7269	18.5499	19.0011	18.7631	18.9196	18.5919	19.026	18.562	18.8488	18.3921	18.7582	19.0888	18.976	18.9001	18.7443	18.8414	19.064	18.9215	19.2354	18.643	19.0007	18.8592	0.0930721	1
P11940-2	PABPC1	Polyadenylate-binding protein 1	PABP1_HUMAN	tr|A0A087WTT1|A0A087WTT1_HUMAN Polyadenylate-binding protein OS=Homo sapiens GN=PABPC1 PE=1 SV=1;sp|P11940-2|PABP1_HUMAN Isoform 2 of Polyadenylate-binding protein 1 OS=Homo sapiens GN=PABPC1;sp|P11940|PABP1_HUMAN Polyadenylate-binding protein 1 OS=Homo sa	32	52.3	58.535	0	24.4346	24.4213	24.3414	24.2969	24.3672	24.4418	24.4137	24.3502	24.3918	24.4657	24.3807	24.3452	24.2967	24.4502	24.414	24.35	24.4346	24.3924	24.3778	24.3021	24.4722	24.3736	24.4274	24.2829	24.3498	24.3677	24.3863	24.2632	0.89508	1
Q96T88	UHRF1	E3 ubiquitin-protein ligase UHRF1	UHRF1_HUMAN	tr|A0A087WVR3|A0A087WVR3_HUMAN E3 ubiquitin-protein ligase UHRF1 OS=Homo sapiens GN=UHRF1 PE=1 SV=1;tr|A0A087WTW0|A0A087WTW0_HUMAN E3 ubiquitin-protein ligase UHRF1 OS=Homo sapiens GN=UHRF1 PE=1 SV=1;sp|Q96T88|UHRF1_HUMAN E3 ubiquitin-protein ligase UHRF1	5	6.9	91.099	0	20.6699	20.4362	20.0789	20.0475	19.3057	20.6033	20.3518	19.6645	20.4615	20.7832	19.9172	20.0741	20.4882	20.5811	20.273	19.8819	20.6699	20.1745	20.4485	20.2486	20.6536	19.9057	20.4323	20.2265	20.3202	19.8812	20.3468	20.2753	0.766771	1
Q8IY22-3	CMIP	C-Maf-inducing protein	CMIP_HUMAN	tr|A0A087WU05|A0A087WU05_HUMAN C-Maf-inducing protein OS=Homo sapiens GN=CMIP PE=1 SV=1;tr|A0A087WY48|A0A087WY48_HUMAN C-Maf-inducing protein OS=Homo sapiens GN=CMIP PE=1 SV=1;sp|Q8IY22-3|CMIP_HUMAN Isoform 3 of C-Maf-inducing protein OS=Homo sapiens GN=CM	2	3.2	65.284	0	18.7582	18.7126	18.5774	18.6133	18.4867	18.7472	18.6468	18.5466	18.7998	18.5496	18.6017	18.5996	18.582	18.5559	18.6173	18.6547	18.7116	18.7151	18.7757	18.6686	18.668	18.6504	18.8578	18.708	18.6772	19.1728	18.7441	18.6023	0.302751	1
Q6ZTR7	CIBAR2	CBY1-interacting BAR domain-containing protein 2	CBAR2_HUMAN	tr|A0A087WU51|A0A087WU51_HUMAN Protein FAM92B (Fragment) OS=Homo sapiens GN=FAM92B PE=4 SV=1;tr|A0A1X7SC74|A0A1X7SC74_HUMAN Protein FAM92B OS=Homo sapiens GN=FAM92B PE=4 SV=1;sp|Q6ZTR7|FA92B_HUMAN Protein FAM92B OS=Homo sapiens GN=FAM92B PE=1 SV=2	1	3.4	23.381	0.0059418	20.2812	20.3021	20.569	20.8583	20.725	20.0377	20.6027	20.6685	21.0556	20.1721	20.9611	20.5449	20.8413	20.0836	20.7285	20.6246	20.2709	20.8709	20.8297	20.3816	20.0193	20.9659	20.6717	20.3816	20.5614	21.1045	20.7244	20.1284	0.986203	1
Q9H0U3	MAGT1	Magnesium transporter protein 1	MAGT1_HUMAN	tr|A0A087WU53|A0A087WU53_HUMAN Magnesium transporter protein 1 OS=Homo sapiens GN=MAGT1 PE=1 SV=1;sp|Q9H0U3|MAGT1_HUMAN Magnesium transporter protein 1 OS=Homo sapiens GN=MAGT1 PE=1 SV=1;sp|Q9H0U3-2|MAGT1_HUMAN Isoform 2 of Magnesium transporter protein 1	6	15.5	41.531	0	21.0491	21.2213	20.6092	21.1987	21.2659	21.0735	20.5642	21.1825	21.2518	20.9633	20.4785	21.1045	21.1419	20.9815	20.5944	21.2131	20.9121	20.8232	20.8475	20.6182	20.997	20.6543	20.838	20.5837	21.0319	20.7698	20.7516	20.6575	0.59179	1
A0A0G2JRP8	GOLGA6L22	NA	A0A0G2JRP8_HUMAN	tr|A0A0G2JRP8|A0A0G2JRP8_HUMAN Golgin subfamily A member 6-like protein 22 OS=Homo sapiens GN=GOLGA6L22 PE=4 SV=1;tr|A0A0G2JP21|A0A0G2JP21_HUMAN Golgin subfamily A member 6-like protein 22 OS=Homo sapiens GN=GOLGA6L22 PE=4 SV=1;tr|A0A087WU96|A0A087WU96_HUM	2	5.7	79.199	0.0087413	16.9212	16.9099	16.5522	16.861	16.2492	16.6232	16.8419	16.7164	17.0236	16.8013	17.1974	16.7164	16.5262	16.8753	17.1153	16.6323	17.1645	16.7271	16.7779	16.8585	17.1947	16.6506	17.1175	17.123	16.9296	16.5744	17.2226	16.6468	0.354295	1
Q8WYA6-4	CTNNBL1	Beta-catenin-like protein 1	CTBL1_HUMAN	tr|A0A087WUB9|A0A087WUB9_HUMAN Beta-catenin-like protein 1 OS=Homo sapiens GN=CTNNBL1 PE=1 SV=1;sp|Q8WYA6-4|CTBL1_HUMAN Isoform 4 of Beta-catenin-like protein 1 OS=Homo sapiens GN=CTNNBL1;sp|Q8WYA6|CTBL1_HUMAN Beta-catenin-like protein 1 OS=Homo sapiens GN	11	20.1	65.702	0	21.0759	20.9173	20.8041	20.6806	20.8136	20.9421	20.8355	20.9115	20.9441	20.9854	20.8048	20.7352	21.0224	20.9617	20.838	20.7891	20.9999	20.8612	20.9005	20.9129	20.9798	20.8515	20.8889	20.8952	20.9735	20.811	20.8466	20.8591	0.980973	1
Q15005	SPCS2	Signal peptidase complex subunit 2	SPCS2_HUMAN	tr|A0A087WUC6|A0A087WUC6_HUMAN Signal peptidase complex subunit 2 OS=Homo sapiens GN=SPCS2 PE=1 SV=1;tr|E9PI68|E9PI68_HUMAN Signal peptidase complex subunit 2 OS=Homo sapiens GN=SPCS2 PE=1 SV=1;sp|Q15005|SPCS2_HUMAN Signal peptidase complex subunit 2 OS=Ho	11	46.3	25.09	0	22.825	22.6991	22.4915	23.0291	23.1829	22.743	22.4626	23.165	22.6753	22.732	22.4423	22.9839	22.7629	22.6431	22.4777	23.0471	22.8702	22.6904	22.7836	22.7179	22.9101	22.6734	22.774	22.7519	22.83	22.6604	22.7832	22.5683	0.907707	1
A0A087WUD1	ZNF787	Zinc finger protein 787	ZN787_HUMAN	tr|A0A087WUD1|A0A087WUD1_HUMAN Zinc finger protein 787 OS=Homo sapiens GN=ZNF787 PE=1 SV=1	2	5.5	40.428	0	14.1945	13.8608	11.8563	13.6417	13.6572	13.0708	13.6204	13.7275	13.5428	13.9149	12.9406	13.1379	13.5926	13.3342	13.1534	13.4826	14.2714	13.4431	13.7753	13.7453	13.762	12.8643	13.6254	13.4019	13.8702	12.898	13.4428	13.6535	0.901213	1
Q9NRP0	OSTC	Oligosaccharyltransferase complex subunit OSTC	OSTC_HUMAN	tr|A0A087WUD3|A0A087WUD3_HUMAN Oligosaccharyltransferase complex subunit OSTC OS=Homo sapiens GN=OSTC PE=1 SV=1;sp|Q9NRP0|OSTC_HUMAN Oligosaccharyltransferase complex subunit OSTC OS=Homo sapiens GN=OSTC PE=1 SV=1;sp|Q9NRP0-2|OSTC_HUMAN Isoform 2 of Oligos	1	14.5	9.369	0	18.3796	18.4624	18.0742	19.0143	19.0048	18.7072	18.2018	19.0109	18.6684	18.4219	18.0191	18.8867	18.7937	18.3283	17.7756	18.9339	18.1322	18.4434	18.3909	18.1122	18.1152	18.3043	18.4501	18.1463	18.6622	18.4123	18.5035	18.2546	0.510795	1
P09038-2	FGF2	Fibroblast growth factor 2	FGF2_HUMAN	tr|A0A0A0MQV6|A0A0A0MQV6_HUMAN Fibroblast growth factor OS=Homo sapiens GN=FGF2 PE=1 SV=1;tr|A0A087WUF6|A0A087WUF6_HUMAN Fibroblast growth factor OS=Homo sapiens GN=FGF2 PE=1 SV=2;sp|P09038-2|FGF2_HUMAN Isoform 3 of Fibroblast growth factor 2 OS=Homo sapie	2	6.9	30.752	0.00065331	16.664	16.4538	16.9583	16.8521	16.9084	16.6592	16.9741	16.9485	16.6477	16.5432	17.1567	16.854	17.1001	16.6416	17.0948	16.9537	16.7664	17.0869	17.1577	17.0189	16.5958	16.886	16.8048	17.1866	16.7444	16.9485	16.8797	17.0112	0.588434	1
P49720	PSMB3	Proteasome subunit beta type-3	PSB3_HUMAN	tr|A0A087WUL2|A0A087WUL2_HUMAN Proteasome subunit beta type-3 (Fragment) OS=Homo sapiens GN=PSMB3 PE=1 SV=1;sp|P49720|PSB3_HUMAN Proteasome subunit beta type-3 OS=Homo sapiens GN=PSMB3 PE=1 SV=2;tr|A0A087WXQ8|A0A087WXQ8_HUMAN Proteasome subunit beta type-3	8	52.4	16.161	0	22.0031	21.762	21.6929	21.8681	21.8397	21.855	21.7824	21.9027	22.0413	21.7516	21.6832	21.9624	21.8766	21.6961	21.6637	21.8772	21.7121	21.8922	22.0373	21.8233	21.7153	21.8821	21.9421	21.741	21.8549	21.8345	21.9629	21.691	0.963852	1
A0A087WZG9	PEG10	NA	A0A087WZG9_HUMAN	tr|A0A087WZG9|A0A087WZG9_HUMAN Retrotransposon-derived protein PEG10 OS=Homo sapiens GN=PEG10 PE=1 SV=1;tr|B4DSP0|B4DSP0_HUMAN HCG1642748, isoform CRA_b OS=Homo sapiens GN=PEG10 PE=1 SV=1;tr|A0A087WXK2|A0A087WXK2_HUMAN Retrotransposon-derived protein PEG10	5	17.8	40.471	0	19.281	19.3035	19.9057	19.6431	19.2564	19.1245	19.6407	19.3646	19.3629	19.2479	19.9152	19.6754	19.5329	19.1835	19.6614	19.3917	19.3084	19.4101	19.467	19.5574	19.5422	19.3035	19.3534	19.6062	19.4935	19.3506	19.2759	19.7683	0.891819	1
P07203	GPX1	Glutathione peroxidase 1	GPX1_HUMAN	tr|A0A087WUQ6|A0A087WUQ6_HUMAN Glutathione peroxidase OS=Homo sapiens GN=GPX1 PE=1 SV=1;sp|P07203|GPX1_HUMAN Glutathione peroxidase 1 OS=Homo sapiens GN=GPX1 PE=1 SV=4	9	69.3	21.938	0	21.8696	22.0297	22.0472	22.1565	21.9728	22.0031	22.0757	22.1287	22.0315	21.9539	21.9762	22.2657	21.9578	22.1027	21.9855	22.2577	21.8336	22.1435	22.062	22.0278	21.7625	22.0387	22.103	22.0586	21.9634	22.0993	22.1554	21.9221	0.974918	1
P62847-2	RPS24	40S ribosomal protein S24	RS24_HUMAN	tr|E7ETK0|E7ETK0_HUMAN 40S ribosomal protein S24 OS=Homo sapiens GN=RPS24 PE=1 SV=1;tr|A0A087WUS0|A0A087WUS0_HUMAN 40S ribosomal protein S24 OS=Homo sapiens GN=RPS24 PE=1 SV=1;sp|P62847-2|RS24_HUMAN Isoform 2 of 40S ribosomal protein S24 OS=Homo sapiens GN	3	29	15.197	0	22.1872	22.1744	21.9904	22.1994	22.2772	22.1211	22.0468	22.1433	22.3022	22.2685	21.8126	22.1015	22.2226	21.9823	21.8742	22.1383	22.0274	22.2639	22.1917	21.966	21.9523	22.0524	22.2128	22.0328	22.0013	22.0947	22.2006	21.864	0.895068	1
A0A087WUT0	MYEF2	NA	A0A087WUT0_HUMAN	tr|A0A087WUT0|A0A087WUT0_HUMAN Myelin expression factor 2 OS=Homo sapiens GN=MYEF2 PE=1 SV=1;tr|A0A0A0MR39|A0A0A0MR39_HUMAN Myelin expression factor 2 OS=Homo sapiens GN=MYEF2 PE=1 SV=1;tr|A0A0A0MQW0|A0A0A0MQW0_HUMAN Myelin expression factor 2 OS=Homo sapi	21	40.4	58.685	0	22.7874	22.8204	23.1038	22.6259	22.5513	22.8018	23.1648	22.7722	22.6371	22.7179	23.4072	22.6445	22.7561	22.9384	23.2937	22.7865	22.8796	23.1936	23.1528	23.0784	22.9281	23.2376	23.1802	23.0896	22.722	23.1902	23.1055	23.1621	0.409828	1
O60841	EIF5B	Eukaryotic translation initiation factor 5B	IF2P_HUMAN	tr|A0A087WUT6|A0A087WUT6_HUMAN Eukaryotic translation initiation factor 5B OS=Homo sapiens GN=EIF5B PE=1 SV=1;sp|O60841|IF2P_HUMAN Eukaryotic translation initiation factor 5B OS=Homo sapiens GN=EIF5B PE=1 SV=4	15	14.8	138.68	0	22.0639	22.0792	22.2645	22.103	22.4109	22.1233	22.2518	22.2974	21.9993	22.0927	22.2411	22.0897	22.0683	22.2663	22.296	22.1222	22.0674	22.1626	22.1763	22.1319	22.1832	22.1485	22.1704	22.0558	22.0392	22.1909	22.1578	22.1823	0.211113	1
Q9BQ39	DDX50	ATP-dependent RNA helicase DDX50	DDX50_HUMAN	tr|A0A087WVC1|A0A087WVC1_HUMAN ATP-dependent RNA helicase DDX50 OS=Homo sapiens GN=DDX50 PE=1 SV=1;sp|Q9BQ39|DDX50_HUMAN ATP-dependent RNA helicase DDX50 OS=Homo sapiens GN=DDX50 PE=1 SV=1	4	6.2	82.226	0	18.3219	18.4646	18.1915	18.328	18.6622	18.2308	18.2431	18.7689	18.3869	18.3702	18.1735	18.3447	18.611	18.396	18.3933	18.2579	18.3603	18.2875	18.2442	18.3183	18.3045	18.0867	18.1276	18.0736	18.3575	18.1235	18.2544	18.1322	0.0703862	1
Q8WTW3	COG1	Conserved oligomeric Golgi complex subunit 1	COG1_HUMAN	tr|A0A087WVI0|A0A087WVI0_HUMAN Conserved oligomeric Golgi complex subunit 1 OS=Homo sapiens GN=COG1 PE=1 SV=1;tr|E9PBL8|E9PBL8_HUMAN Conserved oligomeric Golgi complex subunit 1 (Fragment) OS=Homo sapiens GN=COG1 PE=1 SV=2;sp|Q8WTW3|COG1_HUMAN Conserved ol	6	9.6	104.79	0	16.4761	16.4468	16.6993	16.9689	17.1647	16.6203	16.7641	17.0376	16.7184	16.6749	16.8746	16.9942	16.6788	16.3361	16.6064	16.936	16.3107	16.8705	16.8448	16.5927	16.3551	16.8809	16.7962	16.7632	16.8352	16.8968	16.9007	16.8698	0.403903	1
Q6UB35	MTHFD1L	Monofunctional C1-tetrahydrofolate synthase, mitochondrial	C1TM_HUMAN	tr|A0A087WVM4|A0A087WVM4_HUMAN Monofunctional C1-tetrahydrofolate synthase, mitochondrial OS=Homo sapiens GN=MTHFD1L PE=1 SV=1;tr|B7ZM99|B7ZM99_HUMAN MTHFD1L protein OS=Homo sapiens GN=MTHFD1L PE=1 SV=1;sp|Q6UB35|C1TM_HUMAN Monofunctional C1-tetrahydrofola	4	4.9	99.31	0	19.1898	19.1308	19.2091	19.3876	20.0743	19.0415	19.2292	19.6608	19.4693	19.0947	19.1598	19.5385	19.3631	18.9875	19.162	19.4206	19.1844	19.5069	19.3273	19.2532	19.1672	19.4367	19.3638	19.3096	19.4374	19.6799	19.4059	19.3341	0.549541	1
Q00610-2	CLTC	Clathrin heavy chain 1	CLH1_HUMAN	tr|A0A087WVQ6|A0A087WVQ6_HUMAN Clathrin heavy chain OS=Homo sapiens GN=CLTC PE=1 SV=1;sp|Q00610-2|CLH1_HUMAN Isoform 2 of Clathrin heavy chain 1 OS=Homo sapiens GN=CLTC;sp|Q00610|CLH1_HUMAN Clathrin heavy chain 1 OS=Homo sapiens GN=CLTC PE=1 SV=5	73	50.6	192.06	0	25.6822	25.5057	25.7616	25.9328	26.0893	25.5714	25.8156	26.0181	25.85	25.4542	25.8369	25.8107	25.9098	25.603	25.8586	25.8874	25.7616	25.7851	25.8103	25.6824	25.7621	25.8698	25.7572	25.6609	25.8694	25.9869	25.8102	25.6822	0.782843	1
A0A087WVT9	NME4	Nucleoside diphosphate kinase	A0A087WVT9_HUMAN	tr|A0A087WVT9|A0A087WVT9_HUMAN Nucleoside diphosphate kinase OS=Homo sapiens GN=NME4 PE=1 SV=1;tr|H0Y6J0|H0Y6J0_HUMAN Nucleoside diphosphate kinase, mitochondrial (Fragment) OS=Homo sapiens GN=NME4 PE=1 SV=1;tr|Q4TT34|Q4TT34_HUMAN Nucleoside diphosphate ki	4	19	16.783	0	18.9222	18.7305	18.5975	18.7164	18.6553	18.6759	18.7765	18.7103	18.5707	18.8082	18.6035	18.7438	18.7521	18.6867	18.6368	18.8017	18.975	18.9814	18.7404	18.6108	18.9327	18.84	18.6915	18.7235	18.7774	18.9839	18.9608	18.7004	0.354814	1
Q96AY4	TTC28	Tetratricopeptide repeat protein 28	TTC28_HUMAN	tr|A0A087WW06|A0A087WW06_HUMAN Tetratricopeptide repeat protein 28 OS=Homo sapiens GN=TTC28 PE=1 SV=1;sp|Q96AY4|TTC28_HUMAN Tetratricopeptide repeat protein 28 OS=Homo sapiens GN=TTC28 PE=1 SV=4	3	1.4	256.86	0	18.5124	18.5235	18.4922	18.4672	18.3149	18.4268	18.5083	18.3783	18.0278	18.5427	18.4564	18.2209	18.3636	18.8165	18.5397	18.3678	18.4891	18.2168	18.2569	18.3842	18.6718	18.3519	18.4075	18.3672	18.4116	18.3628	18.4635	18.557	0.376769	1
Q9Y371	SH3GLB1	Endophilin-B1	SHLB1_HUMAN	tr|A0A087WW40|A0A087WW40_HUMAN Endophilin-B1 OS=Homo sapiens GN=SH3GLB1 PE=1 SV=1;sp|Q9Y371|SHLB1_HUMAN Endophilin-B1 OS=Homo sapiens GN=SH3GLB1 PE=1 SV=1;sp|Q9Y371-2|SHLB1_HUMAN Isoform 2 of Endophilin-B1 OS=Homo sapiens GN=SH3GLB1;sp|Q9Y371-3|SHLB1_HUMAN	11	29.4	44.26	0	20.4303	20.4714	20.297	20.5121	20.4799	20.4381	20.3053	20.5319	20.5139	20.3917	20.5617	20.4898	20.5221	20.4832	20.4441	20.4841	20.4421	20.566	20.7341	20.3982	20.3867	20.3504	20.6159	20.3897	20.5221	20.4482	20.7671	20.6228	0.327105	1
Q15334	LLGL1	Lethal(2) giant larvae protein homolog 1	L2GL1_HUMAN	tr|A0A087WW77|A0A087WW77_HUMAN Lethal(2) giant larvae protein homolog 1 OS=Homo sapiens GN=LLGL1 PE=1 SV=1;sp|Q15334|L2GL1_HUMAN Lethal(2) giant larvae protein homolog 1 OS=Homo sapiens GN=LLGL1 PE=1 SV=3	18	24.2	114.43	0	22.7456	22.6068	22.7743	22.9427	22.6038	22.5705	22.9112	22.8734	22.7918	22.723	22.7803	22.9139	22.7811	22.6564	22.8328	22.9649	22.7799	23.0107	23.1613	23.0923	22.6336	23.0098	23.0919	23.1376	22.7811	23.0426	23.1859	22.9941	0.0934829	1
O60333-2	KIF1B	Kinesin-like protein KIF1B	KIF1B_HUMAN	tr|A0A087WWA3|A0A087WWA3_HUMAN Kinesin-like protein KIF1B OS=Homo sapiens GN=KIF1B PE=1 SV=1;tr|Q4R9M9|Q4R9M9_HUMAN Kinesin family member 1Bbeta isoform II OS=Homo sapiens GN=KIF1Bbeta PE=1 SV=1;sp|O60333-2|KIF1B_HUMAN Isoform 2 of Kinesin-like protein KIF	7	5.1	202.01	0	19.8737	20.3648	20.0536	20.1091	19.6754	20.5925	19.9258	20.554	20.479	19.9106	20.46	20.1331	20.4836	21.3502	20.3402	20.414	21.0681	20.8936	20.7123	20.178	21.0505	20.601	20.9033	19.9518	20.6446	20.7409	21.3587	20.91	0.0484027	1
P24928	POLR2A	DNA-directed RNA polymerase II subunit RPB1	RPB1_HUMAN	tr|A0A087WWE2|A0A087WWE2_HUMAN DNA-directed RNA polymerase subunit OS=Homo sapiens GN=POLR2A PE=1 SV=1;sp|P24928|RPB1_HUMAN DNA-directed RNA polymerase II subunit RPB1 OS=Homo sapiens GN=POLR2A PE=1 SV=2	16	9.4	218.2	0	21.7217	21.7516	21.4741	21.567	21.604	21.7322	21.5131	21.5288	21.6835	21.7007	21.4702	21.5737	21.7136	21.6688	21.4902	21.6238	21.6716	21.6564	21.71	21.6401	21.6603	21.6019	21.7052	21.6381	21.6952	21.6068	21.708	21.6071	0.883295	1
P49005	POLD2	DNA polymerase delta subunit 2	DPOD2_HUMAN	tr|F8W8R3|F8W8R3_HUMAN DNA polymerase delta subunit 2 OS=Homo sapiens GN=POLD2 PE=1 SV=1;tr|A0A087WWF6|A0A087WWF6_HUMAN DNA polymerase delta subunit 2 OS=Homo sapiens GN=POLD2 PE=1 SV=1;sp|P49005|DPOD2_HUMAN DNA polymerase delta subunit 2 OS=Homo sapiens G	3	8.4	49.612	0	18.9393	18.9457	18.7531	18.9339	18.7663	18.903	18.8906	18.7319	19.3501	18.9613	18.7788	19.0398	18.8446	18.8406	18.9204	18.8959	18.9183	19.0044	18.9435	18.7451	18.8804	18.9491	19.0203	18.7994	18.8359	19.0213	18.9785	18.876	0.392799	1
O43617	TRAPPC3	Trafficking protein particle complex subunit 3	TPPC3_HUMAN	tr|A0A087WWM0|A0A087WWM0_HUMAN Trafficking protein particle complex subunit OS=Homo sapiens GN=TRAPPC3 PE=1 SV=1;sp|O43617|TPPC3_HUMAN Trafficking protein particle complex subunit 3 OS=Homo sapiens GN=TRAPPC3 PE=1 SV=1;sp|O43617-2|TPPC3_HUMAN Isoform 2 of	5	32.4	21.231	0	20.7155	20.7661	20.8607	20.5833	20.7459	20.806	20.8935	20.6502	20.5228	20.6943	20.9479	20.7498	20.5731	20.6923	20.9044	20.8076	20.6484	20.9031	20.8032	20.8674	20.6611	21.1031	20.7331	20.8737	20.6295	20.9823	20.8041	20.892	0.862715	1
H0YMB3	GMPR2	GMP reductase	H0YMB3_HUMAN	tr|H0YMB3|H0YMB3_HUMAN GMP reductase OS=Homo sapiens GN=GMPR2 PE=1 SV=1;tr|H0YLV5|H0YLV5_HUMAN GMP reductase OS=Homo sapiens GN=GMPR2 PE=1 SV=1;tr|A0A087WWM4|A0A087WWM4_HUMAN GMP reductase OS=Homo sapiens GN=GMPR2 PE=1 SV=1;tr|F8WAN9|F8WAN9_HUMAN GMP reduc	6	21.9	33.921	0	19.7744	19.5841	19.5312	19.5095	19.5137	19.7165	19.6469	19.6074	19.8869	19.6553	19.6408	19.6124	19.5733	19.7596	19.5958	19.5544	19.669	19.9567	19.9983	19.6698	19.6782	20.0999	19.9941	19.6623	19.8196	19.7934	20.2106	19.6651	0.0814741	1
Q96T37-4	RBM15	RNA-binding protein 15	RBM15_HUMAN	tr|A0A087WWP4|A0A087WWP4_HUMAN Putative RNA-binding protein 15 OS=Homo sapiens GN=RBM15 PE=1 SV=1;sp|Q96T37-4|RBM15_HUMAN Isoform 4 of Putative RNA-binding protein 15 OS=Homo sapiens GN=RBM15;sp|Q96T37-2|RBM15_HUMAN Isoform 2 of Putative RNA-binding protei	5	7.1	102.13	0	19.7076	19.5432	19.2708	19.498	19.4619	19.4825	19.5338	19.6851	19.654	19.6428	19.4559	19.2528	19.7364	19.5744	19.5079	19.4246	19.6502	19.5042	19.7873	19.4886	19.6957	19.5975	19.7477	19.4836	19.5553	19.5177	19.532	19.446	0.753643	1
Q96FV9	THOC1	THO complex subunit 1	THOC1_HUMAN	tr|A0A087WWS1|A0A087WWS1_HUMAN THO complex subunit 1 OS=Homo sapiens GN=THOC1 PE=1 SV=1;sp|Q96FV9|THOC1_HUMAN THO complex subunit 1 OS=Homo sapiens GN=THOC1 PE=1 SV=1	7	10.5	75.651	0	19.7311	19.8305	19.4784	19.5187	19.5931	19.7076	19.6024	19.609	19.7911	19.7011	19.5725	19.4199	19.6733	19.8078	19.6917	19.4724	19.6812	19.5619	19.6329	19.6308	19.7725	19.6412	19.6115	19.6098	19.6402	19.4849	19.5742	19.6375	0.969478	1
H0Y6A7	GDAP1L1	NA	H0Y6A7_HUMAN	tr|H0Y6A7|H0Y6A7_HUMAN Ganglioside-induced differentiation-associated protein 1-like 1 (Fragment) OS=Homo sapiens GN=GDAP1L1 PE=1 SV=1;tr|A0A087WWT8|A0A087WWT8_HUMAN Ganglioside-induced differentiation-associated protein 1-like 1 OS=Homo sapiens GN=GDAP1L1	4	17.1	28.775	0	18.0283	17.8832	18.6429	18.9486	18.9362	17.9757	18.6102	19.0123	18.5759	17.9589	19.0026	18.8434	18.723	18.5072	18.9099	18.775	18.354	18.9756	18.8966	18.7751	18.5508	18.8909	19.0677	18.7065	18.8074	18.8192	19.0805	18.7928	0.525943	1
O95999	BCL10	B-cell lymphoma/leukemia 10	BCL10_HUMAN	tr|A0A087WWW9|A0A087WWW9_HUMAN B-cell lymphoma/leukemia 10 OS=Homo sapiens GN=BCL10 PE=1 SV=1;sp|O95999|BCL10_HUMAN B-cell lymphoma/leukemia 10 OS=Homo sapiens GN=BCL10 PE=1 SV=1	2	12.2	18.073	0	15.8259	15.6483	15.0187	16.2208	16.1846	15.2847	15.4156	16.1011	16.2229	15.8588	15.4867	16.1939	16.1879	15.7718	15.6008	16.2208	15.7285	16.0807	16.3405	15.245	15.7707	15.9518	16.1744	15.625	16.08	16.1631	16.2567	15.5355	0.89542	1
O15126	SCAMP1	Secretory carrier-associated membrane protein 1	SCAM1_HUMAN	tr|A0A087WXB0|A0A087WXB0_HUMAN Secretory carrier-associated membrane protein OS=Homo sapiens GN=SCAMP1 PE=1 SV=1;sp|O15126|SCAM1_HUMAN Secretory carrier-associated membrane protein 1 OS=Homo sapiens GN=SCAMP1 PE=1 SV=2;tr|A0A087WU14|A0A087WU14_HUMAN Secret	3	15.1	35.046	0	21.2399	21.3605	21.6716	21.3105	21.4375	21.4069	21.613	21.4038	21.6002	21.3885	21.7875	21.5699	21.3665	21.4102	21.598	21.3866	21.2778	21.7749	21.5298	21.4725	21.3357	22.0738	21.7569	21.4467	21.4003	21.8386	21.5459	21.405	0.583192	1
A0A087WXC5	NDUFA10	NADH dehydrogenase [ubiquinone] 1 alpha subcomplex subunit 10, mitochondrial	A0A087WXC5_HUMAN	tr|A0A087WXC5|A0A087WXC5_HUMAN NADH dehydrogenase [ubiquinone] 1 alpha subcomplex subunit 10, mitochondrial OS=Homo sapiens GN=NDUFA10 PE=1 SV=1;tr|E7ESZ7|E7ESZ7_HUMAN NADH dehydrogenase [ubiquinone] 1 alpha subcomplex subunit 10, mitochondrial OS=Homo sap	6	22	40.836	0	18.0342	18.1611	18.383	18.3413	18.5209	18.1898	18.1934	18.475	18.4733	18.1893	18.2191	18.4787	18.4208	17.8472	18.2142	18.5091	18.1394	18.255	18.3668	18.424	17.9768	18.2388	18.3209	18.3893	18.4726	18.2574	18.4177	18.2643	0.888399	1
Q9H270	VPS11	Vacuolar protein sorting-associated protein 11 homolog	VPS11_HUMAN	tr|B7Z879|B7Z879_HUMAN Vacuolar protein sorting-associated protein 11 homolog OS=Homo sapiens GN=VPS11 PE=1 SV=1;tr|A0A087WXL6|A0A087WXL6_HUMAN Vacuolar protein sorting 11 (Yeast), isoform CRA_a OS=Homo sapiens GN=VPS11 PE=1 SV=1;sp|Q9H270|VPS11_HUMAN Vacu	9	9.8	107.37	0	18.7868	18.6557	18.7888	18.8441	18.965	18.6745	18.7462	18.8898	18.8857	18.5905	18.9076	18.7924	18.7757	18.7765	18.9693	18.7477	18.6293	18.8908	18.865	18.7415	18.8044	19.0487	18.9291	18.6832	18.8309	18.9781	18.9336	18.6838	0.909506	1
A0A087WXM6	RPL17	60S ribosomal protein L17	A0A087WXM6_HUMAN	tr|A0A087WXM6|A0A087WXM6_HUMAN 60S ribosomal protein L17 (Fragment) OS=Homo sapiens GN=RPL17 PE=3 SV=1;tr|J3QQT2|J3QQT2_HUMAN 60S ribosomal protein L17 (Fragment) OS=Homo sapiens GN=RPL17 PE=3 SV=1;tr|J3KRX5|J3KRX5_HUMAN 60S ribosomal protein L17 (Fragment	8	49.1	19.586	0	22.0293	22.0458	21.8477	21.9241	21.9771	21.9387	21.973	21.931	22.2056	22.0768	21.8545	21.6976	21.9673	21.9775	21.903	21.7837	21.9468	21.8941	21.9181	21.8703	21.9842	21.7133	21.9165	21.8233	21.8951	21.7652	22.0069	21.7047	0.693261	1
P18564-2	ITGB6	Integrin beta-6	ITB6_HUMAN	tr|A0A087WXP3|A0A087WXP3_HUMAN Integrin beta OS=Homo sapiens GN=ITGB6 PE=1 SV=1;tr|E9PEE8|E9PEE8_HUMAN Integrin beta OS=Homo sapiens GN=ITGB6 PE=1 SV=1;sp|P18564-2|ITB6_HUMAN Isoform 2 of Integrin beta-6 OS=Homo sapiens GN=ITGB6;sp|P18564|ITB6_HUMAN Integr	1	1.3	75.849	0.00086393	21.5298	21.4508	20.9726	22.0457	21.0362	21.2476	20.8856	21.21	21.9111	21.5257	20.6008	22.1227	21.535	21.241	20.8084	21.8793	21.2377	21.2131	21.1708	20.7232	21.1847	20.8809	21.167	20.8211	21.7566	21.1476	21.2579	20.7845	0.399422	1
O43681	GET3	ATPase GET3	GET3_HUMAN	tr|A0A087WXS7|A0A087WXS7_HUMAN ATPase ASNA1 OS=Homo sapiens GN=ASNA1 PE=1 SV=1;sp|O43681|ASNA_HUMAN ATPase ASNA1 OS=Homo sapiens GN=ASNA1 PE=1 SV=2	9	33.8	37.119	0	21.9781	21.9373	22.1166	21.9714	22.0868	21.9615	22.222	22.1144	21.8888	21.956	22.1504	22.0272	22.0434	22.0175	22.1451	22.0396	21.9781	22.2703	22.2287	22.1238	21.9077	22.4781	22.2469	22.1676	22.0154	22.3924	22.2437	22.0627	0.284394	1
Q9UPZ6	THSD7A	Thrombospondin type-1 domain-containing protein 7A	THS7A_HUMAN	tr|A0A087WY08|A0A087WY08_HUMAN Thrombospondin type-1 domain-containing protein 7A OS=Homo sapiens GN=THSD7A PE=1 SV=1;sp|Q9UPZ6|THS7A_HUMAN Thrombospondin type-1 domain-containing protein 7A OS=Homo sapiens GN=THSD7A PE=1 SV=4	5	4.3	185.44	0	18.1669	18.2943	18.313	19.5062	19.0529	18.2643	18.3352	19.0533	18.8824	18.377	18.2368	19.4448	18.7625	18.351	18.4247	19.3931	18.2226	19.1012	19.1277	19.4716	18.279	19.4207	19.4886	19.2479	19.021	19.2052	19.5125	18.9351	0.550893	1
Q9NP79	VTA1	Vacuolar protein sorting-associated protein VTA1 homolog	VTA1_HUMAN	tr|A0A087WY55|A0A087WY55_HUMAN Chromosome 6 open reading frame 55, isoform CRA_b OS=Homo sapiens GN=VTA1 PE=1 SV=1;sp|Q9NP79|VTA1_HUMAN Vacuolar protein sorting-associated protein VTA1 homolog OS=Homo sapiens GN=VTA1 PE=1 SV=1;tr|Q5TGM0|Q5TGM0_HUMAN Vacuol	8	38.2	31.102	0	22.1804	22.2164	22.4589	22.2516	22.4589	22.3473	22.3876	22.5205	22.2811	22.2759	22.5538	22.2779	22.2887	22.3263	22.4312	22.4156	22.1804	22.439	22.4479	22.4919	22.2212	22.7232	22.4964	22.4572	22.2629	22.6093	22.4644	22.4057	0.484476	1
Q96CW1-2	AP2M1	AP-2 complex subunit mu	AP2M1_HUMAN	tr|A0A087WY71|A0A087WY71_HUMAN AP-2 complex subunit mu OS=Homo sapiens GN=AP2M1 PE=1 SV=1;sp|Q96CW1-2|AP2M1_HUMAN Isoform 2 of AP-2 complex subunit mu OS=Homo sapiens GN=AP2M1;sp|Q96CW1|AP2M1_HUMAN AP-2 complex subunit mu OS=Homo sapiens GN=AP2M1 PE=1 SV=2	17	40.6	49.526	0	22.9703	22.9512	23.2009	23.2398	23.1559	22.9404	22.9958	23.0294	23.01	22.8942	23.0813	23.0475	23.0624	23.0262	23.0054	23.1943	22.9681	23.1822	23.194	23.0311	23.0384	23.3472	23.2436	23.0207	23.0812	23.2653	23.2467	23.0948	0.374567	1
P61077	UBE2D3	Ubiquitin-conjugating enzyme E2 D3	UB2D3_HUMAN	tr|A0A087WY85|A0A087WY85_HUMAN Ubiquitin-conjugating enzyme E2 D3 OS=Homo sapiens GN=UBE2D3 PE=1 SV=1;sp|P61077|UB2D3_HUMAN Ubiquitin-conjugating enzyme E2 D3 OS=Homo sapiens GN=UBE2D3 PE=1 SV=1;sp|P61077-2|UB2D3_HUMAN Isoform 2 of Ubiquitin-conjugating en	4	40.5	16.817	0	22.1314	22.1319	21.9882	21.9974	21.819	21.9678	22.0573	21.9546	22.1177	21.966	22.1151	21.9426	22.1316	22.14	22.1078	22.0252	22.0552	21.9662	21.9865	22.0849	22.0332	21.9985	22.0116	21.9971	22.0373	21.9407	22.0388	21.9758	0.121282	1
Q9UPT6	MAPK8IP3	C-Jun-amino-terminal kinase-interacting protein 3	JIP3_HUMAN	tr|E9PFH7|E9PFH7_HUMAN C-Jun-amino-terminal kinase-interacting protein 3 OS=Homo sapiens GN=MAPK8IP3 PE=1 SV=1;tr|A0A087WYG2|A0A087WYG2_HUMAN C-Jun-amino-terminal kinase-interacting protein 3 OS=Homo sapiens GN=MAPK8IP3 PE=1 SV=1;sp|Q9UPT6|JIP3_HUMAN C-Jun	8	9.2	146.68	0	18.5702	18.6851	19.5695	18.6752	18.3092	18.5262	19.253	18.8029	18.4138	18.6017	19.6214	18.8406	18.4457	18.5781	19.4016	18.813	18.8139	19.5481	19.4771	19.5397	18.8765	20.0195	19.5494	19.4647	18.4046	19.5644	19.5336	19.4936	0.179591	1
C9J979	INTS11	Cleavage and polyadenylation-specific factor 3-like protein	C9J979_HUMAN	tr|C9J979|C9J979_HUMAN Integrator complex subunit 11 (Fragment) OS=Homo sapiens GN=INTS11 PE=1 SV=2;tr|C9IYS7|C9IYS7_HUMAN Cleavage and polyadenylation specific factor 3-like, isoform CRA_i OS=Homo sapiens GN=INTS11 PE=1 SV=1;tr|A0A087WYI0|A0A087WYI0_HUMAN	2	5.5	38.987	0	18.5305	18.3411	18.2903	18.4879	18.3829	18.4487	18.2922	18.3033	18.6481	18.3825	18.1316	18.4966	18.8074	18.332	18.2784	18.4814	18.3707	18.4075	18.4327	18.2701	18.2704	18.1689	18.4621	18.2571	18.5915	18.3033	18.5499	18.3486	0.683489	1
Q9BYP7-3	WNK3	Serine/threonine-protein kinase WNK3	WNK3_HUMAN	tr|A0A087WYK2|A0A087WYK2_HUMAN Serine/threonine-protein kinase WNK3 OS=Homo sapiens GN=WNK3 PE=1 SV=1;sp|Q9BYP7-3|WNK3_HUMAN Isoform 3 of Serine/threonine-protein kinase WNK3 OS=Homo sapiens GN=WNK3;sp|Q9BYP7-4|WNK3_HUMAN Isoform 4 of Serine/threonine-prot	6	3.5	198.28	0	19.912	20.0201	20.1319	20.1074	20.0847	19.8388	20.2309	20.1331	20.0451	20.1381	20.2881	20.0417	20.1555	20.1159	20.2827	20.1625	20.1165	20.4199	20.5078	20.1682	20.1941	20.4054	20.491	20.0366	20.0262	20.3552	20.3447	19.8042	0.286214	1
Q8IXJ6-5	SIRT2	NAD-dependent protein deacetylase sirtuin-2	SIR2_HUMAN	tr|A0A087WYM3|A0A087WYM3_HUMAN NAD-dependent protein deacetylase sirtuin-2 OS=Homo sapiens GN=SIRT2 PE=1 SV=1;sp|Q8IXJ6-5|SIR2_HUMAN Isoform 5 of NAD-dependent protein deacetylase sirtuin-2 OS=Homo sapiens GN=SIRT2;sp|Q8IXJ6-2|SIR2_HUMAN Isoform 2 of NAD-d	4	13.1	43.301	0	16.4181	17.8772	17.6997	17.6555	18.1352	17.0555	17.7645	18.0444	17.4973	16.9659	18.2044	17.9133	17.574	17.3825	17.8736	17.7322	16.9322	17.8272	17.7859	17.6565	17.3143	17.91	17.8414	17.5044	17.6291	17.7728	17.6089	17.8011	0.946904	1
Q7Z478	DHX29	ATP-dependent RNA helicase DHX29	DHX29_HUMAN	tr|A0A087WYN9|A0A087WYN9_HUMAN ATP-dependent RNA helicase DHX29 OS=Homo sapiens GN=DHX29 PE=1 SV=1;sp|Q7Z478|DHX29_HUMAN ATP-dependent RNA helicase DHX29 OS=Homo sapiens GN=DHX29 PE=1 SV=2	3	3	155.29	0	13.6848	14.5947	14.357	14.1431	14.3184	14.1395	13.8893	14.1683	14.0741	14.4915	13.9838	14.09	14.0736	13.8614	14.4106	14.0656	13.8611	14.2948	14.2943	13.8324	13.7451	14.3582	14.4489	15.7797	14.2594	14.4247	14.3758	14.1574	0.584011	1
Q8IZQ5	SELENOH	Selenoprotein H	SELH_HUMAN	tr|H0YE28|H0YE28_HUMAN Selenoprotein H (Fragment) OS=Homo sapiens GN=SELENOH PE=1 SV=1;tr|A0A087WYP2|A0A087WYP2_HUMAN Selenoprotein H OS=Homo sapiens GN=SELENOH PE=1 SV=1;sp|Q8IZQ5|SELH_HUMAN Selenoprotein H OS=Homo sapiens GN=SELENOH PE=1 SV=2	3	34	10.331	0	19.3873	19.6062	19.088	19.1302	18.8784	19.395	19.1447	19.0071	19.2062	19.3846	19.0553	18.8834	18.9512	19.1906	19.1334	19.1069	19.2968	18.9014	18.9964	18.9995	19.1013	19.0146	19.0078	18.9878	19.0192	18.8986	19.018	18.9411	0.203254	1
O43399	TPD52L2	Tumor protein D54	TPD54_HUMAN	tr|A0A087WYR3|A0A087WYR3_HUMAN Tumor protein D54 OS=Homo sapiens GN=TPD52L2 PE=1 SV=1;sp|O43399|TPD54_HUMAN Tumor protein D54 OS=Homo sapiens GN=TPD52L2 PE=1 SV=2;sp|O43399-5|TPD54_HUMAN Isoform 5 of Tumor protein D54 OS=Homo sapiens GN=TPD52L2;sp|O43399-7	6	31.1	23.764	0	21.6763	21.5689	21.4785	22.0036	22.0548	21.8829	21.4144	21.9702	21.6875	21.7183	21.1278	22.1909	21.8072	21.5901	21.1779	22.0378	21.5171	21.633	21.654	21.1586	21.5392	21.6074	21.5906	21.236	21.891	21.6378	21.6947	21.5078	0.649241	1
Q15185-4	PTGES3	Prostaglandin E synthase 3	TEBP_HUMAN	tr|A0A087WYT3|A0A087WYT3_HUMAN Prostaglandin E synthase 3 OS=Homo sapiens GN=PTGES3 PE=1 SV=1;sp|Q15185-4|TEBP_HUMAN Isoform 4 of Prostaglandin E synthase 3 OS=Homo sapiens GN=PTGES3;sp|Q15185|TEBP_HUMAN Prostaglandin E synthase 3 OS=Homo sapiens GN=PTGES3	7	37.2	19.155	0	23.6682	23.7542	23.6386	23.4405	23.0943	23.8184	23.6523	23.3822	23.615	23.8219	23.6147	23.388	23.6263	23.7196	23.543	23.3174	23.6015	23.5792	23.6461	23.5661	23.5946	23.4909	23.6325	23.5281	23.5021	23.4504	23.6555	23.5167	0.905183	1
Q8IY67-2	RAVER1	Ribonucleoprotein PTB-binding 1	RAVR1_HUMAN	tr|A0A087WZ13|A0A087WZ13_HUMAN Ribonucleoprotein PTB-binding 1 OS=Homo sapiens GN=RAVER1 PE=1 SV=1;tr|E9PAU2|E9PAU2_HUMAN Ribonucleoprotein PTB-binding 1 OS=Homo sapiens GN=RAVER1 PE=1 SV=1;sp|Q8IY67-2|RAVR1_HUMAN Isoform 2 of Ribonucleoprotein PTB-binding	6	13.5	77.843	0	19.4218	19.5879	19.5047	19.3584	19.6574	19.669	19.3895	19.5455	19.6459	19.4377	19.365	19.5197	19.5384	19.5115	19.3005	19.4302	19.5095	19.3251	19.4291	19.2398	19.4476	19.452	19.4167	19.1238	19.5137	19.4376	19.2838	19.1935	0.221922	1
P19793-2	RXRA	Retinoic acid receptor RXR-alpha	RXRA_HUMAN	tr|A0A087WZ88|A0A087WZ88_HUMAN Retinoic acid receptor RXR-gamma OS=Homo sapiens GN=RXRG PE=3 SV=1;tr|A0A0G2JKR7|A0A0G2JKR7_HUMAN Retinoic acid receptor RXR-beta OS=Homo sapiens GN=RXRB PE=1 SV=1;sp|P19793-2|RXRA_HUMAN Isoform 2 of Retinoic acid receptor RX	3	7.9	38.608	0	16.2305	16.0084	16.3489	16.288	16.3169	16.0305	16.4185	16.2356	16.7247	16.1539	16.2719	16.3313	16.5298	16.0756	15.9462	16.3779	16.1945	16.3212	16.2431	15.9817	16.1134	16.1736	16.1942	16.1181	16.5097	16.1908	16.3747	16.11	0.707882	1
Q6ZSZ5-2	ARHGEF18	Rho guanine nucleotide exchange factor 18	ARHGI_HUMAN	tr|M0QZS0|M0QZS0_HUMAN Rho guanine nucleotide exchange factor 18 (Fragment) OS=Homo sapiens GN=ARHGEF18 PE=1 SV=1;tr|A0A087WZG4|A0A087WZG4_HUMAN Uncharacterized protein (Fragment) OS=Homo sapiens PE=4 SV=2;sp|Q6ZSZ5-2|ARHGI_HUMAN Isoform 2 of Rho guanine n	3	4.8	91.296	0	15.2386	15.2119	15.4601	16.4738	16.2927	15.2269	15.6048	16.1971	16.0995	15.2522	15.9859	16.3666	16.2563	15.5197	15.8389	16.2488	15.2664	15.7643	15.6868	15.7084	15.5347	15.6534	15.7018	15.6085	16.4149	15.7428	15.6241	15.596	0.727954	1
H0YAE9	NA	NA	H0YAE9_HUMAN	tr|H0YAE9|H0YAE9_HUMAN Uncharacterized protein (Fragment) OS=Homo sapiens PE=3 SV=1;tr|D6REQ6|D6REQ6_HUMAN Ribonuclease T2 OS=Homo sapiens GN=RNASET2 PE=1 SV=1;tr|D6RHI9|D6RHI9_HUMAN Ribonuclease T2 (Fragment) OS=Homo sapiens GN=RNASET2 PE=1 SV=8;tr|A0A087	2	13.5	21.772	0	17.3961	17.3983	17.0736	18.0894	17.7207	17.3695	17.3423	17.6999	17.9359	17.1388	17.1148	18.274	17.9598	17.0397	16.9737	17.948	17.4313	17.5574	17.6705	17.3546	17.1082	17.5308	17.432	17.3437	18.004	17.6674	17.5199	17.2248	0.968894	1
O43837-2	IDH3B	Isocitrate dehydrogenase [NAD] subunit beta, mitochondrial	IDH3B_HUMAN	tr|A0A087X2E5|A0A087X2E5_HUMAN Isocitrate dehydrogenase [NAD] subunit, mitochondrial OS=Homo sapiens GN=IDH3B PE=1 SV=1;tr|A0A087WZN1|A0A087WZN1_HUMAN Isocitrate dehydrogenase [NAD] subunit, mitochondrial OS=Homo sapiens GN=IDH3B PE=1 SV=1;sp|O43837-2|IDH3	5	17.6	41.219	0	18.0112	17.8349	17.9632	18.2027	18.2845	17.921	18.0252	18.331	18.214	17.941	18.0599	17.6907	18.2461	18.1298	18.0322	17.9651	17.9105	18.0303	18.2421	17.9704	18.0795	18.1424	18.2186	17.9909	17.7841	18.2963	17.875	18.0504	0.780205	1
Q6UWP2-2	DHRS11	Dehydrogenase/reductase SDR family member 11	DHR11_HUMAN	tr|A0A087WZN3|A0A087WZN3_HUMAN Dehydrogenase/reductase SDR family member 11 (Fragment) OS=Homo sapiens GN=DHRS11 PE=1 SV=1;sp|Q6UWP2-2|DHR11_HUMAN Isoform 2 of Dehydrogenase/reductase SDR family member 11 OS=Homo sapiens GN=DHRS11;sp|Q6UWP2|DHR11_HUMAN Deh	1	10.7	16.615	0	17.2359	17.2435	17.4218	17.6615	17.7371	17.213	17.3307	17.7584	17.6205	17.1927	17.3437	17.5355	17.4836	17.2046	17.3707	17.7223	17.1621	17.6838	17.4299	17.46	17.0644	17.4	17.3422	17.436	17.5841	17.5972	17.543	17.5425	0.666542	1
Q9UI36-2	DACH1	Dachshund homolog 1	DACH1_HUMAN	tr|A0A087WZP2|A0A087WZP2_HUMAN Dachshund homolog 1 OS=Homo sapiens GN=DACH1 PE=1 SV=1;sp|Q9UI36-2|DACH1_HUMAN Isoform 2 of Dachshund homolog 1 OS=Homo sapiens GN=DACH1;sp|Q9UI36|DACH1_HUMAN Dachshund homolog 1 OS=Homo sapiens GN=DACH1 PE=1 SV=3;tr|A0A087WY	5	5.8	78.561	0	21.8271	21.8384	21.563	21.4088	20.977	21.7851	21.7174	21.0783	21.1163	21.8621	21.5665	21.1577	21.5298	21.744	21.6351	21.3452	21.7553	21.2993	21.8646	21.5804	21.7334	21.0362	21.8257	21.5644	21.3351	21.112	21.7343	21.432	0.774871	1
Q9H115	NAPB	Beta-soluble NSF attachment protein	SNAB_HUMAN	tr|A0A087WZQ7|A0A087WZQ7_HUMAN Beta-soluble NSF attachment protein OS=Homo sapiens GN=NAPB PE=1 SV=1;sp|Q9H115|SNAB_HUMAN Beta-soluble NSF attachment protein OS=Homo sapiens GN=NAPB PE=1 SV=2;sp|Q9H115-2|SNAB_HUMAN Isoform 2 of Beta-soluble NSF attachment	9	48.3	33.917	0	19.6917	19.7936	20.7489	20.3171	20.3999	19.7517	20.3759	20.3996	20.2613	19.6789	20.8758	20.4234	20.2516	19.6061	20.4986	20.3832	20.057	20.7572	20.5862	20.6918	20.0414	20.7393	20.8054	20.7183	20.1948	20.7337	20.603	20.5552	0.514552	1
Q5PRF9	SAMD4B	Protein Smaug homolog 2	SMAG2_HUMAN	tr|A0A087WZT0|A0A087WZT0_HUMAN Protein Smaug homolog 2 OS=Homo sapiens GN=SAMD4B PE=1 SV=1;tr|M0QZ22|M0QZ22_HUMAN Protein Smaug homolog 2 OS=Homo sapiens GN=SAMD4B PE=1 SV=1;sp|Q5PRF9|SMAG2_HUMAN Protein Smaug homolog 2 OS=Homo sapiens GN=SAMD4B PE=1 SV=1;	3	6	72.413	0	13.998	13.9707	13.6848	14.4869	14.2053	14.0231	13.3124	14.4166	14.6615	13.9415	13.287	14.2495	14.6416	14.2047	13.532	14.6951	13.8891	14.3189	14.3756	13.8213	14.1185	14.3178	14.2405	14.185	14.056	14.0451	14.2862	13.9018	0.94349	1
Q9H3K6	BOLA2	BolA-like protein 2	BOLA2_HUMAN	tr|A0A087WZT3|A0A087WZT3_HUMAN BolA-like protein 2 OS=Homo sapiens GN=BOLA2 PE=1 SV=2;sp|Q9H3K6|BOLA2_HUMAN BolA-like protein 2 OS=Homo sapiens GN=BOLA2 PE=1 SV=1;tr|H3BV85|H3BV85_HUMAN BolA-like protein 2 (Fragment) OS=Homo sapiens GN=BOLA2B PE=1 SV=1;tr|	4	33.6	16.932	0	22.5039	22.5075	22.5362	22.5748	22.9133	22.48	22.6304	22.8156	22.6	22.5185	22.6311	22.5476	22.7036	22.5484	22.6435	22.7149	22.4954	22.6054	22.7561	22.3991	22.2487	22.7279	22.7017	22.4423	22.6277	22.6372	22.6741	22.5841	0.429862	1
O95139	NDUFB6	NADH dehydrogenase [ubiquinone] 1 beta subcomplex subunit 6	NDUB6_HUMAN	tr|A0A087WZX2|A0A087WZX2_HUMAN NADH dehydrogenase [ubiquinone] 1 beta subcomplex subunit 6 OS=Homo sapiens GN=NDUFB6 PE=1 SV=1;sp|O95139|NDUB6_HUMAN NADH dehydrogenase [ubiquinone] 1 beta subcomplex subunit 6 OS=Homo sapiens GN=NDUFB6 PE=1 SV=3	2	25.8	11.716	0	17.5232	17.8138	17.89	17.6576	17.8785	17.8609	17.721	17.7264	17.6703	17.8047	17.5495	17.9457	18.1101	17.6422	17.5232	18.0576	17.6804	17.8737	17.8401	17.7371	17.4253	17.7258	17.569	17.6129	17.8163	18.3804	17.7757	17.6439	0.442365	1
Q9Y496	KIF3A	Kinesin-like protein KIF3A	KIF3A_HUMAN	tr|J3KPF9|J3KPF9_HUMAN Kinesin-like protein OS=Homo sapiens GN=KIF3A PE=1 SV=1;tr|A0A087X011|A0A087X011_HUMAN Kinesin-like protein OS=Homo sapiens GN=KIF3A PE=1 SV=1;tr|E9PES4|E9PES4_HUMAN Kinesin-like protein OS=Homo sapiens GN=KIF3A PE=1 SV=1;sp|Q9Y496|K	4	5.7	80.354	0	17.5481	17.8203	17.6157	17.5378	17.7009	17.5939	17.6929	17.7971	17.6249	17.7116	17.8371	17.495	17.5546	17.6496	17.5864	17.5977	17.4627	17.7239	17.656	17.5054	17.5221	17.8146	17.7022	17.525	17.58	17.7989	17.6787	17.4442	0.879554	1
Q9Y3A5	SBDS	Ribosome maturation protein SBDS	SBDS_HUMAN	tr|A0A087X020|A0A087X020_HUMAN Ribosome maturation protein SBDS OS=Homo sapiens GN=SBDS PE=1 SV=1;sp|Q9Y3A5|SBDS_HUMAN Ribosome maturation protein SBDS OS=Homo sapiens GN=SBDS PE=1 SV=4	11	49.6	28.864	0	21.0396	21.0268	20.9062	20.9964	21.3593	21.0759	20.8585	21.2118	20.8146	21.1084	20.959	20.9636	20.9853	21.0121	20.9165	21.0979	21.0735	21.0597	21.1031	21.0984	21.101	21.183	21.0979	21.1201	20.9005	21.0135	21.0182	21.0046	0.134472	1
Q5T8P6-3	RBM26	RNA-binding protein 26	RBM26_HUMAN	tr|A0A087X0H9|A0A087X0H9_HUMAN RNA-binding protein 26 OS=Homo sapiens GN=RBM26 PE=1 SV=1;sp|Q5T8P6-3|RBM26_HUMAN Isoform 3 of RNA-binding protein 26 OS=Homo sapiens GN=RBM26;sp|Q5T8P6-2|RBM26_HUMAN Isoform 2 of RNA-binding protein 26 OS=Homo sapiens GN=RBM	10	10	113.79	0	20.7864	20.7053	20.987	20.8839	20.68	20.6421	21.043	20.792	21.0217	20.7361	21.3296	20.9135	20.9658	20.8458	21.0759	20.8212	20.884	20.8731	20.952	21.0536	20.9136	20.8299	20.9964	21.1516	20.9452	20.7518	20.9075	20.8706	0.436598	1
A0A087X0K9	TJP1	NA	A0A087X0K9_HUMAN	tr|A0A087X0K9|A0A087X0K9_HUMAN Tight junction protein ZO-1 OS=Homo sapiens GN=TJP1 PE=1 SV=1;tr|G5E9E7|G5E9E7_HUMAN Tight junction protein 1 (Zona occludens 1), isoform CRA_e OS=Homo sapiens GN=TJP1 PE=1 SV=1;tr|G3V1L9|G3V1L9_HUMAN Tight junction protein 1	18	12.6	187.85	0	20.3301	20.3795	19.912	20.3563	20.5756	20.2163	20.0495	20.4733	20.5332	20.3553	19.9876	20.3917	20.4354	20.2605	20.006	20.3526	20.2776	20.1204	20.4753	20.0874	20.216	19.8536	20.3813	19.9899	20.5021	19.9852	20.4285	19.9016	0.868816	1
Q9BWU0	SLC4A1AP	Kanadaptin	NADAP_HUMAN	tr|A0A087X0M4|A0A087X0M4_HUMAN Kanadaptin OS=Homo sapiens GN=SLC4A1AP PE=1 SV=1;sp|Q9BWU0|NADAP_HUMAN Kanadaptin OS=Homo sapiens GN=SLC4A1AP PE=1 SV=1	6	10.4	82.89	0	15.7457	15.7281	16.0104	15.9283	16.2884	16.035	15.9533	16.0109	16.0324	16.0101	15.8079	16.022	15.8151	15.8353	16.0141	15.9418	15.8888	16.0236	16.0395	15.4669	15.6479	16.1217	16.0224	15.7581	15.7555	15.9676	16.0191	15.9309	0.546745	1
H0YKH1	PBX1	NA	H0YKH1_HUMAN	tr|H0YKH1|H0YKH1_HUMAN Pre-B-cell leukemia transcription factor 1 (Fragment) OS=Homo sapiens GN=PBX1 PE=1 SV=1;tr|A0A087X0P4|A0A087X0P4_HUMAN Pre-B-cell leukemia transcription factor 1 OS=Homo sapiens GN=PBX1 PE=1 SV=1;tr|H0YLF5|H0YLF5_HUMAN Pre-B-cell leu	4	42.1	17.635	0	20.5215	20.447	20.3589	20.1735	19.9877	20.3484	20.3015	19.9852	20.614	20.4247	20.4121	20.2355	20.6855	20.3508	20.3108	20.2275	20.4862	20.0178	20.1241	20.3162	20.5414	20.2044	20.2487	20.2149	20.6426	20.0203	20.111	20.1528	0.447301	1
Q9UMY4-2	SNX12	Sorting nexin-12	SNX12_HUMAN	tr|A0A087X0R6|A0A087X0R6_HUMAN Sorting nexin-12 OS=Homo sapiens GN=SNX12 PE=1 SV=1;sp|Q9UMY4-2|SNX12_HUMAN Isoform 2 of Sorting nexin-12 OS=Homo sapiens GN=SNX12;sp|Q9UMY4|SNX12_HUMAN Sorting nexin-12 OS=Homo sapiens GN=SNX12 PE=1 SV=3;sp|Q9UMY4-3|SNX12_HU	6	38.4	19.825	0	20.8489	20.915	20.9782	20.9088	20.578	20.8773	21.0777	20.8945	20.9802	20.8952	21.0768	20.8923	20.9365	20.899	21.018	20.7648	20.875	21.1114	21.3467	20.983	20.8886	21.1189	21.2799	20.9854	20.8575	20.9971	21.2333	20.8264	0.364306	1
Q9H4L4	SENP3	Sentrin-specific protease 3	SENP3_HUMAN	tr|A0A087X0R7|A0A087X0R7_HUMAN SENP3-EIF4A1 readthrough (NMD candidate) (Fragment) OS=Homo sapiens GN=SENP3-EIF4A1 PE=4 SV=1;sp|Q9H4L4|SENP3_HUMAN Sentrin-specific protease 3 OS=Homo sapiens GN=SENP3 PE=1 SV=2;tr|J3QL36|J3QL36_HUMAN Sentrin-specific protea	3	6.5	61.277	0	15.6765	15.6142	15.4153	15.5325	16.1185	15.5024	15.14	15.7258	14.9223	15.4441	15.3924	15.8995	15.2286	15.5561	15.5086	15.5866	15.5407	15.8453	14.9588	15.5351	15.4233	15.2212	15.3108	15.2	15.2397	15.9165	15.3063	15.2454	0.790767	1
P12109	COL6A1	Collagen alpha-1(VI) chain	CO6A1_HUMAN	tr|A0A087X0S5|A0A087X0S5_HUMAN Collagen alpha-1(VI) chain OS=Homo sapiens GN=COL6A1 PE=1 SV=1;sp|P12109|CO6A1_HUMAN Collagen alpha-1(VI) chain OS=Homo sapiens GN=COL6A1 PE=1 SV=3	17	20.3	108.34	0	19.1755	19.2025	19.2502	20.9571	20.8725	19.4527	19.1817	20.6019	20.6735	19.3865	18.9802	21.0406	20.7101	19.196	19.048	20.4122	19.0664	19.4695	19.3224	19.023	19.0296	19.2632	19.2713	18.9802	20.8608	19.4104	19.3047	19.2037	0.49197	1
Q9Y394-2	DHRS7	Dehydrogenase/reductase SDR family member 7	DHRS7_HUMAN	tr|A0A087X0Z7|A0A087X0Z7_HUMAN Dehydrogenase/reductase SDR family member 7 OS=Homo sapiens GN=DHRS7 PE=1 SV=1;tr|H0YJ66|H0YJ66_HUMAN Dehydrogenase/reductase SDR family member 7 (Fragment) OS=Homo sapiens GN=DHRS7 PE=1 SV=1;sp|Q9Y394-2|DHRS7_HUMAN Isoform 2	7	22.1	42.619	0	20.2372	20.4053	20.4115	20.5533	20.3537	20.332	20.1828	20.394	20.4041	20.2084	20.7293	20.5128	20.3629	20.7169	20.621	20.7173	20.2957	20.3245	20.4018	20.5283	20.5726	20.2522	20.2965	20.4677	20.4923	20.2646	20.3611	20.9603	0.378269	1
Q15155	NOMO1	Nodal modulator 1	NOMO1_HUMAN	tr|A0A0G2JN29|A0A0G2JN29_HUMAN Nodal modulator 1 OS=Homo sapiens GN=NOMO1 PE=1 SV=1;tr|A0A087X117|A0A087X117_HUMAN Nodal modulator 1 OS=Homo sapiens GN=NOMO1 PE=1 SV=1;sp|Q15155|NOMO1_HUMAN Nodal modulator 1 OS=Homo sapiens GN=NOMO1 PE=1 SV=5;tr|J3KN36|J3K	15	17	139.54	0	18.2012	18.3289	18.3398	18.537	18.457	18.3796	18.3939	18.3973	18.4635	18.2808	18.4014	18.5311	18.5097	18.3424	18.4226	18.5521	18.2987	18.4295	18.4836	18.2863	18.274	18.391	18.3433	18.3861	18.5046	18.3973	18.4461	18.4735	0.425281	1
A0A087X142	SEPTIN8	NA	A0A087X142_HUMAN	tr|A0A087X142|A0A087X142_HUMAN Septin-8 OS=Homo sapiens GN=SEPT8 PE=1 SV=1;tr|A6NMH6|A6NMH6_HUMAN Septin-8 OS=Homo sapiens GN=SEPT8 PE=1 SV=1;tr|A6NFQ9|A6NFQ9_HUMAN Septin-8 OS=Homo sapiens GN=SEPT8 PE=1 SV=1;tr|F8W8I8|F8W8I8_HUMAN Septin-8 OS=Homo sapiens	5	11.7	49.355	0.0044088	18.843	18.7322	18.2466	19.4079	19.026	18.557	18.5832	18.8345	19.5398	18.7806	18.2327	19.0317	18.9688	18.5366	18.3314	19.006	18.5164	18.6278	18.4662	18.2927	18.6434	18.3927	18.3858	18.2638	19.3561	18.624	18.3309	18.0144	0.567487	1
P81877-2	SSBP2	Single-stranded DNA-binding protein 2	SSBP2_HUMAN	tr|A0A087X159|A0A087X159_HUMAN Single-stranded DNA-binding protein 2 OS=Homo sapiens GN=SSBP2 PE=1 SV=1;sp|P81877-2|SSBP2_HUMAN Isoform 2 of Single-stranded DNA-binding protein 2 OS=Homo sapiens GN=SSBP2;sp|P81877-4|SSBP2_HUMAN Isoform 4 of Single-stranded	2	6.2	38.754	0	17.3719	17.4051	16.5783	16.9883	16.7116	16.9939	17.1288	16.651	17.4999	17.4174	17.3147	17.0554	17.4621	16.9326	17.2041	17.0039	17.4793	17.3743	17.369	16.5713	17.4688	17.7687	17.4225	16.5305	17.4573	17.3747	17.3762	16.1544	0.754327	1
P53365-2	ARFIP2	Arfaptin-2	ARFP2_HUMAN	tr|A0A087X1E4|A0A087X1E4_HUMAN Arfaptin-2 OS=Homo sapiens GN=ARFIP2 PE=1 SV=1;sp|P53365-2|ARFP2_HUMAN Isoform 2 of Arfaptin-2 OS=Homo sapiens GN=ARFIP2;sp|P53365-3|ARFP2_HUMAN Isoform 3 of Arfaptin-2 OS=Homo sapiens GN=ARFIP2;sp|P53365|ARFP2_HUMAN Arfaptin	2	8	41.595	0	15.7801	15.7368	16.1662	16.3452	16.6733	15.876	16.2896	16.7438	16.0719	15.7581	16.0643	16.4454	16.5417	16.1016	16.2593	16.5617	15.7584	16.3611	16.3673	16.0863	15.8029	16.434	16.3854	15.9492	16.1781	16.316	16.3676	16.1841	0.42812	1
O60613	SELENOF	Selenoprotein F	SEP15_HUMAN	tr|A0A087X1G7|A0A087X1G7_HUMAN Selenoprotein F OS=Homo sapiens GN=SELENOF PE=1 SV=1;tr|A0A0B4J1S4|A0A0B4J1S4_HUMAN Selenoprotein F OS=Homo sapiens GN=SELENOF PE=1 SV=1;sp|O60613|SEP15_HUMAN Selenoprotein F OS=Homo sapiens GN=SELENOF PE=1 SV=3;tr|A0A0J9YX89	5	27.4	17.942	0	20.3641	20.4106	20.3004	20.5582	21.2087	20.5254	20.27	20.9615	20.491	20.5036	20.2084	20.8027	20.5114	20.4473	20.2196	20.6028	20.2914	20.474	20.6743	20.3515	20.3383	20.4554	20.4975	20.3879	20.5062	20.435	20.6183	20.3589	0.373109	1
Q7Z3E5-2	ARMC9	LisH domain-containing protein ARMC9	ARMC9_HUMAN	tr|A0A087X1I8|A0A087X1I8_HUMAN LisH domain-containing protein ARMC9 OS=Homo sapiens GN=ARMC9 PE=1 SV=1;sp|Q7Z3E5-2|ARMC9_HUMAN Isoform 2 of LisH domain-containing protein ARMC9 OS=Homo sapiens GN=ARMC9;sp|Q7Z3E5|ARMC9_HUMAN LisH domain-containing protein A	3	4	91.818	0	17.491	17.7788	17.3935	17.7167	17.1113	17.5206	17.5844	17.1048	16.4128	17.5658	17.2973	17.3747	17.1056	17.3899	17.1304	16.9489	17.4849	17.256	17.4801	17.5726	17.2239	17.4493	17.645	17.5419	17.4077	17.9808	17.8019	17.5662	0.06984	1
O75608-2	LYPLA1	Acyl-protein thioesterase 1	LYPA1_HUMAN	tr|A0A087X1K9|A0A087X1K9_HUMAN Acyl-protein thioesterase 1 OS=Homo sapiens GN=LYPLA1 PE=1 SV=1;sp|O75608-2|LYPA1_HUMAN Isoform 2 of Acyl-protein thioesterase 1 OS=Homo sapiens GN=LYPLA1;sp|O75608|LYPA1_HUMAN Acyl-protein thioesterase 1 OS=Homo sapiens GN=L	6	50	17.981	0	21.872	21.8147	21.4924	21.7052	21.4745	21.765	21.5901	21.5223	21.6478	21.7918	21.6286	21.8057	21.6573	21.7689	21.6114	21.7816	21.9005	21.6515	21.6524	21.6934	21.865	21.4848	21.6489	21.6332	21.6856	21.5497	21.6317	21.7424	0.663512	1
O75818-2	RPP40	Ribonuclease P protein subunit p40	RPP40_HUMAN	tr|X6RLL4|X6RLL4_HUMAN Ribonuclease P protein subunit p40 OS=Homo sapiens GN=RPP40 PE=1 SV=1;tr|A0A087X1N3|A0A087X1N3_HUMAN Ribonuclease P 40kDa subunit, isoform CRA_c OS=Homo sapiens GN=RPP40 PE=1 SV=1;sp|O75818-2|RPP40_HUMAN Isoform 2 of Ribonuclease P p	1	3	34.676	0.0044071	17.4077	17.4335	17.0673	17.2523	16.9758	17.3451	17.2661	17.3158	17.7228	17.3714	16.9427	16.986	17.6027	17.3352	17.1955	17.1488	17.2495	17.2033	17.3806	16.971	17.4475	17.0472	17.0931	17.0892	17.4133	17.0575	17.2747	16.9992	0.948613	1
A0A087X1W8	CADM1	NA	A0A087X1W8_HUMAN	tr|A0A087X1W8|A0A087X1W8_HUMAN Cell adhesion molecule 1 OS=Homo sapiens GN=CADM1 PE=1 SV=1;tr|A0A0A0MTJ8|A0A0A0MTJ8_HUMAN Cell adhesion molecule 1 (Fragment) OS=Homo sapiens GN=CADM1 PE=1 SV=1;tr|X5DQS5|X5DQS5_HUMAN Cell adhesion molecule 1 (Fragment) OS=H	7	24.8	45.676	0	20.5122	20.6943	20.1473	19.9642	19.8252	20.5907	20.2328	19.9009	20.3081	20.814	20.2486	19.9852	20.0566	20.5622	20.3084	19.779	20.5322	20.2742	20.3748	20.1158	20.4741	20.4359	20.4042	20.1007	20.312	20.3031	20.3566	20.2005	0.876144	1
P29692-2	EEF1D	Elongation factor 1-delta	EF1D_HUMAN	tr|A0A087X1X7|A0A087X1X7_HUMAN Elongation factor 1-delta OS=Homo sapiens GN=EEF1D PE=1 SV=1;tr|E9PRY8|E9PRY8_HUMAN Elongation factor 1-delta OS=Homo sapiens GN=EEF1D PE=1 SV=1;sp|P29692-2|EF1D_HUMAN Isoform 2 of Elongation factor 1-delta OS=Homo sapiens GN	12	18.9	69.282	0	22.4915	22.4633	22.2523	22.5632	22.6595	22.4777	22.334	22.5935	22.3759	22.5734	22.2317	22.7587	22.3707	22.515	22.2832	22.5309	22.5	22.3649	22.5263	22.3909	22.5474	22.4121	22.5134	22.3499	22.543	22.3588	22.5923	22.3855	0.97453	1
Q9UL46	PSME2	Proteasome activator complex subunit 2	PSME2_HUMAN	tr|A0A087X1Z3|A0A087X1Z3_HUMAN Proteasome activator complex subunit 2 OS=Homo sapiens GN=PSME2 PE=1 SV=1;sp|Q9UL46|PSME2_HUMAN Proteasome activator complex subunit 2 OS=Homo sapiens GN=PSME2 PE=1 SV=4;tr|H0YM70|H0YM70_HUMAN Proteasome activator complex sub	10	40.2	29.126	0	22.2895	22.1604	21.6014	22.3942	22.1972	22.0844	21.7116	22.243	22.3638	22.1082	21.6143	22.1979	22.2904	22.0548	21.7001	22.132	22.0815	21.8221	22.1584	21.9909	22.1582	21.7699	21.9733	21.9391	22.4035	21.788	22.0842	21.9636	0.989482	1
Q8TCG1-2	CIP2A	Protein CIP2A	CIP2A_HUMAN	tr|A0A087X211|A0A087X211_HUMAN Protein CIP2A OS=Homo sapiens GN=KIAA1524 PE=1 SV=1;sp|Q8TCG1-2|CIP2A_HUMAN Isoform 2 of Protein CIP2A OS=Homo sapiens GN=KIAA1524;sp|Q8TCG1|CIP2A_HUMAN Protein CIP2A OS=Homo sapiens GN=KIAA1524 PE=1 SV=2	4	5.8	102.28	0	18.4901	18.2287	18.287	18.0472	18.0059	18.1291	18.2771	17.8373	18.0214	18.2673	18.3123	18.0266	18.0293	18.1563	18.2195	18.0664	18.2948	18.0404	18.0437	18.1626	18.2756	18.2766	18.023	18.2094	17.9046	18.2181	18.1693	18.1706	0.58888	1
O15344-2	MID1	E3 ubiquitin-protein ligase Midline-1	TRI18_HUMAN	tr|C9J453|C9J453_HUMAN E3 ubiquitin-protein ligase Midline-1 (Fragment) OS=Homo sapiens GN=MID1 PE=1 SV=1;tr|A0A087X255|A0A087X255_HUMAN E3 ubiquitin-protein ligase Midline-1 OS=Homo sapiens GN=MID1 PE=1 SV=1;sp|O15344-2|TRI18_HUMAN Isoform 2 of E3 ubiquit	4	12	54.502	0	17.006	16.8046	17.1871	16.9242	17.103	16.9611	17.2253	16.9608	17.0287	17.0573	17.2653	17.1146	17.113	16.9464	17.1235	17.0315	16.8542	17.624	17.2699	16.9356	16.7433	17.6404	17.2523	16.8746	17.0911	17.7057	17.4215	16.8993	0.771697	1
O60271-5	SPAG9	C-Jun-amino-terminal kinase-interacting protein 4	JIP4_HUMAN	tr|A0A087X2D8|A0A087X2D8_HUMAN C-Jun-amino-terminal kinase-interacting protein 4 OS=Homo sapiens GN=SPAG9 PE=1 SV=1;sp|O60271-5|JIP4_HUMAN Isoform 5 of C-Jun-amino-terminal kinase-interacting protein 4 OS=Homo sapiens GN=SPAG9;sp|O60271-3|JIP4_HUMAN Isofor	11	10	145.17	0	19.9628	19.9526	20.1075	20.2806	20.654	20.0517	20.1664	20.5181	20.1787	19.9323	20.1971	20.1885	20.0142	20.1973	20.1731	20.241	20.1036	20.2202	20.3097	20.1933	20.1701	20.0352	20.2232	20.1482	20.1743	20.1441	20.3334	20.2372	0.250806	1
Q9ULT8	HECTD1	E3 ubiquitin-protein ligase HECTD1	HECD1_HUMAN	tr|H0YJP0|H0YJP0_HUMAN E3 ubiquitin-protein ligase HECTD1 (Fragment) OS=Homo sapiens GN=HECTD1 PE=1 SV=2;tr|A0A087X2H1|A0A087X2H1_HUMAN E3 ubiquitin-protein ligase HECTD1 OS=Homo sapiens GN=HECTD1 PE=1 SV=1;sp|Q9ULT8|HECD1_HUMAN E3 ubiquitin-protein ligase	4	3.2	162.19	0	17.6804	17.4954	17.5481	18.0679	18.0728	17.3244	17.9742	17.9438	17.9487	17.611	17.8605	17.9347	17.7517	17.7442	18.1429	17.9123	17.7827	17.9525	18.0311	17.4715	17.9348	18.0818	18.0785	17.4258	17.8533	18.034	18.082	17.5534	0.945544	1
P62333	PSMC6	26S proteasome regulatory subunit 10B	PRS10_HUMAN	tr|A0A087X2I1|A0A087X2I1_HUMAN 26S proteasome regulatory subunit 10B OS=Homo sapiens GN=PSMC6 PE=1 SV=1;sp|P62333|PRS10_HUMAN 26S proteasome regulatory subunit 10B OS=Homo sapiens GN=PSMC6 PE=1 SV=1;tr|H0YJC0|H0YJC0_HUMAN 26S proteasome regulatory subunit	24	67	45.796	0	23.9861	23.8764	23.9627	23.8954	23.8851	23.9125	23.9504	23.9471	23.9035	23.9234	23.9629	23.9305	24.0373	23.9697	23.9506	23.9469	23.9371	24.0015	24.0567	24.0014	23.9445	23.959	24.0021	23.9775	23.9468	23.9505	23.998	23.9972	0.0614847	1
Q14185	DOCK1	Dedicator of cytokinesis protein 1	DOCK1_HUMAN	tr|A0A096LNH6|A0A096LNH6_HUMAN Dedicator of cytokinesis protein 1 OS=Homo sapiens GN=DOCK1 PE=1 SV=1;sp|Q14185|DOCK1_HUMAN Dedicator of cytokinesis protein 1 OS=Homo sapiens GN=DOCK1 PE=1 SV=2	7	3.8	217.75	0	19.8887	19.8978	19.7882	19.996	19.7252	19.7707	19.5531	19.668	19.8373	19.8453	19.4538	19.823	19.899	19.7135	19.5029	19.9863	19.8428	19.6971	19.721	19.7394	19.8527	19.6012	19.8493	19.6348	19.9673	19.7683	19.8755	19.7185	0.427025	1
P30042	GATD3A	Glutamine amidotransferase-like class 1 domain-containing protein 3A, mitochondrial	GAL3A_HUMAN	tr|A0A096LPI6|A0A096LPI6_HUMAN Uncharacterized protein (Fragment) OS=Homo sapiens PE=4 SV=2;tr|A0A0B4J2D5|A0A0B4J2D5_HUMAN Uncharacterized protein OS=Homo sapiens GN=LOC102724023 PE=1 SV=1;sp|P30042|ES1_HUMAN ES1 protein homolog, mitochondrial OS=Homo sapi	11	52.7	30.376	0	19.5	19.4855	19.5288	19.4366	19.5042	19.3996	19.5139	19.5899	19.3864	19.3771	19.5968	19.6107	19.5137	19.5087	19.5251	19.5688	19.5442	19.6733	19.6851	19.6448	19.511	19.7961	19.7355	19.6774	19.5087	19.7329	19.6984	19.5288	0.0257549	1
A0A0A0MST9	MARK3	MAP/microtubule affinity-regulating kinase 3	MARK3_HUMAN	tr|A0A0A0MST9|A0A0A0MST9_HUMAN Non-specific serine/threonine protein kinase OS=Homo sapiens GN=MARK3 PE=1 SV=1;tr|A0A0A0MQR8|A0A0A0MQR8_HUMAN Non-specific serine/threonine protein kinase OS=Homo sapiens GN=MARK3 PE=1 SV=1;tr|A0A0A0MSZ1|A0A0A0MSZ1_HUMAN Non	7	12.4	74.09	0	19.2931	19.1565	19.6502	19.1316	19.1775	19.1129	19.6061	19.2583	19.2717	19.1629	19.7378	19.0514	19.2154	19.2716	19.7228	19.1671	19.2931	19.6328	19.5214	19.507	19.3008	19.8052	19.7201	19.5277	19.2002	19.7364	19.6149	19.4863	0.413495	1
U3KQC1	WDR18	WD repeat-containing protein 18	U3KQC1_HUMAN	tr|U3KQC1|U3KQC1_HUMAN WD repeat-containing protein 18 (Fragment) OS=Homo sapiens GN=WDR18 PE=1 SV=1;tr|K7EIR0|K7EIR0_HUMAN WD repeat-containing protein 18 OS=Homo sapiens GN=WDR18 PE=1 SV=1;tr|A0A0A0MQU0|A0A0A0MQU0_HUMAN WD repeat-containing protein 18 (F	4	11.9	43.237	0	20.2559	20.1721	20.0415	20.3755	20.5435	20.1654	20.1539	20.4879	20.3907	20.1327	20.0643	19.9967	20.5828	20.2466	20.0774	20.1431	20.1241	20.1353	20.3055	20.1442	20.2184	20.2407	20.7815	20.0387	20.2439	20.3687	20.2212	20.0846	0.781462	1
P45880	VDAC2	Voltage-dependent anion-selective channel protein 2	VDAC2_HUMAN	tr|A0A0A0MR02|A0A0A0MR02_HUMAN Voltage-dependent anion-selective channel protein 2 (Fragment) OS=Homo sapiens GN=VDAC2 PE=1 SV=1;sp|P45880|VDAC2_HUMAN Voltage-dependent anion-selective channel protein 2 OS=Homo sapiens GN=VDAC2 PE=1 SV=2;sp|P45880-2|VDAC2_	15	60.6	30.348	0	23.9203	23.903	24.2576	23.927	24.3228	24.1974	24.0778	24.2882	24.2238	23.7958	24.1564	24.1934	24.302	24.0955	24.1006	24.136	23.9811	24.1694	24.2454	24.0127	23.8798	24.3403	24.2143	24.0014	24.0717	24.3401	24.2188	23.9442	0.640699	1
A0A0A0MR33	GSTZ1	NA	A0A0A0MR33_HUMAN	tr|A0A0A0MR33|A0A0A0MR33_HUMAN Maleylacetoacetate isomerase OS=Homo sapiens GN=GSTZ1 PE=1 SV=1;tr|G3V5T0|G3V5T0_HUMAN Maleylacetoacetate isomerase OS=Homo sapiens GN=GSTZ1 PE=1 SV=1;tr|A0A0C4DFM0|A0A0C4DFM0_HUMAN Glutathione transferase zeta 1 (Maleylaceto	3	20.7	19.373	0	18.429	18.2571	18.3004	18.7339	18.6977	18.2932	18.1008	18.6941	18.6577	18.1702	18.1551	18.6968	18.8879	18.1248	18.0881	18.7714	18.4613	18.6322	18.7435	18.2607	18.454	18.59	18.5955	18.3927	18.7054	18.5345	18.6013	18.3815	0.985615	1
O60427	FADS1	Acyl-CoA (8-3)-desaturase	FADS1_HUMAN	tr|A0A0A0MR51|A0A0A0MR51_HUMAN Fatty acid desaturase 1 OS=Homo sapiens GN=FADS1 PE=1 SV=1;sp|O60427|FADS1_HUMAN Fatty acid desaturase 1 OS=Homo sapiens GN=FADS1 PE=1 SV=3;tr|H7C2V0|H7C2V0_HUMAN Fatty acid desaturase 1 (Fragment) OS=Homo sapiens GN=FADS1 PE	3	8.8	57.885	0	16.7687	17.0011	16.8914	16.5748	16.6378	16.9714	17.0995	16.7724	16.5312	17.15	16.987	16.8097	16.4068	16.5653	16.8937	16.9515	16.8993	16.7021	16.578	16.771	16.8264	16.5975	16.7441	16.9935	16.7876	16.5523	16.7473	16.5649	0.688513	1
Q8TB72-2	PUM2	Pumilio homolog 2	PUM2_HUMAN	tr|A0A0C4DG68|A0A0C4DG68_HUMAN Pumilio homolog 2 (Fragment) OS=Homo sapiens GN=PUM2 PE=1 SV=1;tr|A0A0A0MR59|A0A0A0MR59_HUMAN Pumilio homolog 2 OS=Homo sapiens GN=PUM2 PE=1 SV=1;sp|Q8TB72-2|PUM2_HUMAN Isoform 2 of Pumilio homolog 2 OS=Homo sapiens GN=PUM2;s	7	9.8	94.068	0	17.7956	17.9504	17.9493	18.7534	18.3725	17.9397	18.0043	18.5159	18.4577	17.9062	18.0316	19.0592	18.3668	17.9055	17.9667	18.5677	17.7227	17.8523	17.8977	17.903	17.9251	18.0135	17.948	17.9062	18.6167	18.001	17.861	17.9508	0.399394	1
P98175-2	RBM10	RNA-binding protein 10	RBM10_HUMAN	tr|A0A0A0MR66|A0A0A0MR66_HUMAN RNA binding motif protein 10, isoform CRA_d OS=Homo sapiens GN=RBM10 PE=1 SV=1;sp|P98175-2|RBM10_HUMAN Isoform 2 of RNA-binding protein 10 OS=Homo sapiens GN=RBM10;sp|P98175|RBM10_HUMAN RNA-binding protein 10 OS=Homo sapiens	9	13.9	110.36	0	20.6228	20.6389	20.5673	20.6766	20.6172	20.5161	20.6843	20.6992	20.6619	20.6622	20.6472	20.6569	20.5414	20.6393	20.7155	20.5961	20.5886	20.6634	20.6909	20.5952	20.6188	20.7587	20.7977	20.5466	20.7061	20.6973	20.7786	20.4441	0.957275	1
Q9BUJ2-4	HNRNPUL1	Heterogeneous nuclear ribonucleoprotein U-like protein 1	HNRL1_HUMAN	tr|A0A0A0MRA5|A0A0A0MRA5_HUMAN Heterogeneous nuclear ribonucleoprotein U-like protein 1 OS=Homo sapiens GN=HNRNPUL1 PE=1 SV=1;tr|B7Z4B8|B7Z4B8_HUMAN Heterogeneous nuclear ribonucleoprotein U-like protein 1 OS=Homo sapiens GN=HNRNPUL1 PE=1 SV=1;sp|Q9BUJ2-4|	24	39.9	85.939	0	23.0226	22.9407	22.8525	22.8749	22.9528	22.9486	22.886	22.9594	23.0277	22.975	22.8817	22.9095	23.1261	23.0153	22.9141	22.8921	22.9853	22.9103	22.9731	22.9684	23.0509	22.8552	22.992	22.9407	23.07	22.7962	22.9087	23.0102	0.951837	1
Q86YR5-4	GPSM1	G-protein-signaling modulator 1	GPSM1_HUMAN	tr|A0A0A0MSK4|A0A0A0MSK4_HUMAN G-protein-signaling modulator 1 OS=Homo sapiens GN=GPSM1 PE=1 SV=1;tr|A0A0A0MRC4|A0A0A0MRC4_HUMAN G-protein-signaling modulator 1 OS=Homo sapiens GN=GPSM1 PE=1 SV=2;sp|Q86YR5-4|GPSM1_HUMAN Isoform 4 of G-protein-signaling mod	6	13.6	74.481	0	19.2058	19.18	19.5997	19.3283	19.3561	19.2091	19.567	19.3594	19.3428	19.18	19.7061	19.5734	19.3833	19.1924	19.6396	19.5147	19.3417	19.6872	19.5022	19.5506	19.4033	19.9501	19.619	19.595	19.5399	19.7567	19.5444	19.395	0.275838	1
H0YBF7	ASAP1	NA	H0YBF7_HUMAN	tr|H0YBF7|H0YBF7_HUMAN Arf-GAP with SH3 domain, ANK repeat and PH domain-containing protein 1 (Fragment) OS=Homo sapiens GN=ASAP1 PE=1 SV=1;tr|A0A0A0MRE5|A0A0A0MRE5_HUMAN Arf-GAP with SH3 domain, ANK repeat and PH domain-containing protein 1 OS=Homo sapien	4	5.4	105.13	0	17.8119	17.8458	18.0675	17.8179	18.3636	17.7663	17.946	18.2592	17.725	17.7452	18.0011	17.8044	17.792	17.8816	18.0112	17.8546	17.9	17.8561	17.9174	17.8995	17.9568	18.0278	17.9123	17.9164	17.9237	17.9507	17.9116	17.7934	0.203883	1
O94967-2	WDR47	WD repeat-containing protein 47	WDR47_HUMAN	tr|A0A0A0MRE6|A0A0A0MRE6_HUMAN WD repeat-containing protein 47 OS=Homo sapiens GN=WDR47 PE=1 SV=1;sp|O94967-2|WDR47_HUMAN Isoform 2 of WD repeat-containing protein 47 OS=Homo sapiens GN=WDR47;sp|O94967|WDR47_HUMAN WD repeat-containing protein 47 OS=Homo sa	6	7.3	98.701	0	17.0501	17.1044	18.2987	17.7322	17.7788	17.1527	18.178	17.9005	17.6959	17.2172	18.6191	17.833	17.7129	17.4014	18.5124	17.8484	17.534	18.3809	18.2795	18.3946	17.5372	19.0101	18.4915	18.3516	17.696	18.701	18.3218	17.9861	0.345009	1
Q99996-5	AKAP9	A-kinase anchor protein 9	AKAP9_HUMAN	tr|A0A0A0MRF6|A0A0A0MRF6_HUMAN A-kinase anchor protein 9 OS=Homo sapiens GN=AKAP9 PE=1 SV=1;sp|Q99996-5|AKAP9_HUMAN Isoform 5 of A-kinase anchor protein 9 OS=Homo sapiens GN=AKAP9;sp|Q99996-3|AKAP9_HUMAN Isoform 3 of A-kinase anchor protein 9 OS=Homo sapie	6	1.7	453.49	0	17.6655	17.6393	17.7278	17.9091	17.914	17.5839	17.6183	17.8455	17.3577	17.6348	17.7222	17.9226	17.5694	17.5188	17.6267	17.9091	17.7078	17.9439	17.6309	17.5753	17.7134	17.9602	17.775	17.6798	17.6396	17.8579	17.7948	17.649	0.917389	1
Q9UNH7	SNX6	Sorting nexin-6	SNX6_HUMAN	tr|A0A0A0MRI2|A0A0A0MRI2_HUMAN Sorting nexin OS=Homo sapiens GN=SNX6 PE=1 SV=1;sp|Q9UNH7|SNX6_HUMAN Sorting nexin-6 OS=Homo sapiens GN=SNX6 PE=1 SV=1;sp|Q9UNH7-2|SNX6_HUMAN Isoform 2 of Sorting nexin-6 OS=Homo sapiens GN=SNX6	12	29.9	47.804	0	22.8525	22.732	22.2338	22.4925	22.3992	22.6815	22.293	22.4001	22.4529	22.7205	22.1744	22.5807	22.5872	22.6186	22.2755	22.533	22.6308	22.4539	22.5627	22.3499	22.585	22.5141	22.6187	22.4159	22.6085	22.4577	22.6157	22.3158	0.966929	1
P22061	PCMT1	Protein-L-isoaspartate(D-aspartate) O-methyltransferase	PIMT_HUMAN	tr|A0A0A0MRJ6|A0A0A0MRJ6_HUMAN Protein-L-isoaspartate O-methyltransferase OS=Homo sapiens GN=PCMT1 PE=1 SV=1;tr|H7BY58|H7BY58_HUMAN Protein-L-isoaspartate O-methyltransferase OS=Homo sapiens GN=PCMT1 PE=1 SV=1;sp|P22061|PIMT_HUMAN Protein-L-isoaspartate(D-	11	39.3	30.315	0	22.996	23.048	23.3569	23.0068	23.1319	23.0919	23.2448	23.144	22.8808	23.016	23.4339	22.9758	23.0088	23.1247	23.3601	23.0047	23.0287	23.1551	23.1961	23.2733	23.1411	23.3655	23.2833	23.2733	22.9405	23.2867	23.2361	23.2863	0.692738	1
Q13505-3	MTX1	Metaxin-1	MTX1_HUMAN	tr|A0A0A0MRK6|A0A0A0MRK6_HUMAN Metaxin 1, isoform CRA_b OS=Homo sapiens GN=MTX1 PE=1 SV=1;sp|Q13505-3|MTX1_HUMAN Isoform 3 of Metaxin-1 OS=Homo sapiens GN=MTX1;sp|Q13505|MTX1_HUMAN Metaxin-1 OS=Homo sapiens GN=MTX1 PE=1 SV=2;tr|A0A0C4DFQ1|A0A0C4DFQ1_HUMAN	7	22.3	51.462	0	17.954	18.246	18.0379	18.1401	18.1544	18.3439	18.2169	18.2252	18.0867	18.1805	18.0052	18.1656	17.998	18.1027	17.984	18.1417	18.0811	18.1612	18.2065	17.9608	18.1311	18.4761	18.3087	18.0211	18.0769	18.4667	18.2285	17.8828	0.484541	1
H0Y7N6	ABLIM1	NA	H0Y7N6_HUMAN	tr|H0Y7N6|H0Y7N6_HUMAN Actin-binding LIM protein 1 (Fragment) OS=Homo sapiens GN=ABLIM1 PE=1 SV=1;tr|F6XFR5|F6XFR5_HUMAN Actin-binding LIM protein 1 (Fragment) OS=Homo sapiens GN=ABLIM1 PE=1 SV=1;tr|J3QSX6|J3QSX6_HUMAN Actin-binding LIM protein 1 OS=Homo s	1	15.7	19.642	0	16.1737	16.1696	15.9904	16.686	16.7757	16.1914	15.3354	16.5887	16.8341	16.1095	15.7625	16.7893	16.7063	16.1917	15.6818	16.7701	16.2267	17.2118	17.6166	16.2513	15.9371	15.9876	17.3801	16.2513	16.7368	16.7893	17.8057	16.3356	0.499861	1
A0A0A0MRM8	MYO6	Unconventional myosin-6	A0A0A0MRM8_HUMAN	tr|A0A0A0MRM8|A0A0A0MRM8_HUMAN Unconventional myosin-VI OS=Homo sapiens GN=MYO6 PE=1 SV=1;tr|A0A0D9SGC1|A0A0D9SGC1_HUMAN Unconventional myosin-VI OS=Homo sapiens GN=MYO6 PE=1 SV=1;tr|E7EW20|E7EW20_HUMAN Unconventional myosin-VI OS=Homo sapiens GN=MYO6 PE=1	24	21.9	145.01	0	23.0809	23.2149	23.1981	23.025	23.1059	23.2535	23.4102	23.003	22.9433	23.1916	23.3072	22.9449	22.9667	23.1954	23.3248	23.0542	23.1752	23.2756	23.07	23.2538	23.1822	23.6894	23.1899	23.2381	23.0066	23.6102	23.1026	23.2343	0.647288	1
P28370-2	SMARCA1	Probable global transcription activator SNF2L1	SMCA1_HUMAN	tr|A0A0A0MRP6|A0A0A0MRP6_HUMAN Probable global transcription activator SNF2L1 OS=Homo sapiens GN=SMARCA1 PE=1 SV=1;tr|B7ZLQ5|B7ZLQ5_HUMAN Probable global transcription activator SNF2L1 OS=Homo sapiens GN=SMARCA1 PE=1 SV=1;sp|P28370-2|SMCA1_HUMAN Isoform 2	16	14.4	122.86	0	17.4552	17.281	17.4077	16.9537	16.8378	17.3391	17.6553	16.9728	17.4053	17.3299	17.4523	16.9794	17.207	17.1748	17.4382	17.019	17.4158	17.4987	17.1365	17.3955	17.1404	17.3635	17.2875	17.2973	17.2394	17.3125	17.1727	17.1527	0.930806	1
P09234	SNRPC	U1 small nuclear ribonucleoprotein C	RU1C_HUMAN	tr|A0A0A0MRR7|A0A0A0MRR7_HUMAN U1 small nuclear ribonucleoprotein C OS=Homo sapiens GN=SNRPC PE=1 SV=1;sp|P09234|RU1C_HUMAN U1 small nuclear ribonucleoprotein C OS=Homo sapiens GN=SNRPC PE=1 SV=1	4	16.7	19.687	0	21.5869	21.5963	21.4373	21.3246	21.0524	21.5997	21.4339	21.2806	21.4115	21.5644	21.4725	21.3459	21.2792	21.5018	21.5208	21.4052	21.5931	21.2573	21.4046	21.5713	21.6387	21.3005	21.3581	21.5305	21.4669	21.2381	21.346	21.4638	0.823463	1
B4DZ84	MPP2	NA	B4DZ84_HUMAN	tr|B4DZ84|B4DZ84_HUMAN MAGUK p55 subfamily member 2 OS=Homo sapiens GN=MPP2 PE=1 SV=1;tr|D3DX48|D3DX48_HUMAN MAGUK p55 subfamily member 2 OS=Homo sapiens GN=MPP2 PE=1 SV=1;tr|A0A0A0MRU0|A0A0A0MRU0_HUMAN MAGUK p55 subfamily member 2 OS=Homo sapiens GN=MPP2	6	13.7	60.516	0	18.2784	18.4126	18.6114	18.1732	17.9013	18.3347	18.4045	18.249	18.179	18.5477	18.4366	18.1271	18.0638	18.5111	18.4504	18.1732	18.3883	18.6565	18.6604	18.6926	18.4853	18.7069	18.7	18.6557	18.075	18.6609	18.564	18.7038	0.0586198	1
Q9P2E9-2	RRBP1	Ribosome-binding protein 1	RRBP1_HUMAN	tr|A0A0A0MRV0|A0A0A0MRV0_HUMAN Ribosome-binding protein 1 OS=Homo sapiens GN=RRBP1 PE=1 SV=1;sp|Q9P2E9-2|RRBP1_HUMAN Isoform 1 of Ribosome-binding protein 1 OS=Homo sapiens GN=RRBP1;sp|Q9P2E9|RRBP1_HUMAN Ribosome-binding protein 1 OS=Homo sapiens GN=RRBP1	38	32.3	152.45	0	22.2311	22.3934	22.1781	23.3786	22.6771	22.4288	22.053	22.5613	22.982	22.3741	21.9492	23.3509	22.83	22.236	22.031	23.1833	22.1499	22.3132	22.3226	21.9434	22.166	22.1253	22.2633	21.9311	23.1613	22.3252	22.2943	22.0815	0.543119	1
Q12926	ELAVL2	ELAV-like protein 2	ELAV2_HUMAN	tr|A0A0A0MRX1|A0A0A0MRX1_HUMAN ELAV-like protein OS=Homo sapiens GN=ELAVL2 PE=1 SV=1;sp|Q12926|ELAV2_HUMAN ELAV-like protein 2 OS=Homo sapiens GN=ELAVL2 PE=1 SV=2;sp|Q12926-2|ELAV2_HUMAN Isoform 2 of ELAV-like protein 2 OS=Homo sapiens GN=ELAVL2	15	33.4	42.632	0	17.9274	17.9354	18.1977	17.9996	17.6746	17.8209	18.2345	17.9226	17.9567	18.0561	18.3516	17.9328	18.1865	18.1967	18.2387	17.8258	18.0899	18.392	18.5172	18.4447	18.0025	18.4081	18.696	18.4034	17.8712	18.2545	18.3702	18.4773	0.0472576	1
Q9H9E3	COG4	Conserved oligomeric Golgi complex subunit 4	COG4_HUMAN	tr|A0A0A0MS45|A0A0A0MS45_HUMAN Conserved oligomeric Golgi complex subunit 4 OS=Homo sapiens GN=COG4 PE=1 SV=1;tr|J3KNI1|J3KNI1_HUMAN Conserved oligomeric Golgi complex subunit 4 OS=Homo sapiens GN=COG4 PE=1 SV=1;sp|Q9H9E3|COG4_HUMAN Conserved oligomeric Go	8	14.1	87.183	0	17.8011	17.8857	17.751	18.0327	18.4523	17.9783	17.7724	18.2706	17.8674	17.8974	17.7423	18.0402	17.7859	17.7813	17.8376	18.0809	17.7569	17.929	17.9515	17.8161	17.899	18.0398	17.9025	17.7461	17.9532	18.0608	17.8907	17.7017	0.32942	1
Q5SWX3	CAMK2G	Calcium/calmodulin-dependent protein kinase	Q5SWX3_HUMAN	tr|Q5SWX3|Q5SWX3_HUMAN Calcium/calmodulin-dependent protein kinase (CaM kinase) II gamma, isoform CRA_n OS=Homo sapiens GN=CAMK2G PE=1 SV=1;tr|A0A0A0MS52|A0A0A0MS52_HUMAN Calcium/calmodulin-dependent protein kinase (CaM kinase) II gamma, isoform CRA_a OS=H	7	17.8	57.796	0	16.4915	16.3603	16.6003	16.5215	16.8295	16.4881	16.4956	16.6956	16.9581	16.4692	16.6749	16.8013	16.6296	16.1434	16.3909	16.6603	16.6142	17.0639	16.98	16.7012	16.3245	17.463	17.0672	16.8156	16.6378	17.2063	16.9319	16.5842	0.140562	1
P22694-4	PRKACB	cAMP-dependent protein kinase catalytic subunit beta	KAPCB_HUMAN	tr|A0A0A0MS54|A0A0A0MS54_HUMAN cAMP-dependent protein kinase catalytic subunit beta OS=Homo sapiens GN=PRKACB PE=1 SV=1;sp|P22694-4|KAPCB_HUMAN Isoform 4 of cAMP-dependent protein kinase catalytic subunit beta OS=Homo sapiens GN=PRKACB;sp|P22694-3|KAPCB_HU	8	24.4	41.308	0	20.6596	20.6801	21.2227	20.6434	20.5731	20.6615	21.0293	20.8197	20.9073	20.7141	21.3632	20.5632	20.6957	20.7035	21.1993	20.5766	20.8133	20.7685	20.8014	20.9696	20.8185	20.9602	20.9316	20.9572	20.6152	20.8508	20.6737	20.8111	0.911369	1
Q9UN36-2	NDRG2	Protein NDRG2	NDRG2_HUMAN	tr|G3V578|G3V578_HUMAN Protein NDRG2 OS=Homo sapiens GN=NDRG2 PE=1 SV=1;tr|H0YJT9|H0YJT9_HUMAN Protein NDRG2 (Fragment) OS=Homo sapiens GN=NDRG2 PE=1 SV=1;tr|A0A0A0MS87|A0A0A0MS87_HUMAN Protein NDRG2 OS=Homo sapiens GN=NDRG2 PE=1 SV=1;sp|Q9UN36-2|NDRG2_HUM	4	20.1	31.093	0	18.7638	18.68	19.0032	19.1543	19.0135	18.7681	18.9661	19.028	19.0079	18.7994	19.0136	19.2246	19.1913	18.7136	18.9183	19.1715	18.8384	19.1895	19.1164	18.9665	18.9034	19.2316	19.1593	18.9091	19.1616	19.1326	18.9288	18.8643	0.897382	1
Q9UIS9-4	MBD1	Methyl-CpG-binding domain protein 1	MBD1_HUMAN	tr|A0A0A0MS90|A0A0A0MS90_HUMAN Methyl-CpG-binding domain protein 1 OS=Homo sapiens GN=MBD1 PE=1 SV=1;sp|Q9UIS9-4|MBD1_HUMAN Isoform 4 of Methyl-CpG-binding domain protein 1 OS=Homo sapiens GN=MBD1;sp|Q9UIS9-11|MBD1_HUMAN Isoform 11 of Methyl-CpG-binding do	3	6.4	62.4	0	17.921	17.9013	17.9717	17.7081	18.1949	17.8032	17.8037	18.1252	18.3031	17.7222	17.9062	17.8082	18.3386	17.8444	17.8011	17.9424	17.8513	18.0806	18.0293	17.7813	17.656	18.0654	18.1164	17.9116	17.8765	18.1608	17.8836	17.7168	0.988614	1
Q16787-3	LAMA3	Laminin subunit alpha-3	LAMA3_HUMAN	tr|A0A0A0MSA0|A0A0A0MSA0_HUMAN Laminin subunit alpha-3 OS=Homo sapiens GN=LAMA3 PE=1 SV=1;sp|Q16787-3|LAMA3_HUMAN Isoform 3 of Laminin subunit alpha-3 OS=Homo sapiens GN=LAMA3;sp|Q16787|LAMA3_HUMAN Laminin subunit alpha-3 OS=Homo sapiens GN=LAMA3 PE=1 SV=2	3	0.8	360.18	0.00044189	20.1494	20.2084	21.3706	20.3526	21.2043	20.3747	20.2625	20.4605	20.4181	20.3631	20.0989	20.6646	19.6872	20.3143	20.1943	20.2707	20.0652	21.0468	20.1263	20.1301	20.2392	20.5883	20.3251	20.2944	20.5168	21.534	20.4143	20.1131	0.663738	1
Q9UPT5-2	EXOC7	Exocyst complex component 7	EXOC7_HUMAN	tr|A0A0A0MSB8|A0A0A0MSB8_HUMAN Exocyst complex component 7 OS=Homo sapiens GN=EXOC7 PE=1 SV=1;sp|Q9UPT5-2|EXOC7_HUMAN Isoform 2 of Exocyst complex component 7 OS=Homo sapiens GN=EXOC7;sp|Q9UPT5-5|EXOC7_HUMAN Isoform 5 of Exocyst complex component 7 OS=Homo	7	12	78.808	0	18.2948	18.3183	18.8384	18.6796	18.7792	18.4594	18.7627	18.7994	18.6173	18.5317	18.8283	18.6301	18.5852	18.1981	18.6675	18.7206	18.4021	18.7137	18.7453	18.7353	18.3117	19.1091	18.8626	18.8394	18.5191	18.9967	18.5776	18.7681	0.696152	1
B5MCU4	LDAH	Lipid droplet-associated hydrolase	B5MCU4_HUMAN	tr|B5MCU4|B5MCU4_HUMAN Lipid droplet-associated hydrolase OS=Homo sapiens GN=LDAH PE=1 SV=1;tr|A0A0A0MSH6|A0A0A0MSH6_HUMAN Lipid droplet-associated hydrolase OS=Homo sapiens GN=LDAH PE=1 SV=1;tr|B5MDU6|B5MDU6_HUMAN Lipid droplet-associated hydrolase OS=Hom	3	12.5	28.012	0	19.2655	19.2	19.1862	18.6192	18.8089	19.357	19.0733	18.6805	18.8424	19.12	19.0872	18.4697	18.9104	19.0927	19.0161	18.7	19.3916	18.985	19.1129	19.0553	19.1865	19.0187	19.0438	18.9631	18.8615	19.0195	19.0435	19.0161	0.715711	1
Q06830	PRDX1	Peroxiredoxin-1	PRDX1_HUMAN	tr|A0A0A0MSI0|A0A0A0MSI0_HUMAN Peroxiredoxin-1 (Fragment) OS=Homo sapiens GN=PRDX1 PE=1 SV=1;sp|Q06830|PRDX1_HUMAN Peroxiredoxin-1 OS=Homo sapiens GN=PRDX1 PE=1 SV=1	17	60.8	18.976	0	24.8221	24.9049	24.8551	24.8582	24.4965	24.8663	25.007	24.7376	24.8756	24.812	24.8665	24.7979	24.677	25.0166	25.0385	24.8954	24.7528	24.8761	24.9408	24.9049	24.7201	25.1224	24.8863	24.9148	24.7589	25.1305	25.0215	24.9146	0.658763	1
Q8IXK0-2	PHC2	Polyhomeotic-like protein 2	PHC2_HUMAN	tr|B3KPJ4|B3KPJ4_HUMAN Polyhomeotic-like protein 2 OS=Homo sapiens GN=PHC2 PE=1 SV=1;tr|A0A0A0MSI2|A0A0A0MSI2_HUMAN Polyhomeotic-like protein 2 OS=Homo sapiens GN=PHC2 PE=1 SV=1;sp|Q8IXK0-2|PHC2_HUMAN Isoform 2 of Polyhomeotic-like protein 2 OS=Homo sapien	4	9.5	50.403	0	17.5552	17.7013	17.1955	17.3516	17.6005	17.4936	17.5188	17.5538	17.3558	17.5786	17.3535	17.3371	17.3626	17.5301	17.4403	17.2738	17.4552	17.6058	17.482	17.5531	17.4302	17.6463	17.5667	17.6028	17.3941	17.5101	17.5656	17.4463	0.341573	1
O00471	EXOC5	Exocyst complex component 5	EXOC5_HUMAN	tr|A0A0A0MSI8|A0A0A0MSI8_HUMAN Exocyst complex component 5 OS=Homo sapiens GN=EXOC5 PE=1 SV=1;sp|O00471|EXOC5_HUMAN Exocyst complex component 5 OS=Homo sapiens GN=EXOC5 PE=1 SV=1;tr|F8W9B8|F8W9B8_HUMAN Exocyst complex component 5 OS=Homo sapiens GN=EXOC5 P	7	12.4	82.118	0	19.628	19.6214	19.861	19.8033	20.03	19.648	19.8706	19.899	19.6034	19.7695	19.947	19.923	19.8583	19.7653	19.8715	19.8344	19.7368	19.9779	20.0024	19.7833	19.7964	20.054	20.0522	19.7596	19.8622	19.9982	19.9485	19.7517	0.527197	1
Q5JTV8	TOR1AIP1	Torsin-1A-interacting protein 1	TOIP1_HUMAN	tr|A0A0A0MSK5|A0A0A0MSK5_HUMAN Torsin-1A-interacting protein 1 OS=Homo sapiens GN=TOR1AIP1 PE=1 SV=1;tr|J3KN66|J3KN66_HUMAN Torsin-1A-interacting protein 1 OS=Homo sapiens GN=TOR1AIP1 PE=1 SV=1;sp|Q5JTV8|TOIP1_HUMAN Torsin-1A-interacting protein 1 OS=Homo	8	18.2	52.406	0	19.6936	19.6698	19.3435	19.7005	20.2668	19.5442	19.5411	19.9982	19.988	19.5988	19.2961	19.609	19.4988	19.6024	19.4586	19.4873	19.5614	19.8526	19.6402	19.4095	19.564	19.4945	19.6011	19.3595	19.7015	20.1593	19.5515	19.2758	0.561048	1
Q13017-2	ARHGAP5	Rho GTPase-activating protein 5	RHG05_HUMAN	tr|A0A0A0MSK6|A0A0A0MSK6_HUMAN Rho GTPase-activating protein 5 OS=Homo sapiens GN=ARHGAP5 PE=1 SV=1;sp|Q13017-2|RHG05_HUMAN Isoform 2 of Rho GTPase-activating protein 5 OS=Homo sapiens GN=ARHGAP5;sp|Q13017|RHG05_HUMAN Rho GTPase-activating protein 5 OS=Hom	4	2.9	171.68	0	19.2434	19.3352	20.5831	19.9347	20.8853	19.446	19.4015	20.1906	19.7707	19.4538	19.3191	20.3572	18.9741	19.261	19.3287	19.7601	19.0238	20.2559	19.4619	19.0832	19.3064	19.8981	19.5245	19.4395	19.9835	20.8449	19.6225	19.0783	0.632882	1
P18615	NELFE	Negative elongation factor E	NELFE_HUMAN	tr|A0A0A0MSN9|A0A0A0MSN9_HUMAN Negative elongation factor E (Fragment) OS=Homo sapiens GN=NELFE PE=1 SV=6;sp|P18615|NELFE_HUMAN Negative elongation factor E OS=Homo sapiens GN=NELFE PE=1 SV=3;sp|P18615-3|NELFE_HUMAN Isoform 2 of Negative elongation factor	4	21.3	38.08	0	17.9525	17.7928	17.7848	17.9629	18.0311	17.956	17.8577	17.9288	17.8118	17.8824	17.5334	17.9264	17.8729	17.7687	17.6225	17.8462	17.9397	17.9348	17.8341	17.7564	17.987	17.8593	17.8112	17.7032	18.0425	18.0248	17.8405	17.7683	0.401944	1
Q6P1N7	TAPBP	NA	Q6P1N7_HUMAN	tr|Q6P1N7|Q6P1N7_HUMAN TAPBP protein OS=Homo sapiens GN=TAPBP PE=1 SV=1;tr|C9JA35|C9JA35_HUMAN Tapasin (Fragment) OS=Homo sapiens GN=TAPBP PE=1 SV=1;tr|A0A0G2JKZ1|A0A0G2JKZ1_HUMAN Tapasin OS=Homo sapiens GN=TAPBP PE=1 SV=1;tr|A2AB90|A2AB90_HUMAN Tapasin OS	1	7.1	16.442	0.004415	16.0396	15.8079	15.7989	16.5061	16.2527	15.4635	16.0267	16.2716	16.3106	15.7183	16.8853	16.0762	16.0308	17.9138	16.2682	15.9922	15.5295	16.2812	16.5809	16.1276	15.6809	16.1333	16.5025	15.1603	16.0635	16.2748	16.1148	16.0647	0.648785	1
P48739	PITPNB	Phosphatidylinositol transfer protein beta isoform	PIPNB_HUMAN	tr|A0A0A0MSW4|A0A0A0MSW4_HUMAN Phosphatidylinositol transfer protein beta isoform OS=Homo sapiens GN=PITPNB PE=1 SV=1;sp|P48739|PIPNB_HUMAN Phosphatidylinositol transfer protein beta isoform OS=Homo sapiens GN=PITPNB PE=1 SV=2;sp|P48739-3|PIPNB_HUMAN Isofo	11	47.2	31.581	0	22.3516	22.2589	22.5204	22.4113	22.4548	22.2626	22.6107	22.3829	22.3942	22.2455	22.7434	22.3643	22.461	22.385	22.6755	22.4307	22.3904	22.483	22.4883	22.5846	22.4576	22.5812	22.5434	22.5471	22.4698	22.5096	22.4879	22.5427	0.666902	1
A0A0A0MTN9	FDXR	NADPH:adrenodoxin oxidoreductase, mitochondrial	A0A0A0MTN9_HUMAN	tr|A0A0A0MTN9|A0A0A0MTN9_HUMAN NADPH:adrenodoxin oxidoreductase, mitochondrial OS=Homo sapiens GN=FDXR PE=1 SV=1;tr|A0A0A0MTR6|A0A0A0MTR6_HUMAN NADPH:adrenodoxin oxidoreductase, mitochondrial OS=Homo sapiens GN=FDXR PE=1 SV=1;tr|A0A0C4DFN8|A0A0C4DFN8_HUMAN	8	24.6	48.027	0	19.2091	19.4058	19.4992	19.9716	19.6972	19.5639	19.5788	19.8974	19.9921	19.4095	19.2785	19.8504	19.8622	19.6287	19.4745	19.9888	19.2452	19.9187	20.1986	19.6623	19.2191	19.7979	19.9843	19.5259	19.8604	19.8684	20.0355	19.5871	0.809972	1
Q05048	CSTF1	Cleavage stimulation factor subunit 1	CSTF1_HUMAN	tr|A0A0A0MSZ9|A0A0A0MSZ9_HUMAN Cleavage stimulation factor subunit 1 (Fragment) OS=Homo sapiens GN=CSTF1 PE=1 SV=1;sp|Q05048|CSTF1_HUMAN Cleavage stimulation factor subunit 1 OS=Homo sapiens GN=CSTF1 PE=1 SV=1	2	4.6	38.448	0	19.0113	19.0174	18.8446	18.8247	18.8738	19.0462	19.0321	18.9263	19.2019	19.0085	18.8617	18.8508	19.0629	19.017	18.88	18.8098	18.8446	18.8469	18.9345	18.9076	18.8699	18.9014	18.9374	18.9613	19.0395	18.7593	19.0267	18.9146	0.884419	1
Q5T6K7	NFYC	NA	Q5T6K7_HUMAN	tr|Q5T6K7|Q5T6K7_HUMAN Nuclear transcription factor Y subunit gamma (Fragment) OS=Homo sapiens GN=NFYC PE=1 SV=1;tr|E9PI99|E9PI99_HUMAN Nuclear transcription factor Y subunit gamma (Fragment) OS=Homo sapiens GN=NFYC PE=1 SV=1;tr|A0A0A0MT00|A0A0A0MT00_HUMAN	4	31.8	14.909	0	19.9198	20.0561	19.7143	19.6778	19.6697	20.0465	19.8065	19.7487	19.7252	20.0561	19.803	19.8918	19.7612	20.0782	19.8305	19.7655	19.9198	19.8623	19.8684	19.6789	19.8462	19.779	19.9138	19.7135	19.901	19.7544	19.7774	19.841	0.994757	1
P13637	ATP1A3	Sodium/potassium-transporting ATPase subunit alpha-3	AT1A3_HUMAN	tr|A0A0A0MT26|A0A0A0MT26_HUMAN Sodium/potassium-transporting ATPase subunit alpha-3 OS=Homo sapiens GN=ATP1A3 PE=1 SV=1;sp|P13637|AT1A3_HUMAN Sodium/potassium-transporting ATPase subunit alpha-3 OS=Homo sapiens GN=ATP1A3 PE=1 SV=3;sp|P13637-2|AT1A3_HUMAN I	36	35	133.32	0	23.8436	23.8219	24.6358	24.2412	24.1533	23.9055	24.2758	24.2727	24.0362	23.8481	24.6904	24.2551	24.1231	24.0122	24.5679	24.3399	24.0045	24.5453	24.7589	24.5273	24.1248	24.6844	24.7782	24.5273	23.991	24.6914	24.4565	24.4872	0.411366	1
Q9UPN6	SCAF8	SR-related and CTD-associated factor 8	SCAF8_HUMAN	tr|A0A0A0MT33|A0A0A0MT33_HUMAN Protein SCAF8 OS=Homo sapiens GN=SCAF8 PE=1 SV=1;sp|Q9UPN6|SCAF8_HUMAN Protein SCAF8 OS=Homo sapiens GN=SCAF8 PE=1 SV=1;sp|Q9UPN6-2|SCAF8_HUMAN Isoform 2 of Protein SCAF8 OS=Homo sapiens GN=SCAF8	9	6.9	148.86	0	21.7871	21.7558	21.6452	21.5573	21.6524	21.689	21.6344	21.7093	21.6364	21.7478	21.6019	21.615	21.817	21.7235	21.5767	21.6373	21.7178	21.7538	21.7446	21.5985	21.7058	21.6791	21.7412	21.668	21.7004	21.7147	21.6293	21.5353	0.893218	1
Q8TBF2	PRXL2B	Prostamide/prostaglandin F synthase	PXL2B_HUMAN	tr|A0A0A0MT35|A0A0A0MT35_HUMAN Prostamide/prostaglandin F synthase OS=Homo sapiens GN=FAM213B PE=1 SV=1;sp|Q8TBF2|PGFS_HUMAN Prostamide/prostaglandin F synthase OS=Homo sapiens GN=FAM213B PE=1 SV=1;sp|Q8TBF2-3|PGFS_HUMAN Isoform 3 of Prostamide/prostagland	3	11.8	26.41	0	15.6716	16.2677	15.5813	15.9762	15.9684	15.7756	15.649	15.9918	15.5928	15.7711	15.6621	16.0343	15.9002	15.9019	15.7897	15.9718	15.8389	16.1152	16.1606	15.7231	16.1939	16.1371	16.0979	15.8588	15.9252	16.2485	16.1348	15.8932	0.294805	1
Q5T1M5-2	FKBP15	FK506-binding protein 15	FKB15_HUMAN	tr|A0A0A0MT60|A0A0A0MT60_HUMAN Peptidylprolyl isomerase (Fragment) OS=Homo sapiens GN=FKBP15 PE=1 SV=1;sp|Q5T1M5-2|FKB15_HUMAN Isoform 2 of FK506-binding protein 15 OS=Homo sapiens GN=FKBP15;sp|Q5T1M5|FKB15_HUMAN FK506-binding protein 15 OS=Homo sapiens GN	5	5.8	136.27	0	18.3041	18.2368	18.2387	18.3513	18.4382	18.1647	18.2054	18.4213	18.2558	18.2778	18.3752	18.2963	18.2733	18.3301	18.3172	18.2822	18.2576	18.4091	18.3987	18.4386	18.2363	18.5732	18.5108	18.305	18.2421	18.3689	18.4512	18.2968	0.538654	1
P26440	IVD	Isovaleryl-CoA dehydrogenase, mitochondrial	IVD_HUMAN	tr|A0A0A0MT83|A0A0A0MT83_HUMAN Isovaleryl-CoA dehydrogenase, mitochondrial OS=Homo sapiens GN=IVD PE=1 SV=1;sp|P26440|IVD_HUMAN Isovaleryl-CoA dehydrogenase, mitochondrial OS=Homo sapiens GN=IVD PE=1 SV=1;sp|P26440-2|IVD_HUMAN Isoform 2 of Isovaleryl-CoA d	9	25.1	46.65	0	19.8366	19.5725	19.8527	20.6013	20.9792	19.7584	19.8803	20.6813	20.2786	19.7911	19.7301	20.4168	20.0882	19.7468	19.8986	20.2675	19.8825	20.1535	20.0061	19.9152	19.8903	20.2101	20.0372	19.8895	20.2913	20.3073	20.0837	20.0181	0.719819	1
Q8NI36	WDR36	WD repeat-containing protein 36	WDR36_HUMAN	tr|A0A0A0MTB8|A0A0A0MTB8_HUMAN WD repeat-containing protein 36 OS=Homo sapiens GN=WDR36 PE=1 SV=1;sp|Q8NI36|WDR36_HUMAN WD repeat-containing protein 36 OS=Homo sapiens GN=WDR36 PE=1 SV=1	6	8.3	99.365	0	14.6379	14.8716	14.6379	14.898	15.0724	14.6379	14.3406	15.1267	14.7513	14.8004	14.3964	14.8842	14.8484	14.4434	14.5546	14.9716	14.6656	14.9076	14.9279	14.5218	14.3481	15.0829	14.9362	14.6172	14.7737	14.9713	14.9844	14.3147	0.999157	1
D6RDV0	TUSC3	NA	D6RDV0_HUMAN	tr|D6RDV0|D6RDV0_HUMAN Tumor suppressor candidate 3 OS=Homo sapiens GN=TUSC3 PE=1 SV=1;tr|D6RA37|D6RA37_HUMAN Tumor suppressor candidate 3 OS=Homo sapiens GN=TUSC3 PE=1 SV=1;tr|A0A0A0MTC2|A0A0A0MTC2_HUMAN Tumor suppressor candidate 3 (Fragment) OS=Homo sap	4	14.5	31.869	0	20.4115	20.4954	20.7532	20.5287	20.3598	20.5868	20.7626	20.475	20.4706	20.482	20.7706	20.5198	20.4334	20.6763	20.7322	20.5664	20.4794	20.6714	20.6426	20.637	20.5646	21.1086	20.6766	20.5988	20.4217	20.8802	20.5516	20.6174	0.707077	1
Q8NFZ3-2	NLGN4Y	Neuroligin-4, Y-linked	NLGNY_HUMAN	tr|A0A0A0MTH0|A0A0A0MTH0_HUMAN Neuroligin-4, X-linked OS=Homo sapiens GN=NLGN4X PE=1 SV=1;tr|A6NMU8|A6NMU8_HUMAN Neuroligin 4, Y-linked, isoform CRA_c OS=Homo sapiens GN=NLGN4Y PE=4 SV=1;sp|Q8NFZ3-2|NLGNY_HUMAN Isoform 2 of Neuroligin-4, Y-linked OS=Homo s	3	5.9	91.894	0	19.3532	19.2234	19.4804	19.4905	19.3468	19.101	19.4926	19.3924	19.3689	19.2867	19.5339	19.4916	19.562	19.1083	19.4509	19.5424	19.4218	19.6306	19.6306	19.3881	19.4766	19.442	19.5855	19.404	19.4492	19.5455	19.5818	19.3855	0.524606	1
Q13418	ILK	Integrin-linked protein kinase	ILK_HUMAN	tr|A0A0A0MTH3|A0A0A0MTH3_HUMAN Integrin-linked protein kinase OS=Homo sapiens GN=ILK PE=1 SV=1;sp|Q13418|ILK_HUMAN Integrin-linked protein kinase OS=Homo sapiens GN=ILK PE=1 SV=2;sp|Q13418-3|ILK_HUMAN Isoform 3 of Integrin-linked protein kinase OS=Homo sap	9	18	54.611	0	20.3871	20.3697	20.1217	20.8562	20.6207	20.2776	20.1131	20.595	20.7802	20.2994	20.0815	20.6774	20.7906	20.3603	20.151	20.7468	20.3747	20.4611	20.4102	20.2084	20.4007	20.3207	20.3873	20.1856	20.8067	20.3963	20.3992	20.4364	0.907514	1
P07108	DBI	Acyl-CoA-binding protein	ACBP_HUMAN	tr|A0A0A0MTI5|A0A0A0MTI5_HUMAN Acyl-CoA-binding protein OS=Homo sapiens GN=DBI PE=1 SV=1;tr|B8ZWD1|B8ZWD1_HUMAN Acyl-CoA-binding protein OS=Homo sapiens GN=DBI PE=1 SV=1;sp|P07108|ACBP_HUMAN Acyl-CoA-binding protein OS=Homo sapiens GN=DBI PE=1 SV=2;sp|P071	7	55.2	15.958	0	22.2977	22.5664	23.1008	23.4754	23.2859	22.7359	22.4492	23.1158	23.2949	22.4919	22.3954	23.6328	22.9897	22.5963	22.785	23.6295	22.6232	23.3957	23.1464	22.7541	22.1155	23.633	23.2048	22.8817	23.4692	23.42	23.2925	22.6786	0.966198	1
Q13617	CUL2	Cullin-2	CUL2_HUMAN	tr|A0A0A0MTN0|A0A0A0MTN0_HUMAN Cullin-2 OS=Homo sapiens GN=CUL2 PE=1 SV=1;sp|Q13617|CUL2_HUMAN Cullin-2 OS=Homo sapiens GN=CUL2 PE=1 SV=2;sp|Q13617-2|CUL2_HUMAN Isoform 2 of Cullin-2 OS=Homo sapiens GN=CUL2;tr|Q5T2B5|Q5T2B5_HUMAN Cullin-2 OS=Homo sapiens G	11	14.5	88.505	0	20.8527	20.8781	20.9187	20.8599	20.9226	20.8133	20.9056	20.9636	20.7071	20.8163	20.975	20.8043	21.0189	20.8355	20.9121	20.8021	20.7699	20.8378	20.8594	20.8849	20.8521	20.8556	20.9758	20.9007	20.8906	20.7055	20.8998	20.7499	0.498124	1
P56378	ATP5MPL	ATP synthase subunit ATP5MPL, mitochondrial	ATP68_HUMAN	tr|A0A0A0MTQ5|A0A0A0MTQ5_HUMAN Chromosome 14 open reading frame 2 OS=Homo sapiens GN=C14orf2 PE=1 SV=1;tr|G3V556|G3V556_HUMAN Chromosome 14 open reading frame 2 OS=Homo sapiens GN=C14orf2 PE=1 SV=1;sp|P56378|68MP_HUMAN 6.8 kDa mitochondrial proteolipid OS=	2	24.7	9.1078	0	18.2918	18.5888	18.5861	18.7855	18.8296	18.4981	18.4687	18.8363	19.0306	18.2557	18.3341	18.6627	18.8431	18.2472	18.3571	18.9939	18.2241	18.7858	18.7588	18.5871	18.0428	18.7825	18.7552	18.5952	18.8831	18.798	18.8378	18.3153	0.984484	1
P06744	GPI	Glucose-6-phosphate isomerase	G6PI_HUMAN	tr|A0A0A0MTS2|A0A0A0MTS2_HUMAN Glucose-6-phosphate isomerase (Fragment) OS=Homo sapiens GN=GPI PE=1 SV=1;sp|P06744|G6PI_HUMAN Glucose-6-phosphate isomerase OS=Homo sapiens GN=GPI PE=1 SV=4;sp|P06744-2|G6PI_HUMAN Isoform 2 of Glucose-6-phosphate isomerase O	23	39.1	64.824	0	24.227	24.5152	23.8698	24.2254	23.9754	24.227	23.7881	24.1237	24.192	24.5396	23.9472	24.0925	24.2056	24.2377	23.7508	24.2193	24.1512	23.891	24.3113	24.2579	24.0129	23.8345	24.2656	24.3764	24.3285	23.8824	24.2834	24.227	0.928285	1
Q8WZ42-5	TTN	Titin	TITIN_HUMAN	tr|A0A0A0MTS7|A0A0A0MTS7_HUMAN Titin OS=Homo sapiens GN=TTN PE=1 SV=1;sp|Q8WZ42-5|TITIN_HUMAN Isoform 5 of Titin OS=Homo sapiens GN=TTN;sp|Q8WZ42-11|TITIN_HUMAN Isoform 11 of Titin OS=Homo sapiens GN=TTN;sp|Q8WZ42-4|TITIN_HUMAN Isoform 4 of Titin OS=Homo s	5	0.1	3994.6	0	20.3279	20.3204	20.179	20.2861	20.3365	20.3279	20.1605	20.3821	20.2595	20.3535	20.1682	20.0161	20.4608	20.2804	20.1747	20.1196	20.3301	20.3868	20.5045	20.236	20.3172	20.2346	20.4637	20.2371	20.24	20.1801	20.5271	19.9928	0.703793	1
Q86XR7-2	TICAM2	TIR domain-containing adapter molecule 2	TCAM2_HUMAN	tr|A0A0A6YYA0|A0A0A6YYA0_HUMAN Protein TMED7-TICAM2 OS=Homo sapiens GN=TMED7-TICAM2 PE=3 SV=1;sp|Q86XR7-2|TCAM2_HUMAN Isoform 2 of TIR domain-containing adapter molecule 2 OS=Homo sapiens GN=TICAM2;sp|Q9Y3B3-2|TMED7_HUMAN Isoform 2 of Transmembrane emp24 d	4	22.9	21.233	0	22.9404	22.6687	23.1196	23.1562	23.5856	22.8835	23.0306	23.5146	23.1304	22.6991	22.9231	23.2306	22.9303	22.703	22.8893	23.1265	23.0809	22.9212	22.8996	22.9943	22.9731	22.9739	22.8787	22.9558	22.9388	22.9651	22.8817	22.8864	0.242948	1
Q9Y6Q2-3	STON1	Stonin-1	STON1_HUMAN	tr|A0A0A6YYG5|A0A0A6YYG5_HUMAN Protein STON1-GTF2A1L OS=Homo sapiens GN=STON1-GTF2A1L PE=4 SV=1;tr|Q53S48|Q53S48_HUMAN STON1-GTF2A1L readthrough OS=Homo sapiens GN=ALF PE=4 SV=1;sp|Q9Y6Q2-3|STON1_HUMAN Isoform 3 of Stonin-1 OS=Homo sapiens GN=STON1;sp|P526	2	1.6	127.32	0	18.9048	18.794	18.7328	19.1976	18.3127	18.8633	18.6979	18.4577	19.2317	18.8455	18.6926	19.3869	18.9435	18.7588	18.6895	19.242	18.8461	18.9068	18.6326	18.7126	18.8107	18.8861	18.8857	18.711	19.1058	18.7272	19.02	18.6859	0.172958	1
Q8IYR6-2	TMEFF1	Tomoregulin-1	TEFF1_HUMAN	tr|A0A0A6YYJ0|A0A0A6YYJ0_HUMAN Protein MSANTD3-TMEFF1 OS=Homo sapiens GN=MSANTD3-TMEFF1 PE=4 SV=1;sp|Q8IYR6-2|TEFF1_HUMAN Isoform 2 of Tomoregulin-1 OS=Homo sapiens GN=TMEFF1;sp|Q8IYR6|TEFF1_HUMAN Tomoregulin-1 OS=Homo sapiens GN=TMEFF1 PE=1 SV=1	3	9.4	37.757	0	18.8624	18.7387	19.0822	18.499	18.3668	18.682	18.8703	18.5622	18.994	18.708	19.2462	18.5499	18.9203	18.8295	19.101	18.6335	18.9548	19.149	18.991	19.1598	18.9931	18.8003	19.2681	19.1643	18.7435	18.9321	19.0537	19.289	0.09902	1
P57737-3	CORO7	Coronin-7	CORO7_HUMAN	tr|A0A0A6YYL4|A0A0A6YYL4_HUMAN Coronin OS=Homo sapiens GN=CORO7-PAM16 PE=3 SV=1;sp|P57737-3|CORO7_HUMAN Isoform 3 of Coronin-7 OS=Homo sapiens GN=CORO7;sp|P57737-2|CORO7_HUMAN Isoform 2 of Coronin-7 OS=Homo sapiens GN=CORO7;sp|P57737-4|CORO7_HUMAN Isoform	11	17.1	114.16	0	20.3747	20.3289	20.7067	20.9191	20.6037	20.3175	20.7787	20.6109	20.7219	20.3162	20.8981	20.906	20.8226	20.3508	20.8795	20.8774	20.4592	20.9086	20.7206	20.6838	20.4544	21.0486	20.7592	20.6987	20.7324	20.922	20.7578	20.6659	0.834687	1
Q9H6R3	ACSS3	Acyl-CoA synthetase short-chain family member 3, mitochondrial	ACSS3_HUMAN	tr|A0A0B4J1R2|A0A0B4J1R2_HUMAN Acyl-CoA synthetase short-chain family member 3, mitochondrial OS=Homo sapiens GN=ACSS3 PE=1 SV=1;sp|Q9H6R3|ACSS3_HUMAN Acyl-CoA synthetase short-chain family member 3, mitochondrial OS=Homo sapiens GN=ACSS3 PE=1 SV=1;sp|Q9H6	2	3.9	74.591	0	17.5986	17.7715	17.5048	17.6201	17.4621	17.5254	17.2958	17.364	17.6326	17.2697	17.3299	17.5557	17.455	17.2872	17.0968	17.5667	17.5596	17.4433	17.5131	16.9124	17.572	17.4763	17.3576	16.9427	17.5302	17.622	17.4038	16.849	0.610942	1
O75448-2	MED24	Mediator of RNA polymerase II transcription subunit 24	MED24_HUMAN	tr|F5GY88|F5GY88_HUMAN Mediator of RNA polymerase II transcription subunit 24 OS=Homo sapiens GN=MED24 PE=1 SV=2;tr|A0A0B4J1W0|A0A0B4J1W0_HUMAN Mediator of RNA polymerase II transcription subunit 24 OS=Homo sapiens GN=MED24 PE=1 SV=1;sp|O75448-2|MED24_HUMA	7	9.6	112.18	0	18.4504	18.3991	18.0785	18.3243	18.5596	18.5164	18.1231	18.4908	18.3641	18.4426	17.9834	18.7144	18.6474	18.2667	17.9339	18.4485	18.4076	18.5407	18.5527	18.1514	18.3446	18.461	18.658	18.2418	18.5752	18.6733	18.7595	18.2678	0.757727	1
E9PRG8	C11orf98	Uncharacterized protein C11orf98	CK098_HUMAN	tr|A0A0B4J220|A0A0B4J220_HUMAN Chromosome 11 open reading frame 48, isoform CRA_c OS=Homo sapiens GN=C11orf98 PE=1 SV=1;tr|E9PLD3|E9PLD3_HUMAN Uncharacterized protein OS=Homo sapiens PE=4 SV=1;sp|E9PRG8|CK098_HUMAN Uncharacterized protein C11orf98 OS=Homo	2	21.1	14.234	0	18.0605	18.0912	17.9361	18.1834	18.0621	17.9577	18.098	17.8635	18.4874	18.1463	17.9926	18.1093	18.1787	18.0533	18.0342	18.3706	17.9804	18.173	18.0367	17.8265	18.0205	17.9081	18.0306	17.9943	18.2262	18.241	18.0836	17.6157	0.523101	1
H3BPN3	TRAPPC2L	NA	H3BPN3_HUMAN	tr|H3BPN3|H3BPN3_HUMAN Trafficking protein particle complex subunit 2-like protein OS=Homo sapiens GN=TRAPPC2L PE=1 SV=1;tr|A0A0B4J286|A0A0B4J286_HUMAN Trafficking protein particle complex subunit 2-like protein OS=Homo sapiens GN=TRAPPC2L PE=1 SV=1;tr|A0A	2	30.7	8.721	0	17.8796	17.8934	17.9017	18.0541	18.0425	17.863	17.8963	18.0491	18.1196	17.9334	17.9649	17.8455	18.1887	17.6883	18.0479	17.8689	17.9233	18.1204	18.0882	17.8431	18.0854	17.8836	17.9372	17.9228	17.9921	18.1828	17.9721	17.9996	0.930408	1
P42765	ACAA2	3-ketoacyl-CoA thiolase, mitochondrial	THIM_HUMAN	tr|A0A0B4J2A4|A0A0B4J2A4_HUMAN 3-ketoacyl-CoA thiolase, mitochondrial OS=Homo sapiens GN=ACAA2 PE=1 SV=1;sp|P42765|THIM_HUMAN 3-ketoacyl-CoA thiolase, mitochondrial OS=Homo sapiens GN=ACAA2 PE=1 SV=2;tr|K7EME0|K7EME0_HUMAN 3-ketoacyl-CoA thiolase, mitochon	15	57.4	41.601	0	21.1966	21.1691	20.8111	21.6214	21.4223	21.1816	20.8035	21.3343	21.7547	21.1641	20.7329	21.5959	21.5483	21.0643	20.8025	21.5553	21.1017	20.8651	21.0285	20.776	20.9992	20.8017	20.9435	20.7207	21.4939	21.0057	20.9844	20.7774	0.379418	1
S4R456	RPS15	40S ribosomal protein S15	S4R456_HUMAN	tr|S4R456|S4R456_HUMAN 40S ribosomal protein S15 (Fragment) OS=Homo sapiens GN=RPS15 PE=1 SV=1;tr|K7EM56|K7EM56_HUMAN 40S ribosomal protein S15 OS=Homo sapiens GN=RPS15 PE=1 SV=2;tr|A0A0B4J2B4|A0A0B4J2B4_HUMAN 40S ribosomal protein S15 OS=Homo sapiens GN=R	2	45.6	8.0266	0	16.6677	16.7301	16.6813	16.8374	16.6625	16.664	16.5846	16.8229	17.1088	16.7515	16.4757	16.8968	16.8238	16.6443	16.5366	16.4283	16.6439	16.9721	16.9031	16.4135	16.7173	16.8964	16.2523	16.5332	17.0562	17.1273	16.9423	16.5495	0.398227	1
Q9Y2H0-3	DLGAP4	Disks large-associated protein 4	DLGP4_HUMAN	tr|F8WF49|F8WF49_HUMAN Disks large-associated protein 4 OS=Homo sapiens GN=DLGAP4 PE=1 SV=1;tr|A0A0B4J2C2|A0A0B4J2C2_HUMAN Discs, large (Drosophila) homolog-associated protein 4, isoform CRA_b OS=Homo sapiens GN=DLGAP4 PE=1 SV=1;sp|Q9Y2H0-3|DLGP4_HUMAN Iso	5	21.7	26.941	0	21.3425	21.3742	21.5423	21.3581	21.3087	21.3266	21.4845	21.4366	21.5837	21.4508	21.76	21.3205	21.5507	21.3696	21.5869	21.5197	21.3071	21.9643	21.6059	21.4467	21.3458	22.2116	21.7895	21.5852	21.5397	22.071	21.8164	21.4005	0.264104	1
Q16850	CYP51A1	Lanosterol 14-alpha demethylase	CP51A_HUMAN	tr|A0A0C4DFL7|A0A0C4DFL7_HUMAN Lanosterol 14-alpha demethylase OS=Homo sapiens GN=CYP51A1 PE=1 SV=1;sp|Q16850|CP51A_HUMAN Lanosterol 14-alpha demethylase OS=Homo sapiens GN=CYP51A1 PE=1 SV=3;sp|Q16850-2|CP51A_HUMAN Isoform 2 of Lanosterol 14-alpha demethyl	7	13	57.278	0	20.5298	20.2994	20.3992	20.7815	20.4427	20.467	20.695	20.3782	20.5962	20.5139	20.3204	20.4404	20.5614	20.1563	20.3787	20.6698	20.4523	20.8141	20.3883	20.4582	20.4397	20.8456	20.4512	20.6008	20.5504	20.6502	20.6948	20.5275	0.814117	1
O94953	KDM4B	Lysine-specific demethylase 4B	KDM4B_HUMAN	tr|A0A0C4DFL8|A0A0C4DFL8_HUMAN Lysine-specific demethylase 4B OS=Homo sapiens GN=KDM4B PE=1 SV=1;tr|F5GX28|F5GX28_HUMAN Lysine-specific demethylase 4B OS=Homo sapiens GN=KDM4B PE=1 SV=2;sp|O94953|KDM4B_HUMAN Lysine-specific demethylase 4B OS=Homo sapiens G	6	7.2	121.9	0	17.5452	18.3534	17.9861	17.9867	17.7171	17.697	18.1904	17.9808	17.8053	17.5312	18.2157	17.5728	18.1117	17.5487	18.1962	17.6	17.5317	17.8856	18.0094	17.5568	17.5881	17.8869	18.0497	17.6194	17.941	17.9068	17.7192	17.5004	0.898241	1
Q96IV0-3	NGLY1	Peptide-N(4)-(N-acetyl-beta-glucosaminyl)asparagine amidase	NGLY1_HUMAN	tr|A0A0C4DFP4|A0A0C4DFP4_HUMAN Peptide-N(4)-(N-acetyl-beta-glucosaminyl)asparagine amidase (Fragment) OS=Homo sapiens GN=NGLY1 PE=1 SV=1;sp|Q96IV0-3|NGLY1_HUMAN Isoform 3 of Peptide-N(4)-(N-acetyl-beta-glucosaminyl)asparagine amidase OS=Homo sapiens GN=NGL	2	4.4	72.011	0	16.3755	16.4428	16.6031	16.8127	16.5953	16.5553	16.281	16.7983	16.7159	16.4468	16.3517	16.8584	16.9886	16.3912	16.5676	16.8635	16.3875	16.8139	16.8104	16.6699	16.6631	16.8146	16.8154	16.6059	16.7116	16.815	16.8953	16.51	0.747395	1
Q9UBK9	UXT	Protein UXT	UXT_HUMAN	tr|S4R2Z4|S4R2Z4_HUMAN Protein UXT OS=Homo sapiens GN=UXT PE=1 SV=1;tr|A0A0C4DFR8|A0A0C4DFR8_HUMAN Protein UXT OS=Homo sapiens GN=UXT PE=1 SV=1;sp|Q9UBK9|UXT_HUMAN Protein UXT OS=Homo sapiens GN=UXT PE=1 SV=1	1	11.1	11.593	0	16.2634	16.3393	16.3356	16.389	16.8823	16.2345	16.3361	17.1225	15.9698	16.3002	16.2677	16.849	16.9847	16.3612	16.2634	16.6651	16.307	16.7298	16.7088	16.4177	16.3139	17.0682	16.701	16.3948	16.2018	16.9657	16.687	16.245	0.726763	1
Q12959-5	DLG1	Disks large homolog 1	DLG1_HUMAN	tr|E7EQD7|E7EQD7_HUMAN Disks large homolog 1 OS=Homo sapiens GN=DLG1 PE=1 SV=1;tr|A0A0C4DFT3|A0A0C4DFT3_HUMAN Disks large homolog 1 OS=Homo sapiens GN=DLG1 PE=1 SV=1;sp|Q12959-5|DLG1_HUMAN Isoform 5 of Disks large homolog 1 OS=Homo sapiens GN=DLG1;sp|Q1295	6	9.3	71.856	0	18.1993	18.1642	17.774	18.2986	18.252	18.1322	18.0572	18.1695	18.2928	18.1442	17.903	18.3326	18.175	18.1884	18.0075	18.4322	18.1754	18.1537	18.0173	17.8791	18.192	18.2159	18.1045	17.9334	18.2619	18.2122	18.1156	17.9525	0.909568	1
P04179-4	SOD2	Superoxide dismutase [Mn], mitochondrial	SODM_HUMAN	tr|A0A0C4DFU1|A0A0C4DFU1_HUMAN Superoxide dismutase OS=Homo sapiens GN=SOD2 PE=1 SV=1;tr|A0A0C4DFU2|A0A0C4DFU2_HUMAN Superoxide dismutase OS=Homo sapiens GN=SOD2 PE=1 SV=1;sp|P04179-4|SODM_HUMAN Isoform 4 of Superoxide dismutase [Mn], mitochondrial OS=Homo	6	32.2	20.723	0	21.2454	21.3034	20.908	20.9758	20.6779	21.2662	20.848	20.9302	20.9397	21.3351	21.0859	21.4132	20.68	21.3823	20.9999	20.9191	21.4741	20.601	20.5114	21.1667	21.4868	20.4201	20.6139	21.2571	20.6855	20.5727	20.5965	21.3071	0.738064	1
Q01105-3	SET	Protein SET	SET_HUMAN	tr|A0A0C4DFV9|A0A0C4DFV9_HUMAN Protein SET OS=Homo sapiens GN=SET PE=1 SV=1;sp|Q01105-3|SET_HUMAN Isoform 3 of Protein SET OS=Homo sapiens GN=SET;sp|Q01105-4|SET_HUMAN Isoform 4 of Protein SET OS=Homo sapiens GN=SET;sp|Q01105-2|SET_HUMAN Isoform 2 of Prote	9	31.2	31.124	0	22.6219	22.6573	22.561	22.392	22.1898	22.5488	22.6405	22.3762	22.518	22.734	22.6687	22.607	22.6992	22.5725	22.6598	22.5134	22.5091	22.629	22.6723	22.4755	22.5543	22.5479	22.6487	22.5563	22.6509	22.5356	22.6273	22.8018	0.227854	1
Q9H3P2	NELFA	Negative elongation factor A	NELFA_HUMAN	tr|A0A0C4DFX9|A0A0C4DFX9_HUMAN Negative elongation factor A OS=Homo sapiens GN=NELFA PE=1 SV=1;sp|Q9H3P2|NELFA_HUMAN Negative elongation factor A OS=Homo sapiens GN=NELFA PE=1 SV=3;tr|H0Y3X6|H0Y3X6_HUMAN Negative elongation factor A (Fragment) OS=Homo sapi	6	15.2	58.499	0	19.7725	19.6553	19.6782	19.5784	19.5266	19.6978	19.6116	19.568	19.6286	19.6967	19.6233	19.6421	19.715	19.6789	19.6033	19.7076	19.7135	19.7664	19.8196	19.6586	19.7185	19.7026	19.7998	19.6907	19.7836	19.7063	19.7882	19.6458	0.0437458	1
P15289	ARSA	Arylsulfatase A	ARSA_HUMAN	tr|A0A0C4DFZ2|A0A0C4DFZ2_HUMAN Arylsulfatase A OS=Homo sapiens GN=ARSA PE=1 SV=1;sp|P15289|ARSA_HUMAN Arylsulfatase A OS=Homo sapiens GN=ARSA PE=1 SV=3;sp|P15289-2|ARSA_HUMAN Isoform 2 of Arylsulfatase A OS=Homo sapiens GN=ARSA	7	16.7	53.806	0	19.9338	20.0173	19.9936	20.491	20.193	20.0229	19.8193	20.1689	20.4931	19.9257	19.8228	20.6203	20.6295	20.1195	19.9247	20.3653	20.0999	20.1694	20.2649	19.8065	20.1148	20.109	20.1018	19.8118	20.4466	20.4521	20.237	19.9503	0.725547	1
Q9Y6K1-2	DNMT3A	DNA (cytosine-5)-methyltransferase 3A	DNM3A_HUMAN	tr|A0A0C4DG02|A0A0C4DG02_HUMAN DNA (cytosine-5)-methyltransferase 3A OS=Homo sapiens GN=DNMT3A PE=1 SV=1;sp|Q9Y6K1-2|DNM3A_HUMAN Isoform 2 of DNA (cytosine-5)-methyltransferase 3A OS=Homo sapiens GN=DNMT3A;sp|Q9Y6K1|DNM3A_HUMAN DNA (cytosine-5)-methyltrans	11	16.4	77.816	0	20.838	20.7852	20.6464	20.6281	20.0106	20.7889	20.586	20.3318	21.0984	20.7583	20.604	20.6482	21.1777	20.6085	20.5886	20.6336	20.8111	20.6243	20.8226	20.7583	20.7768	20.177	20.7399	20.8031	20.9205	20.2589	20.8241	20.7811	0.490596	1
P08865	RPSA	40S ribosomal protein SA	RSSA_HUMAN	tr|C9J9K3|C9J9K3_HUMAN 40S ribosomal protein SA (Fragment) OS=Homo sapiens GN=RPSA PE=1 SV=8;tr|A0A0C4DG17|A0A0C4DG17_HUMAN 40S ribosomal protein SA OS=Homo sapiens GN=RPSA PE=1 SV=1;sp|P08865|RSSA_HUMAN 40S ribosomal protein SA OS=Homo sapiens GN=RPSA PE=	12	56.3	29.404	0	23.7251	23.9508	23.9506	24.132	24.1879	23.8354	23.959	24.1059	24.001	23.903	23.9443	24.2414	24.0606	23.876	24.078	24.1583	23.8534	24.0562	23.9982	23.9629	23.7513	24.08	24.0502	23.9864	24.1279	24.1494	24.0498	24.0916	0.628855	1
E9PEZ7	ABI2	NA	E9PEZ7_HUMAN	tr|E9PEZ7|E9PEZ7_HUMAN Abl interactor 2 OS=Homo sapiens GN=ABI2 PE=1 SV=1;tr|E7EW77|E7EW77_HUMAN Abl interactor 2 OS=Homo sapiens GN=ABI2 PE=1 SV=1;tr|E7EP65|E7EP65_HUMAN Abl interactor 2 (Fragment) OS=Homo sapiens GN=ABI2 PE=1 SV=1;tr|A0A0C4DG21|A0A0C4DG2	5	10.3	49.25	0	19.9742	19.8159	20.2595	19.8203	19.951	19.7785	20.1195	20.0203	19.8395	19.7596	20.1207	19.9357	19.9794	19.8065	20.0536	20.017	19.8737	20.1067	20.0515	20.0128	19.9269	20.2746	20.0784	20.0456	20.0515	20.1185	20.1075	19.965	0.634547	1
O43464-2	HTRA2	Serine protease HTRA2, mitochondrial	HTRA2_HUMAN	tr|A0A0C4DG44|A0A0C4DG44_HUMAN Serine protease HTRA2, mitochondrial (Fragment) OS=Homo sapiens GN=HTRA2 PE=1 SV=1;sp|O43464-2|HTRA2_HUMAN Isoform 2 of Serine protease HTRA2, mitochondrial OS=Homo sapiens GN=HTRA2;sp|O43464-4|HTRA2_HUMAN Isoform 4 of Serine	2	8.5	45.112	0	14.0332	13.2642	12.9408	13.2122	13.2904	12.8709	13.001	13.3794	13.1626	13.3589	13.2642	13.3342	13.4426	13.2646	13.3811	13.3997	13.6848	13.1129	13.0869	13.2358	13.3807	13.2676	13.1123	12.9406	13.1125	12.9609	12.9614	13.8611	0.884357	1
Q15858-4	SCN9A	Sodium channel protein type 9 subunit alpha	SCN9A_HUMAN	tr|A0A0C4DG82|A0A0C4DG82_HUMAN Sodium channel protein type 9 subunit alpha (Fragment) OS=Homo sapiens GN=SCN9A PE=1 SV=1;tr|H7C064|H7C064_HUMAN Sodium channel protein type 9 subunit alpha (Fragment) OS=Homo sapiens GN=SCN9A PE=1 SV=1;sp|Q15858-4|SCN9A_HUMA	1	2.3	59.971	0.0042305	18.7795	18.8966	20.3662	18.9643	20.0042	19.2419	19.0346	19.2156	19.1841	19.0777	18.9976	19.4493	18.1687	18.9953	18.7928	19.0116	18.5305	19.903	18.8281	18.68	18.8125	19.3626	19.0759	18.9761	19.3173	20.4797	19.169	19.0032	0.468957	1
P14859-4	POU2F1	POU domain, class 2, transcription factor 1	PO2F1_HUMAN	tr|A0A0C4DG88|A0A0C4DG88_HUMAN POU domain protein (Fragment) OS=Homo sapiens GN=POU2F1 PE=1 SV=1;sp|P14859-4|PO2F1_HUMAN Isoform 4 of POU domain, class 2, transcription factor 1 OS=Homo sapiens GN=POU2F1;sp|P14859-5|PO2F1_HUMAN Isoform 5 of POU domain, cla	4	12.7	58.683	0	18.7359	18.7861	17.9066	17.8725	18.0848	18.6339	17.6834	18.2545	18.2868	18.765	17.6565	18.4123	18.6167	18.504	17.7017	18.2856	18.6095	18.0646	18.1687	17.7485	18.6388	17.8609	18.1097	17.908	18.6412	17.9862	18.3951	18.4021	0.96964	1
Q7L014	DDX46	Probable ATP-dependent RNA helicase DDX46	DDX46_HUMAN	tr|A0A0C4DG89|A0A0C4DG89_HUMAN Probable ATP-dependent RNA helicase DDX46 OS=Homo sapiens GN=DDX46 PE=1 SV=1;sp|Q7L014|DDX46_HUMAN Probable ATP-dependent RNA helicase DDX46 OS=Homo sapiens GN=DDX46 PE=1 SV=2	25	26.2	117.46	0	23.5857	23.5195	23.2937	23.2994	23.5497	23.6015	23.3386	23.458	23.3476	23.5013	23.2607	23.3231	23.4067	23.5734	23.3417	23.3258	23.5516	23.3137	23.3335	23.3308	23.632	23.287	23.3311	23.3072	23.4522	23.297	23.3168	23.351	0.75088	1
Q8NI27	THOC2	THO complex subunit 2	THOC2_HUMAN	tr|A0A0C4DG98|A0A0C4DG98_HUMAN THO complex subunit 2 OS=Homo sapiens GN=THOC2 PE=1 SV=1;sp|Q8NI27|THOC2_HUMAN THO complex subunit 2 OS=Homo sapiens GN=THOC2 PE=1 SV=2	10	8.4	169.58	0	20.5234	20.449	20.3767	19.9662	19.7085	20.4241	20.5016	19.8393	20.0907	20.4954	20.3673	19.9918	20.2074	20.4094	20.4706	20.0456	20.4198	20.5491	20.3865	20.4734	20.4195	20.2919	20.5009	20.5149	20.1045	20.3431	20.6106	20.4986	0.425174	1
O75521-2	ECI2	Enoyl-CoA delta isomerase 2	ECI2_HUMAN	tr|A0A0C4DGA2|A0A0C4DGA2_HUMAN Enoyl-CoA delta isomerase 2, mitochondrial OS=Homo sapiens GN=ECI2 PE=1 SV=1;sp|O75521-2|ECI2_HUMAN Isoform 2 of Enoyl-CoA delta isomerase 2, mitochondrial OS=Homo sapiens GN=ECI2;sp|O75521|ECI2_HUMAN Enoyl-CoA delta isomeras	8	34.3	40.183	0	20.4726	20.5446	20.2096	20.9033	20.7061	20.5477	20.4891	20.7732	20.7631	20.3776	20.097	20.8847	20.7524	20.4832	20.2812	20.9483	20.5215	20.5596	20.5593	20.5915	20.4098	20.5243	20.4535	20.5375	20.7184	20.6554	20.625	20.4256	0.955697	1
Q14527	HLTF	Helicase-like transcription factor	HLTF_HUMAN	tr|A0A0C4DGA6|A0A0C4DGA6_HUMAN Helicase-like transcription factor OS=Homo sapiens GN=HLTF PE=1 SV=1;sp|Q14527|HLTF_HUMAN Helicase-like transcription factor OS=Homo sapiens GN=HLTF PE=1 SV=2;tr|H7C5K0|H7C5K0_HUMAN Helicase-like transcription factor (Fragmen	2	2.5	113.86	0	15.033	15.2	15.075	15.1641	15.1495	15.2198	14.9702	15.3653	14.9962	15.3076	14.7965	15.402	15.0967	15.019	14.8143	14.8161	15.075	15.1099	15.1644	14.9696	14.8281	15.2333	15.507	14.909	15.0181	15.1914	15.4324	15.0005	0.696491	1
Q9UKS6	PACSIN3	Protein kinase C and casein kinase substrate in neurons protein 3	PACN3_HUMAN	tr|A0A0C4DGG1|A0A0C4DGG1_HUMAN Protein kinase C and casein kinase substrate in neurons protein 3 (Fragment) OS=Homo sapiens GN=PACSIN3 PE=1 SV=1;sp|Q9UKS6|PACN3_HUMAN Protein kinase C and casein kinase substrate in neurons protein 3 OS=Homo sapiens GN=PACS	2	4.4	46.494	0	18.8461	18.7631	19.4031	20.4122	19.6235	18.3056	19.5018	19.6236	20.2141	18.6539	19.7695	20.167	20.3748	18.7839	19.6184	20.1956	19.0898	19.1527	19.1661	19.1219	18.9968	19.1304	19.3744	19.2785	20.1783	19.4716	19.2037	19.2825	0.622324	1
Q14839	CHD4	Chromodomain-helicase-DNA-binding protein 4	CHD4_HUMAN	tr|F5GWX5|F5GWX5_HUMAN Chromodomain-helicase-DNA-binding protein 4 OS=Homo sapiens GN=CHD4 PE=1 SV=1;tr|A0A0C4DGG9|A0A0C4DGG9_HUMAN Chromodomain-helicase-DNA-binding protein 4 OS=Homo sapiens GN=CHD4 PE=1 SV=1;sp|Q14839|CHD4_HUMAN Chromodomain-helicase-DNA	49	29.1	217.1	0	24.1662	24.1564	23.9371	23.9503	23.7602	24.2104	23.9026	23.8459	24.1479	24.2273	23.8062	23.9719	24.2097	24.1054	23.8778	24.0246	24.2205	23.9907	24.0127	24.0513	24.2384	23.7612	24.0246	24.0087	24.2311	23.8459	23.9789	24.1006	0.911879	1
Q5ZPR3	CD276	CD276 antigen	CD276_HUMAN	tr|A0A0C4DGH0|A0A0C4DGH0_HUMAN CD276 antigen OS=Homo sapiens GN=CD276 PE=1 SV=1;sp|Q5ZPR3|CD276_HUMAN CD276 antigen OS=Homo sapiens GN=CD276 PE=1 SV=1;sp|Q5ZPR3-4|CD276_HUMAN Isoform 4 of CD276 antigen OS=Homo sapiens GN=CD276;tr|H0YL10|H0YL10_HUMAN CD276	5	21.6	41.767	0	19.8445	19.71	19.8628	19.9733	20.0383	19.756	19.6774	19.9793	19.4787	19.8315	19.6643	20.0401	19.9708	19.8051	19.6706	20.0522	19.9016	20.0516	19.8276	19.6947	19.967	20.0634	19.9975	19.7358	20.0106	19.9201	19.9039	19.8921	0.714487	1
P04632	CAPNS1	Calpain small subunit 1	CPNS1_HUMAN	tr|A0A0C4DGQ5|A0A0C4DGQ5_HUMAN Calpain small subunit 1 OS=Homo sapiens GN=CAPNS1 PE=1 SV=1;sp|P04632|CPNS1_HUMAN Calpain small subunit 1 OS=Homo sapiens GN=CAPNS1 PE=1 SV=1;tr|K7EKD8|K7EKD8_HUMAN Calpain small subunit 1 OS=Homo sapiens GN=CAPNS1 PE=1 SV=1;	13	58.1	33.786	0	22.8978	22.793	22.8291	23.3447	23.1985	22.8039	22.7355	23.0314	23.2846	22.7725	22.7066	23.4607	23.1151	22.8994	22.7409	23.3713	22.7662	23.0017	22.9237	22.7665	22.7523	22.9432	22.8749	22.8092	23.3033	23.0215	23.0021	22.8835	0.755502	1
Q6IAN0	DHRS7B	Dehydrogenase/reductase SDR family member 7B	DRS7B_HUMAN	tr|J3KRS1|J3KRS1_HUMAN Dehydrogenase/reductase SDR family member 7B (Fragment) OS=Homo sapiens GN=DHRS7B PE=1 SV=1;tr|A0A0C4DGQ8|A0A0C4DGQ8_HUMAN Dehydrogenase/reductase SDR family member 7B OS=Homo sapiens GN=DHRS7B PE=1 SV=1;sp|Q6IAN0|DRS7B_HUMAN Dehydro	2	23.2	13.61	0	14.0579	13.0705	13.6535	13.5583	13.5421	13.6373	13.1536	13.6097	13.7618	13.8765	13.8075	13.7275	13.8291	13.7627	13.6033	13.6099	13.8326	13.8403	13.728	13.4701	13.6531	13.6716	13.4998	13.7772	13.8181	13.4824	13.6725	13.334	0.490891	1
P39656-3	DDOST	Dolichyl-diphosphooligosaccharide--protein glycosyltransferase 48 kDa subunit	OST48_HUMAN	tr|A0A0C4DGS1|A0A0C4DGS1_HUMAN Dolichyl-diphosphooligosaccharide--protein glycosyltransferase 48 kDa subunit OS=Homo sapiens GN=DDOST PE=1 SV=1;sp|P39656-3|OST48_HUMAN Isoform 3 of Dolichyl-diphosphooligosaccharide--protein glycosyltransferase 48 kDa subun	9	21.6	48.799	0	22.9274	23.0268	22.9163	23.3649	23.362	23.1038	22.8912	23.2937	23.2815	22.9619	22.8492	23.3652	23.1407	23.0306	22.8545	23.3819	22.8655	22.8814	22.8671	22.8428	22.8782	22.8736	22.8268	22.8407	23.1464	22.9075	22.9017	22.9368	0.112108	1
R4GMU8	LAMTOR5	Late endosomal/lysosomal adaptor and MAPK and MTOR activator 5	R4GMU8_HUMAN	tr|R4GMU8|R4GMU8_HUMAN Ragulator complex protein LAMTOR5 OS=Homo sapiens GN=LAMTOR5 PE=1 SV=1;tr|E9PLX3|E9PLX3_HUMAN Ragulator complex protein LAMTOR5 OS=Homo sapiens GN=LAMTOR5 PE=1 SV=1;tr|A0A0C4DGV4|A0A0C4DGV4_HUMAN Hepatitis B virus x interacting prote	2	43	8.2153	0	17.8862	17.8791	18.0659	18.5895	18.5097	17.9415	18.1133	18.3885	18.7598	18.0824	18.0561	18.9263	18.4677	18.0288	18.2083	18.6133	17.8487	18.7401	18.4941	17.9589	17.832	19.1179	18.6653	17.8227	18.7359	18.7334	18.7907	18.1187	0.717503	1
Q13616	CUL1	Cullin-1	CUL1_HUMAN	tr|A0A0C4DGX4|A0A0C4DGX4_HUMAN Cullin-1 OS=Homo sapiens GN=CUL1 PE=1 SV=1;sp|Q13616|CUL1_HUMAN Cullin-1 OS=Homo sapiens GN=CUL1 PE=1 SV=2	14	18.2	87.387	0	20.5847	20.4322	20.4381	20.1917	20.2095	20.3612	20.3799	20.2072	20.3524	20.4161	20.3795	20.1153	20.3221	20.4787	20.4241	20.1995	20.467	20.375	20.4334	20.4312	20.5549	20.342	20.4183	20.3535	20.2933	20.3663	20.4125	20.3259	0.470865	1
Q7LG56-2	RRM2B	Ribonucleoside-diphosphate reductase subunit M2 B	RIR2B_HUMAN	tr|A0A0C4DGZ6|A0A0C4DGZ6_HUMAN Ribonucleoside-diphosphate reductase subunit M2 B OS=Homo sapiens GN=RRM2B PE=1 SV=1;tr|H0YAV1|H0YAV1_HUMAN Ribonucleoside-diphosphate reductase subunit M2 B (Fragment) OS=Homo sapiens GN=RRM2B PE=1 SV=1;sp|Q7LG56-2|RIR2B_HUM	5	22.9	34.488	0	16.0904	16.6259	16.3453	16.1484	16.6153	16.819	16.3074	16.3886	15.9584	16.2099	16.3603	15.9206	15.8072	16.8081	16.4989	15.8875	16.0647	16.6633	16.3234	16.4876	16.3181	16.1836	16.3634	16.4911	15.9421	16.7622	16.443	16.3713	0.575695	1
Q9H4G0	EPB41L1	Band 4.1-like protein 1	E41L1_HUMAN	tr|A0A0C4DH22|A0A0C4DH22_HUMAN Band 4.1-like protein 1 OS=Homo sapiens GN=EPB41L1 PE=1 SV=1;sp|Q9H4G0|E41L1_HUMAN Band 4.1-like protein 1 OS=Homo sapiens GN=EPB41L1 PE=1 SV=2;sp|Q9H4G0-3|E41L1_HUMAN Isoform 3 of Band 4.1-like protein 1 OS=Homo sapiens GN=E	9	15.9	98.374	0	19.7517	19.6571	20.3527	20.2065	19.7567	19.5404	19.979	19.8313	19.978	19.6757	20.3964	20.0485	19.7782	19.6553	20.1017	20.147	19.7924	20.2764	20.4944	20.1624	19.8168	20.3697	20.7239	20.18	19.9413	20.2198	20.4894	19.9483	0.277677	1
A0A0D9SEI3	CDK11B	NA	A0A0D9SEI3_HUMAN	tr|A0A0D9SEI3|A0A0D9SEI3_HUMAN Cyclin-dependent kinase 11B OS=Homo sapiens GN=CDK11B PE=1 SV=1;tr|B7ZVY7|B7ZVY7_HUMAN Cell division cycle 2-like 1 (PITSLRE proteins) OS=Homo sapiens GN=CDC2L1 PE=1 SV=1;tr|A0A0D9SER5|A0A0D9SER5_HUMAN Cyclin-dependent kinase	11	14.6	89.437	0	20.8133	20.9087	20.7634	21.2752	20.9141	20.8362	20.8125	20.9156	21.1432	20.8612	20.7518	21.4388	21.2441	20.972	20.8227	20.9984	20.8549	20.9708	20.8665	20.7379	20.866	20.9937	20.9392	20.7346	21.1499	20.9359	20.8738	20.8424	0.679575	1
O95819-5	MAP4K4	Mitogen-activated protein kinase kinase kinase kinase 4	M4K4_HUMAN	tr|G5E948|G5E948_HUMAN Mitogen-activated protein kinase kinase kinase kinase 4 OS=Homo sapiens GN=MAP4K4 PE=1 SV=2;tr|A0A0D9SEY1|A0A0D9SEY1_HUMAN Mitogen-activated protein kinase kinase kinase kinase 4 OS=Homo sapiens GN=MAP4K4 PE=1 SV=1;sp|O95819-5|M4K4_H	14	14.9	141.15	0	21.2753	21.244	21.5492	21.4031	21.2832	21.2454	21.6028	21.4237	21.437	21.3253	21.7166	21.3711	21.5663	21.2008	21.6327	21.4441	21.3467	21.7397	21.6856	21.6896	21.3397	21.9195	21.7193	21.6723	21.4179	21.8057	21.7168	21.7103	0.118999	1
Q8NFP9	NBEA	Neurobeachin	NBEA_HUMAN	tr|Q5T321|Q5T321_HUMAN Neurobeachin OS=Homo sapiens GN=NBEA PE=1 SV=1;tr|A0A0D9SF28|A0A0D9SF28_HUMAN Neurobeachin OS=Homo sapiens GN=NBEA PE=1 SV=1;tr|F5GXV7|F5GXV7_HUMAN Neurobeachin OS=Homo sapiens GN=NBEA PE=1 SV=2;sp|Q8NFP9|NBEA_HUMAN Neurobeachin OS=H	12	5.8	327.55	0	17.751	17.6484	18.0479	17.9295	18.3168	17.7396	18.4527	18.1359	18.0095	17.7544	18.4532	17.9725	18.002	17.9979	18.4594	17.9497	17.8777	18.4336	18.3336	18.2761	18.1117	19.1547	18.4467	18.2351	18.0192	18.8391	18.3542	18.4332	0.107173	1
A0A0D9SF30	NCAM1	NA	A0A0D9SF30_HUMAN	tr|A0A0D9SF30|A0A0D9SF30_HUMAN Neural cell adhesion molecule 1 (Fragment) OS=Homo sapiens GN=NCAM1 PE=1 SV=1	11	30.3	47.017	0	18.1616	17.9469	19.4443	18.7635	18.7283	17.601	18.9038	18.9706	18.6944	17.7326	19.8078	18.8934	18.7484	18.0632	19.5614	18.8397	18.5755	19.5865	19.4103	19.7974	18.7025	19.5407	19.7424	19.7716	18.79	19.2509	19.4554	19.7707	0.219803	1
Q9Y3T6-3	R3HCC1	R3H and coiled-coil domain-containing protein 1	R3HC1_HUMAN	tr|A0A0D9SF44|A0A0D9SF44_HUMAN R3H and coiled-coil domain-containing protein 1 OS=Homo sapiens GN=R3HCC1 PE=1 SV=1;tr|A0A0R4J2E2|A0A0R4J2E2_HUMAN R3H and coiled-coil domain-containing protein 1 OS=Homo sapiens GN=R3HCC1 PE=1 SV=1;sp|Q9Y3T6-3|R3HC1_HUMAN Is	2	5.8	44.294	0	14.6796	14.6507	14.9235	14.6473	15.1094	14.6099	15.331	15.0509	14.775	14.6724	15.5241	14.4943	14.878	14.6799	15.4553	14.5152	14.6796	15.1041	15.0779	14.9626	14.7241	15.4129	15.0721	14.8642	14.8094	15.2391	15.2149	14.434	0.873514	1
A0A0D9SFB3	DDX3X	RNA helicase	A0A0D9SFB3_HUMAN	tr|A0A0D9SFB3|A0A0D9SFB3_HUMAN ATP-dependent RNA helicase DDX3X OS=Homo sapiens GN=DDX3X PE=1 SV=1;tr|A0A0D9SG12|A0A0D9SG12_HUMAN ATP-dependent RNA helicase DDX3X OS=Homo sapiens GN=DDX3X PE=1 SV=1;tr|A0A0D9SF53|A0A0D9SF53_HUMAN ATP-dependent RNA helicase	32	49.5	70.839	0	24.2524	24.0918	24.0627	24.2361	24.292	24.1927	24.2472	24.3234	24.3332	24.1375	24.0918	24.2363	24.3113	24.1371	24.2016	24.2361	24.243	24.2592	24.3228	24.0918	24.2876	24.2662	24.3022	24.0481	24.1745	24.2659	24.1831	24.1141	0.76091	1
Q9BZK7	TBL1XR1	F-box-like/WD repeat-containing protein TBL1XR1	TBL1R_HUMAN	tr|A0A0D9SF63|A0A0D9SF63_HUMAN F-box-like/WD repeat-containing protein TBL1XR1 OS=Homo sapiens GN=TBL1XR1 PE=1 SV=1;sp|Q9BZK7|TBL1R_HUMAN F-box-like/WD repeat-containing protein TBL1XR1 OS=Homo sapiens GN=TBL1XR1 PE=1 SV=1;tr|A0A1B0GVH3|A0A1B0GVH3_HUMAN F-	6	13.5	51.556	0	20.2057	20.0622	19.7725	19.8066	19.4648	20.0129	19.9066	19.646	20.2015	20.1122	19.7795	19.6141	20.1404	20.0327	19.936	19.732	20.0962	19.8663	19.9778	19.8118	20.0464	19.9974	19.9194	19.7572	20.0882	19.8797	19.8593	19.802	0.77311	1
Q05193-3	DNM1	Dynamin-1	DYN1_HUMAN	tr|A0A0U1RQP1|A0A0U1RQP1_HUMAN Dynamin-1 OS=Homo sapiens GN=DNM1 PE=1 SV=1;tr|A0A0D9SFE4|A0A0D9SFE4_HUMAN Dynamin-1 OS=Homo sapiens GN=DNM1 PE=1 SV=1;sp|Q05193-3|DYN1_HUMAN Isoform 3 of Dynamin-1 OS=Homo sapiens GN=DNM1;sp|Q05193|DYN1_HUMAN Dynamin-1 OS=Ho	17	21.6	96.396	0	20.7532	20.8758	21.1683	21.2467	21.3746	20.8944	21.0121	21.3327	21.3853	20.7601	21.3183	21.3941	21.2002	20.9092	21.1732	21.3673	20.8615	21.3014	21.2966	21.0859	20.9755	21.5174	21.4272	21.0607	21.1419	21.4447	21.1678	21.1119	0.839569	1
Q92614-4	MYO18A	Unconventional myosin-XVIIIa	MY18A_HUMAN	tr|A0A0D9SFK2|A0A0D9SFK2_HUMAN Unconventional myosin-XVIIIa OS=Homo sapiens GN=MYO18A PE=1 SV=1;sp|Q92614-4|MY18A_HUMAN Isoform 4 of Unconventional myosin-XVIIIa OS=Homo sapiens GN=MYO18A;sp|Q92614|MY18A_HUMAN Unconventional myosin-XVIIIa OS=Homo sapiens G	16	9.5	231.1	0	19.7628	19.8098	20.0465	20.1127	19.9084	19.8483	20.0408	19.9967	19.9375	19.7547	20.2105	19.9509	20.0086	19.9258	20.1879	20.0693	19.861	20.2957	20.2137	20.0706	20.0376	20.4393	20.2942	20.1518	20.0449	20.3627	20.2413	20.2352	0.0453536	1
Q16836	HADH	Hydroxyacyl-coenzyme A dehydrogenase, mitochondrial	HCDH_HUMAN	tr|A0A0D9SFP2|A0A0D9SFP2_HUMAN Hydroxyacyl-coenzyme A dehydrogenase, mitochondrial OS=Homo sapiens GN=HADH PE=1 SV=1;tr|E9PF18|E9PF18_HUMAN Hydroxyacyl-coenzyme A dehydrogenase, mitochondrial OS=Homo sapiens GN=HADH PE=1 SV=2;sp|Q16836|HCDH_HUMAN Hydroxyac	9	27.4	35.236	0	22.7359	22.8593	22.6682	22.8286	22.6161	22.7898	22.8699	22.6399	23.001	22.7779	22.7541	22.6145	22.9772	22.8562	22.8291	22.7467	22.6959	22.7137	22.4454	22.5004	22.649	22.8792	22.4089	22.4938	22.8041	22.9027	22.4298	22.5633	0.196907	1
Q53SF7-4	COBLL1	Cordon-bleu protein-like 1	COBL1_HUMAN	tr|A0A0X1KG75|A0A0X1KG75_HUMAN Cordon-bleu protein-like 1 (Fragment) OS=Homo sapiens GN=COBLL1 PE=1 SV=1;tr|A0A0D9SG04|A0A0D9SG04_HUMAN Cordon-bleu protein-like 1 OS=Homo sapiens GN=COBLL1 PE=1 SV=2;sp|Q53SF7-4|COBL1_HUMAN Isoform 4 of Cordon-bleu protein-	2	2.8	127.83	0	19.3798	19.7777	17.601	20.3891	19.5947	19.6375	17.5945	19.4716	19.5792	20.0706	17.3955	20.0791	19.2226	19.6331	17.5572	20.313	19.5029	19.3235	19.5363	18.305	19.3288	19.4575	19.2855	18.2962	19.0818	19.2935	19.2553	17.8591	0.996943	1
P49459-3	UBE2A	Ubiquitin-conjugating enzyme E2 A	UBE2A_HUMAN	tr|A0A0D9SG71|A0A0D9SG71_HUMAN Ubiquitin-conjugating enzyme E2 A OS=Homo sapiens GN=UBE2A PE=1 SV=1;tr|A0A0R4J2E5|A0A0R4J2E5_HUMAN Ubiquitin-conjugating enzyme E2 A OS=Homo sapiens GN=UBE2A PE=1 SV=1;sp|P49459-3|UBE2A_HUMAN Isoform 3 of Ubiquitin-conjugati	1	8.4	13.635	0.0014976	20.2578	20.331	20.0882	20.2582	19.8045	20.3975	19.9661	19.8372	20.2312	20.2547	20.0136	20.3158	20.0221	20.4233	20.024	20.1359	20.2498	20.1047	20.1155	19.9734	20.3906	20.3248	20.2296	19.8969	20.1065	20.1759	20.2277	19.9755	0.553028	1
P61764	STXBP1	Syntaxin-binding protein 1	STXB1_HUMAN	tr|A0A0D9SG72|A0A0D9SG72_HUMAN Syntaxin-binding protein 1 OS=Homo sapiens GN=STXBP1 PE=1 SV=2;sp|P61764|STXB1_HUMAN Syntaxin-binding protein 1 OS=Homo sapiens GN=STXBP1 PE=1 SV=1;tr|A0A1B0GWF2|A0A1B0GWF2_HUMAN Syntaxin-binding protein 1 OS=Homo sapiens GN=	20	37.9	66.16	0	21.1491	21.3274	22.2159	21.8956	22.0091	21.4741	22.0288	21.9605	21.8661	21.3493	22.3885	21.9661	22.0939	21.3668	22.2138	21.9442	21.4588	22.4121	22.3306	21.8773	21.5719	22.8098	22.4283	21.9144	21.6968	22.7204	21.9513	21.8313	0.731453	1
Q8IWS0-5	PHF6	PHD finger protein 6	PHF6_HUMAN	tr|Q5JRC6|Q5JRC6_HUMAN PHD finger protein 6 OS=Homo sapiens GN=PHF6 PE=1 SV=1;tr|A0A0D9SGE8|A0A0D9SGE8_HUMAN PHD finger protein 6 OS=Homo sapiens GN=PHF6 PE=1 SV=1;sp|Q8IWS0-5|PHF6_HUMAN Isoform 5 of PHD finger protein 6 OS=Homo sapiens GN=PHF6;sp|Q8IWS0-3	10	30.6	36.43	0	22.7973	22.7803	23.084	22.6187	22.5797	22.8702	23.2491	22.6811	22.8967	22.7977	23.1199	22.6345	23.0248	22.777	23.1935	22.6571	22.7823	23.1312	22.8508	22.8133	22.8801	22.9492	22.8731	22.7706	22.7955	22.951	22.9172	22.7456	0.995357	1
C9JW66	SYNJ1	Phosphoinositide 5-phosphatase	C9JW66_HUMAN	tr|C9JW66|C9JW66_HUMAN Synaptojanin-1 (Fragment) OS=Homo sapiens GN=SYNJ1 PE=1 SV=1;tr|J3KPK1|J3KPK1_HUMAN Synaptojanin-1 OS=Homo sapiens GN=SYNJ1 PE=1 SV=2;tr|C9JFZ1|C9JFZ1_HUMAN Synaptojanin-1 OS=Homo sapiens GN=SYNJ1 PE=1 SV=1;tr|A0A0D9SGJ6|A0A0D9SGJ6_H	3	4.5	77.594	0	15.5024	15.8033	16.1737	15.8443	16.1419	15.7134	16.188	16.1559	15.5442	15.8667	16.2017	15.9491	15.8281	15.6048	16.0035	15.8957	15.8629	16.3178	16.2527	15.9191	15.7622	16.7159	16.4283	16.0031	15.7894	16.4523	16.1982	15.7234	0.418653	1
Q12974-3	PTP4A2	Protein tyrosine phosphatase type IVA 2	TP4A2_HUMAN	tr|A0A0D9SGK2|A0A0D9SGK2_HUMAN Protein tyrosine phosphatase type IVA 1 OS=Homo sapiens GN=PTP4A1 PE=1 SV=1;sp|Q12974-3|TP4A2_HUMAN Isoform 3 of Protein tyrosine phosphatase type IVA 2 OS=Homo sapiens GN=PTP4A2;sp|Q12974-4|TP4A2_HUMAN Isoform 4 of Protein t	2	14.2	17.101	0	18.1127	17.9876	18.0093	17.7764	17.9485	17.8828	18.1675	17.9966	17.6618	17.9572	18.2114	17.8193	17.8401	17.8295	17.9188	17.9137	17.8862	17.9914	17.7841	18.0471	17.8405	18.0529	18.0205	18.1276	17.7718	17.9419	17.9179	17.7396	0.546106	1
O60610-2	DIAPH1	Protein diaphanous homolog 1	DIAP1_HUMAN	tr|A0A140T8Z0|A0A140T8Z0_HUMAN Protein diaphanous homolog 1 OS=Homo sapiens GN=DIAPH1 PE=1 SV=1;tr|A0A0G2JH68|A0A0G2JH68_HUMAN Protein diaphanous homolog 1 OS=Homo sapiens GN=DIAPH1 PE=1 SV=1;sp|O60610-2|DIAP1_HUMAN Isoform 2 of Protein diaphanous homolog	11	10.4	140.3	0	20.654	20.6918	20.5195	20.7977	20.5712	20.6677	20.6711	20.609	20.7669	20.7497	20.5806	20.7562	20.7144	20.7837	20.6322	20.8124	20.6072	20.8518	20.8413	20.6389	20.6654	20.7844	20.8733	20.61	20.7585	20.8334	20.8082	20.6933	0.435581	1
Q6NYC8	PPP1R18	Phostensin	PPR18_HUMAN	tr|A0A0G2JHC2|A0A0G2JHC2_HUMAN PPP1R18 OS=Homo sapiens GN=PPP1R18 PE=1 SV=1;sp|Q6NYC8|PPR18_HUMAN Phostensin OS=Homo sapiens GN=PPP1R18 PE=1 SV=1;sp|Q6NYC8-2|PPR18_HUMAN Isoform 2 of Phostensin OS=Homo sapiens GN=PPP1R18	5	9.5	68.041	0	16.4989	16.375	16.5842	16.6988	16.6821	15.9946	16.3993	16.8419	16.7867	16.4021	16.7599	16.6428	16.8498	16.5758	16.5649	16.706	16.6102	16.9958	17.2879	17.0214	16.6195	17.0747	17.2153	16.922	16.8131	17.0286	17.1183	17.0461	0.0110043	0.9575
P0DMV9	HSPA1B	Heat shock 70 kDa protein 1B	HS71B_HUMAN	tr|A0A0G2JIW1|A0A0G2JIW1_HUMAN Heat shock 70 kDa protein 1B OS=Homo sapiens GN=HSPA1B PE=1 SV=1;sp|P0DMV9|HS71B_HUMAN Heat shock 70 kDa protein 1B OS=Homo sapiens GN=HSPA1B PE=1 SV=1;sp|P0DMV8|HS71A_HUMAN Heat shock 70 kDa protein 1A OS=Homo sapiens GN=HSP	38	64.2	70.108	0	25.5055	25.5388	24.9424	25.1883	25.3072	25.4369	24.8115	25.2237	25.2052	25.4021	24.9721	25.2598	25.1218	25.4697	24.7528	25.2141	25.5386	24.8157	25.1218	25.1826	25.4191	24.6537	25.1378	25.1826	25.2962	24.7196	25.179	25.1824	0.950082	1
O95870-2	ABHD16A	Phosphatidylserine lipase ABHD16A	ABHGA_HUMAN	tr|A0A0G2JJD3|A0A0G2JJD3_HUMAN HLA-B associated transcript 5, isoform CRA_b OS=Homo sapiens GN=ABHD16A PE=1 SV=1;sp|O95870-2|ABHGA_HUMAN Isoform 2 of Protein ABHD16A OS=Homo sapiens GN=ABHD16A;sp|O95870|ABHGA_HUMAN Protein ABHD16A OS=Homo sapiens GN=ABHD16	4	7.8	67.518	0	19.8978	19.9385	20.0517	19.8285	19.782	19.9538	20.0708	19.9765	19.8073	19.9526	20.0456	19.7683	19.915	20.1295	19.9419	19.9599	19.8866	20.0433	20.0826	20.0508	19.9996	20.0888	20.0556	19.9935	19.759	20.0514	19.9844	19.936	0.464652	1
B0V3J0	TSEN34	NA	B0V3J0_HUMAN	tr|B0V3J0|B0V3J0_HUMAN tRNA-splicing endonuclease subunit Sen34 (Fragment) OS=Homo sapiens GN=TSEN34 PE=1 SV=1;tr|A9C4B9|A9C4B9_HUMAN tRNA-splicing endonuclease subunit Sen34 (Fragment) OS=Homo sapiens GN=TSEN34 PE=1 SV=2;tr|A0A0G2JNK5|A0A0G2JNK5_HUMAN tRN	1	5.4	26.101	0.0026596	14.1487	13.6691	13.9151	14.0558	13.9855	13.8078	14.4839	14.6139	14.5478	14.1943	14.0229	14.4703	14.6675	13.8217	13.998	14.4946	13.8215	14.4255	14.9366	13.8765	13.9552	14.4557	14.6217	14.3402	14.4948	14.1237	14.8783	14.4998	0.515047	1
Q9Y666	SLC12A7	Solute carrier family 12 member 7	S12A7_HUMAN	tr|A0A0U1RR18|A0A0U1RR18_HUMAN Solute carrier family 12 member 7 (Fragment) OS=Homo sapiens GN=SLC12A7 PE=1 SV=1;tr|A0A0G2JNW7|A0A0G2JNW7_HUMAN Solute carrier family 12 member 7 OS=Homo sapiens GN=SLC12A7 PE=1 SV=1;sp|Q9Y666|S12A7_HUMAN Solute carrier fami	2	2.3	108.93	0	18.9768	18.9802	18.962	18.8794	18.7521	19.0348	18.8925	18.7849	19.0452	19.0136	18.7097	18.9554	18.8738	18.9915	18.7004	19.0203	18.8832	18.9647	18.9703	18.9405	18.8596	18.5667	18.8167	18.8929	19.0377	18.6478	18.8592	18.8384	0.515316	1
Q14160	SCRIB	Protein scribble homolog	SCRIB_HUMAN	tr|A0A0G2JNZ2|A0A0G2JNZ2_HUMAN Protein scribble homolog OS=Homo sapiens GN=SCRIB PE=1 SV=1;tr|A0A0G2JPP5|A0A0G2JPP5_HUMAN Protein scribble homolog OS=Homo sapiens GN=SCRIB PE=1 SV=1;sp|Q14160|SCRIB_HUMAN Protein scribble homolog OS=Homo sapiens GN=SCRIB PE	19	15.7	174.91	0	21.1855	21.2022	20.9603	21.08	20.968	21.1388	21.0273	21.0356	20.9693	21.1691	20.9731	21.0558	21.0949	21.1772	21.0316	21.062	21.2103	21.2428	21.305	21.1171	21.144	21.1892	21.251	21.1278	21.0991	21.1748	21.3111	21.104	0.0395434	1
Q9H313-5	TTYH1	Protein tweety homolog 1	TTYH1_HUMAN	tr|A0A0G2JPK6|A0A0G2JPK6_HUMAN Protein tweety homolog OS=Homo sapiens GN=TTYH1 PE=1 SV=1;sp|Q9H313-5|TTYH1_HUMAN Isoform 5 of Protein tweety homolog 1 OS=Homo sapiens GN=TTYH1;sp|Q9H313|TTYH1_HUMAN Protein tweety homolog 1 OS=Homo sapiens GN=TTYH1 PE=2 SV=	2	6.8	35.56	0	17.6997	17.7326	18.0504	18.0362	17.365	17.7528	18.2649	17.7018	18.2084	17.7804	18.2078	18.2638	17.9377	18.0748	18.2049	18.3331	17.898	18.0103	17.9254	18.3789	18.0384	17.7807	17.7714	18.3946	17.8245	17.8891	17.882	18.3075	0.403956	1
Q12979-4	ABR	Active breakpoint cluster region-related protein	ABR_HUMAN	tr|A0A0G2JQ41|A0A0G2JQ41_HUMAN Active breakpoint cluster region-related protein (Fragment) OS=Homo sapiens GN=ABR PE=1 SV=1;tr|A0A1C7CYZ0|A0A1C7CYZ0_HUMAN Active breakpoint cluster region-related protein OS=Homo sapiens GN=ABR PE=1 SV=1;sp|Q12979-4|ABR_HUM	5	6.2	88.857	0	18.7492	18.7451	18.8227	18.6597	18.3965	18.6636	18.842	18.5399	18.7106	18.7824	18.8468	18.5433	18.4867	18.7935	18.7393	18.6671	18.7205	18.7179	18.7249	18.7465	18.69	18.5976	18.7497	18.8378	18.5946	18.6012	18.7746	18.6207	0.630122	1
O43251-5	RBFOX2	RNA binding protein fox-1 homolog 2	RFOX2_HUMAN	tr|B0QYV1|B0QYV1_HUMAN RNA binding protein fox-1 homolog OS=Homo sapiens GN=RBFOX2 PE=1 SV=1;tr|A0A0G2JRA5|A0A0G2JRA5_HUMAN RNA-binding protein fox-1 homolog 2 (Fragment) OS=Homo sapiens GN=RBFOX2 PE=1 SV=1;sp|O43251-5|RFOX2_HUMAN Isoform 5 of RNA binding	5	18.5	37.865	0	18.1945	18.3252	18.6838	18.6915	18.4995	18.1075	18.6535	18.5982	19.1318	18.2134	18.9113	18.5532	19.1443	18.2684	18.876	18.5609	18.3953	18.731	18.7183	18.6287	18.3667	18.9566	18.8114	18.6347	19.0086	18.7303	18.6647	18.5755	0.6675	1
Q9UHX1-4	PUF60	Poly(U)-binding-splicing factor PUF60	PUF60_HUMAN	tr|A0A0J9YYL3|A0A0J9YYL3_HUMAN Poly(U)-binding-splicing factor PUF60 (Fragment) OS=Homo sapiens GN=PUF60 PE=1 SV=1;tr|A0A0J9YVP6|A0A0J9YVP6_HUMAN Poly(U)-binding-splicing factor PUF60 (Fragment) OS=Homo sapiens GN=PUF60 PE=1 SV=1;sp|Q9UHX1-4|PUF60_HUMAN Is	19	40.8	54.626	0	22.5534	22.5896	22.4611	22.4702	22.5263	22.5813	22.6348	22.6263	22.4284	22.5538	22.5253	22.4288	22.502	22.6137	22.6064	22.4283	22.5488	22.5122	22.6038	22.5687	22.5713	22.3674	22.5517	22.532	22.5041	22.4946	22.5739	22.6328	0.392572	1
H3BRM8	UTP4	NA	H3BRM8_HUMAN	tr|H3BRM8|H3BRM8_HUMAN U3 small nucleolar RNA-associated protein 4 homolog (Fragment) OS=Homo sapiens GN=UTP4 PE=1 SV=1;tr|A0A0J9YWK2|A0A0J9YWK2_HUMAN U3 small nucleolar RNA-associated protein 4 homolog (Fragment) OS=Homo sapiens GN=UTP4 PE=1 SV=1;tr|A0A0J	1	6.2	23.225	0	18.2195	18.5255	18.6496	18.6147	19.0798	18.6159	18.6358	19.0003	18.9214	18.5748	18.424	18.917	18.9946	18.1455	18.152	18.8794	18.2195	18.9524	18.7792	18.4532	18.0264	18.7433	18.7513	18.4843	18.7169	18.8177	18.8989	18.5204	0.610306	1
Q5VZZ6	CELF2	NA	Q5VZZ6_HUMAN	tr|Q5VZZ6|Q5VZZ6_HUMAN CUGBP Elav-like family member 2 OS=Homo sapiens GN=CELF2 PE=1 SV=2;tr|A0A0J9YX66|A0A0J9YX66_HUMAN CUGBP Elav-like family member 2 OS=Homo sapiens GN=CELF2 PE=1 SV=1;tr|A0A1B0GU44|A0A1B0GU44_HUMAN CUGBP Elav-like family member 2 OS=Ho	10	20.1	53.657	0	21.2893	21.2737	21.5845	20.9128	20.5259	21.1164	21.5676	20.7476	20.8967	21.3094	21.7126	21.0864	20.832	21.3303	21.6471	20.8861	21.2519	21.5995	21.2244	21.1066	21.2595	21.9858	21.4207	21.0984	20.8273	21.8922	21.3806	21.0681	0.761783	1
A0A0J9YXF2	PON2	NA	A0A0J9YXF2_HUMAN	tr|A0A0J9YXF2|A0A0J9YXF2_HUMAN Paraoxonase 2, isoform CRA_a OS=Homo sapiens GN=PON2 PE=1 SV=1;tr|J3QT77|J3QT77_HUMAN Serum paraoxonase/arylesterase 2 OS=Homo sapiens GN=PON2 PE=1 SV=1;tr|A0A0J9YYG4|A0A0J9YYG4_HUMAN Serum paraoxonase/arylesterase 2 OS=Homo	4	13.6	41.527	0	20.5711	20.6409	20.4175	21.5332	20.7231	20.6183	20.3829	20.876	20.8446	20.5766	20.3118	21.6014	20.786	20.7689	20.4592	21.1898	20.6033	20.6897	20.7753	20.7497	20.663	20.4179	20.6061	20.7724	20.832	20.4833	20.7074	20.8666	0.955396	1
P48059	LIMS1	LIM and senescent cell antigen-like-containing domain protein 1	LIMS1_HUMAN	tr|A0A0M3HER1|A0A0M3HER1_HUMAN LIM and senescent cell antigen-like-containing domain protein 1 (Fragment) OS=Homo sapiens GN=LIMS1 PE=1 SV=1;sp|P48059|LIMS1_HUMAN LIM and senescent cell antigen-like-containing domain protein 1 OS=Homo sapiens GN=LIMS1 PE=1	3	19.1	24.307	0	17.9931	18.2062	18.2833	18.3179	18.3683	18.2356	18.1526	18.3257	18.4768	18.2638	17.9943	18.3702	18.4836	18.1381	18.1394	18.3467	17.8232	18.1381	18.1544	17.9731	17.86	18.0314	18.199	17.9751	18.5132	18.157	18.1341	17.912	0.154268	1
P26378-4	ELAVL4	ELAV-like protein 4	ELAV4_HUMAN	tr|B1APY9|B1APY9_HUMAN ELAV-like protein OS=Homo sapiens GN=ELAVL4 PE=1 SV=1;tr|B1APY8|B1APY8_HUMAN ELAV-like protein OS=Homo sapiens GN=ELAVL4 PE=1 SV=1;tr|A0A0R4J2E6|A0A0R4J2E6_HUMAN ELAV-like protein OS=Homo sapiens GN=ELAVL4 PE=1 SV=1;sp|P26378-4|ELAV4	16	42.3	41.007	0	22.5248	22.5971	23.4147	22.9353	22.7763	22.6088	23.3629	22.9673	22.8158	22.6311	23.5711	22.9003	22.8765	22.7313	23.5279	22.9714	22.9141	23.4716	23.5021	23.5483	22.8899	23.6136	23.5744	23.5844	22.8525	23.458	23.3994	23.4942	0.182192	1
P43243	MATR3	Matrin-3	MATR3_HUMAN	tr|A0A0R4J2E8|A0A0R4J2E8_HUMAN Matrin-3 OS=Homo sapiens GN=MATR3 PE=1 SV=1;tr|A8MXP9|A8MXP9_HUMAN Matrin-3 OS=Homo sapiens GN=MATR3 PE=1 SV=1;sp|P43243|MATR3_HUMAN Matrin-3 OS=Homo sapiens GN=MATR3 PE=1 SV=2;tr|D6REM6|D6REM6_HUMAN Matrin-3 OS=Homo sapiens	36	38.7	94.622	0	25.1224	25.0668	25.1723	24.7592	24.5404	25.0277	25.2289	24.7785	24.8943	25.0874	25.3718	24.6324	25.0122	25.1611	25.3427	24.7685	25.1136	25.0605	25.1302	25.1057	25.2195	25.1063	25.1468	25.059	24.9408	24.9911	25.0783	25.2291	0.745353	1
O43432-4	EIF4G3	Eukaryotic translation initiation factor 4 gamma 3	IF4G3_HUMAN	tr|A0A0U1RQK7|A0A0U1RQK7_HUMAN Eukaryotic translation initiation factor 4 gamma 3 OS=Homo sapiens GN=EIF4G3 PE=1 SV=1;tr|A0A0A0MSA7|A0A0A0MSA7_HUMAN Eukaryotic translation initiation factor 4 gamma 3 OS=Homo sapiens GN=EIF4G3 PE=1 SV=1;sp|O43432-4|IF4G3_HU	12	7	195.27	0	18.0265	18.4142	18.8019	18.916	18.7054	18.591	18.6374	18.7762	18.838	17.8547	19.9935	18.8326	18.7375	20.0916	19.8775	18.9031	18.6462	19.0292	19.0395	18.881	19.7645	18.9144	18.9882	18.3468	18.7315	18.9243	19.0842	19.8587	0.369857	1
Q15057	ACAP2	Arf-GAP with coiled-coil, ANK repeat and PH domain-containing protein 2	ACAP2_HUMAN	tr|A0A0U1RQT1|A0A0U1RQT1_HUMAN Arf-GAP with coiled-coil, ANK repeat and PH domain-containing protein 2 (Fragment) OS=Homo sapiens GN=ACAP2 PE=1 SV=1;sp|Q15057|ACAP2_HUMAN Arf-GAP with coiled-coil, ANK repeat and PH domain-containing protein 2 OS=Homo sapie	2	3.8	62.841	0	18.3331	18.4327	18.2662	18.5521	18.3184	18.6095	17.9763	18.1925	18.4788	18.2827	17.8934	18.7202	18.5596	18.4721	17.9233	18.3858	18.2546	18.4585	18.0112	18.0894	18.3425	18.1323	18.2969	18.1611	18.3008	18.2722	18.1755	18.2181	0.868215	1
Q9Y2E4	DIP2C	Disco-interacting protein 2 homolog C	DIP2C_HUMAN	tr|E7EPU2|E7EPU2_HUMAN Disco-interacting protein 2 homolog C OS=Homo sapiens GN=DIP2C PE=1 SV=2;tr|A0A0U1RQW6|A0A0U1RQW6_HUMAN Disco-interacting protein 2 homolog C OS=Homo sapiens GN=DIP2C PE=1 SV=1;sp|Q9Y2E4|DIP2C_HUMAN Disco-interacting protein 2 homolo	3	2.6	168.64	0.00044131	15.9529	16.162	16.5495	16.1181	15.6638	15.8844	16.3612	15.9346	16.0203	15.9567	16.4021	15.8953	15.3368	15.8977	16.2891	16.1272	16.1623	16.619	16.5186	16.4021	16.0478	16.8253	16.7798	16.4876	15.7174	17.0311	16.3563	16.414	0.114534	1
Q8N568-2	DCLK2	Serine/threonine-protein kinase DCLK2	DCLK2_HUMAN	tr|G5E9L9|G5E9L9_HUMAN Doublecortin and CaM kinase-like 2, isoform CRA_c OS=Homo sapiens GN=DCLK2 PE=1 SV=1;tr|A0A0U1RR70|A0A0U1RR70_HUMAN Serine/threonine-protein kinase DCLK2 OS=Homo sapiens GN=DCLK2 PE=1 SV=1;sp|Q8N568-2|DCLK2_HUMAN Isoform 2 of Serine/	8	19	76.148	0	17.5004	17.6895	18.4682	17.7123	17.3006	17.6901	17.7063	17.5576	17.7009	17.7469	18.0521	17.6115	17.5364	17.4036	17.7994	17.6592	17.7205	18.1313	18.6677	18.1334	17.6409	18.1921	18.4642	18.1626	17.5821	18.1484	18.6996	17.8414	0.0898395	1
Q8WXI9	GATAD2B	Transcriptional repressor p66-beta	P66B_HUMAN	tr|A0A0U1RRM1|A0A0U1RRM1_HUMAN Transcriptional repressor p66-beta OS=Homo sapiens GN=GATAD2B PE=1 SV=1;sp|Q8WXI9|P66B_HUMAN Transcriptional repressor p66-beta OS=Homo sapiens GN=GATAD2B PE=1 SV=1;tr|A0A0U1RR30|A0A0U1RR30_HUMAN Transcriptional repressor p66	6	13.9	63.461	0	18.9336	18.7338	18.82	18.7697	18.4902	18.7457	18.925	18.7561	18.8495	18.8441	18.9956	18.6609	18.9668	18.7875	19.0238	18.7094	18.8473	18.9199	19.0048	18.9479	18.8358	19.158	19.0183	18.9076	18.9345	18.9284	18.937	18.9183	0.122903	1
Q8N8S7-3	ENAH	Protein enabled homolog	ENAH_HUMAN	tr|A0A0U1RRM6|A0A0U1RRM6_HUMAN Protein enabled homolog OS=Homo sapiens GN=ENAH PE=1 SV=1;sp|Q8N8S7-3|ENAH_HUMAN Isoform 3 of Protein enabled homolog OS=Homo sapiens GN=ENAH;sp|Q8N8S7-2|ENAH_HUMAN Isoform 2 of Protein enabled homolog OS=Homo sapiens GN=ENAH	16	19.2	87.399	0	23.4236	23.5105	23.4236	23.5716	23.3084	23.5395	23.5248	23.488	23.4079	23.5686	23.5195	23.682	23.4601	23.7085	23.5824	23.6164	23.5824	23.5819	23.7329	23.6938	23.6413	23.5803	23.6295	23.6938	23.5327	23.4812	23.72	23.6459	0.063996	1
Q8WX92	NELFB	Negative elongation factor B	NELFB_HUMAN	tr|A0A0X1KG71|A0A0X1KG71_HUMAN Negative elongation factor B OS=Homo sapiens GN=NELFB PE=1 SV=1;sp|Q8WX92|NELFB_HUMAN Negative elongation factor B OS=Homo sapiens GN=NELFB PE=1 SV=1	9	18.2	70.038	0	20.0789	20.0781	20.0962	20.1359	20.1351	20.1392	20.0188	20.2419	20.2898	20.0187	20.0347	20.0991	20.3901	20.1254	20.0808	20.1542	20.0774	20.1785	20.2684	20.1825	20.1613	20.1072	20.2525	20.2045	20.332	20.0865	20.3152	20.1673	0.523804	1
Q5XKP0	MICOS13	MICOS complex subunit MIC13	MIC13_HUMAN	tr|A0A140TA86|A0A140TA86_HUMAN MICOS complex subunit MIC13 OS=Homo sapiens GN=C19orf70 PE=1 SV=1;sp|Q5XKP0|MIC13_HUMAN MICOS complex subunit MIC13 OS=Homo sapiens GN=MIC13 PE=1 SV=1	2	22.1	15.436	0	14.7088	14.9312	15.3018	15.0119	15.1344	14.9316	15.0471	15.2989	15.3379	14.7162	14.8558	15.4459	15.2729	14.3747	14.9235	15.4414	14.6308	15.5082	15.3111	14.7372	14.6245	15.5514	15.4136	15.0262	15.2997	15.5468	15.442	14.9699	0.868817	1
A0A1B0GTB8	CPT2	NA	A0A1B0GTB8_HUMAN	tr|A0A1B0GTB8|A0A1B0GTB8_HUMAN Carnitine O-palmitoyltransferase 2, mitochondrial OS=Homo sapiens GN=CPT2 PE=1 SV=1;tr|A0A1B0GWC0|A0A1B0GWC0_HUMAN Carnitine O-palmitoyltransferase 2, mitochondrial OS=Homo sapiens GN=CPT2 PE=1 SV=1;tr|A0A1B0GVF3|A0A1B0GVF3_H	11	22.7	71.181	0	19.8757	19.922	19.6595	20.3635	20.3844	20.0684	19.6513	20.3218	20.3061	19.9131	19.4577	20.3362	20.0323	19.8817	19.6417	20.3008	19.9214	19.9726	19.9249	19.8802	19.7901	19.8556	19.9805	19.8494	19.9753	20.1117	19.9807	19.8903	0.913296	1
A0A1B0GUC3	FTO	Alpha-ketoglutarate-dependent dioxygenase FTO	A0A1B0GUC3_HUMAN	tr|A0A1B0GUC3|A0A1B0GUC3_HUMAN Alpha-ketoglutarate-dependent dioxygenase FTO OS=Homo sapiens GN=FTO PE=1 SV=1;tr|A0A1B0GV98|A0A1B0GV98_HUMAN Alpha-ketoglutarate-dependent dioxygenase FTO OS=Homo sapiens GN=FTO PE=1 SV=1;tr|A0A1B0GTC5|A0A1B0GTC5_HUMAN Alpha	10	27.6	51.802	0	21.8293	21.8773	21.8562	21.8176	21.997	21.799	21.8582	21.8365	21.7682	21.8966	21.8966	21.9048	21.7986	21.8582	21.9239	21.7394	21.8562	21.8013	21.8722	21.8955	21.826	21.8843	21.8811	21.8609	21.9073	21.8284	21.8641	21.8658	0.939618	1
A0A1B0GTP7	ASAH1	NA	A0A1B0GTP7_HUMAN	tr|A0A1B0GTP7|A0A1B0GTP7_HUMAN Acid ceramidase OS=Homo sapiens GN=ASAH1 PE=1 SV=1;tr|E7EMM4|E7EMM4_HUMAN Acid ceramidase OS=Homo sapiens GN=ASAH1 PE=1 SV=1;tr|A0A1B0GW68|A0A1B0GW68_HUMAN Acid ceramidase OS=Homo sapiens GN=ASAH1 PE=1 SV=1;tr|A0A1B0GUA4|A0A1	10	41	32.573	0	21.0147	20.8674	21.0511	21.251	21.1499	21.0935	20.9639	21.0201	21.3609	20.8674	20.9239	21.1926	21.2814	20.8541	21.053	21.0874	21.0652	21.1446	21.435	20.7724	21.0374	21.1401	21.1135	20.7621	21.2244	21.34	21.4697	20.8084	0.890593	1
Q96L93-5	KIF16B	Kinesin-like protein KIF16B	KI16B_HUMAN	tr|A0A1B0GTU3|A0A1B0GTU3_HUMAN Kinesin-like protein KIF16B OS=Homo sapiens GN=KIF16B PE=1 SV=1;sp|Q96L93-5|KI16B_HUMAN Isoform 4 of Kinesin-like protein KIF16B OS=Homo sapiens GN=KIF16B;sp|Q96L93|KI16B_HUMAN Kinesin-like protein KIF16B OS=Homo sapiens GN=K	3	2.4	146.32	0.00022533	17.9455	17.865	18.3776	18.1521	17.7642	17.6416	18.2125	18.0301	17.3333	17.7768	18.5009	18.2286	17.7841	17.7797	18.2733	18.3143	17.9931	18.3693	18.4707	18.2638	17.9613	19.1356	18.0828	18.3289	18.1117	18.8529	18.6611	18.1774	0.280783	1
P49023-4	PXN	Paxillin	PAXI_HUMAN	tr|F5GZ78|F5GZ78_HUMAN Paxillin OS=Homo sapiens GN=PXN PE=1 SV=1;tr|A0A1B0GTU4|A0A1B0GTU4_HUMAN Paxillin OS=Homo sapiens GN=PXN PE=1 SV=1;sp|P49023-4|PAXI_HUMAN Isoform 4 of Paxillin OS=Homo sapiens GN=PXN;sp|P49023-2|PAXI_HUMAN Isoform Alpha of Paxillin O	3	6.1	64.232	0	19.0539	19.1158	19.0113	19.5336	19.4333	19.103	18.938	19.4141	19.4389	19.2217	19.0012	19.8294	19.6814	19.2082	19.052	19.6744	19.1334	19.4847	19.4953	19.0441	19.0842	19.1471	19.3668	19.0813	19.6559	19.4022	19.4573	19.0702	0.718436	1
O14647-2	CHD2	Chromodomain-helicase-DNA-binding protein 2	CHD2_HUMAN	tr|A0A1B0GTU9|A0A1B0GTU9_HUMAN Chromodomain-helicase-DNA-binding protein 2 (Fragment) OS=Homo sapiens GN=CHD2 PE=1 SV=1;sp|O14647-2|CHD2_HUMAN Isoform 2 of Chromodomain-helicase-DNA-binding protein 2 OS=Homo sapiens GN=CHD2;sp|O14647|CHD2_HUMAN Chromodomai	6	8.9	110.15	0	17.5425	17.4418	17.315	18.086	18.1034	17.4889	17.3544	18.02	17.717	17.4547	17.5312	18.2317	18.2828	17.4061	17.4095	18.2257	17.5073	17.9149	17.9157	17.6456	17.7386	17.9876	17.8917	17.7391	18.1101	17.9912	17.9144	17.661	0.858761	1
Q03154-2	ACY1	Aminoacylase-1	ACY1_HUMAN	tr|A0A1B0GU86|A0A1B0GU86_HUMAN Aminoacylase-1 OS=Homo sapiens GN=ACY1 PE=4 SV=1;tr|C9JMV9|C9JMV9_HUMAN ABHD14A-ACY1 readthrough OS=Homo sapiens GN=ABHD14A-ACY1 PE=4 SV=1;sp|Q03154-2|ACY1_HUMAN Isoform 2 of Aminoacylase-1 OS=Homo sapiens GN=ACY1;sp|Q03154-3	1	4	42.179	0.00022482	13.2045	13.3338	13.1002	14.1866	13.0869	12.51	13.3814	13.5418	13.6265	13.4879	12.9701	13.9194	13.2124	12.8331	13.2361	14.1034	13.1277	13.6423	13.0551	13.4474	12.9404	13.9063	13.7445	13.3119	13.728	13.8535	13.6574	13.2873	0.734941	1
Q96EK5	KIFBP	KIF-binding protein	KBP_HUMAN	tr|A0A1B0GUA3|A0A1B0GUA3_HUMAN KIF1-binding protein OS=Homo sapiens GN=KIF1BP PE=1 SV=1;sp|Q96EK5|KBP_HUMAN KIF1-binding protein OS=Homo sapiens GN=KIF1BP PE=1 SV=1	5	9.8	74.783	0	19.3398	19.3074	19.4202	19.189	19.168	19.4016	19.6253	19.3695	19.1719	19.4335	19.5432	19.0769	19.2321	19.4271	19.7143	19.2574	19.5266	19.4508	19.5196	19.5651	19.4896	19.4707	19.4996	19.5806	19.139	19.3851	19.5032	19.4745	0.374241	1
Q6GYQ0-4	RALGAPA1	Ral GTPase-activating protein subunit alpha-1	RGPA1_HUMAN	tr|A0A1B0GUI1|A0A1B0GUI1_HUMAN Ral GTPase-activating protein subunit alpha-1 OS=Homo sapiens GN=RALGAPA1 PE=1 SV=1;sp|Q6GYQ0-4|RGPA1_HUMAN Isoform 4 of Ral GTPase-activating protein subunit alpha-1 OS=Homo sapiens GN=RALGAPA1;sp|Q6GYQ0|RGPA1_HUMAN Ral GTPa	5	3.1	280.41	0	21.137	20.5167	22.0674	21.7647	21.9557	20.9803	21.3242	21.5654	21.4623	20.3515	20.8781	21.4237	20.6152	21.0038	20.7067	21.1469	21.2058	21.3247	20.9735	20.3393	20.8483	21.0911	21.1937	20.1101	21.2087	21.7713	20.6144	20.3849	0.480386	1
A0A1B0GW44	CTSD	Cathepsin D	A0A1B0GW44_HUMAN	tr|A0A1B0GW44|A0A1B0GW44_HUMAN Cathepsin D OS=Homo sapiens GN=CTSD PE=1 SV=1;tr|A0A1B0GV23|A0A1B0GV23_HUMAN Cathepsin D OS=Homo sapiens GN=CTSD PE=1 SV=1;tr|A0A1B0GVD5|A0A1B0GVD5_HUMAN Cathepsin D OS=Homo sapiens GN=CTSD PE=1 SV=1;tr|A0A1B0GWE8|A0A1B0GWE8_	17	45.9	43.688	0	24.5938	24.1514	24.2761	24.9499	24.677	24.3019	24.0871	24.5408	24.9039	24.1101	24.0087	25.0125	24.691	24.2962	24.0957	24.8165	24.5743	24.7096	24.393	23.9001	24.4278	24.6469	24.3867	23.8891	24.6996	25.3425	24.4697	24.0124	0.96121	1
Q7Z4S6-6	KIF21A	Kinesin-like protein KIF21A	KI21A_HUMAN	tr|A0A1B0GV47|A0A1B0GV47_HUMAN Kinesin-like protein KIF21A (Fragment) OS=Homo sapiens GN=KIF21A PE=1 SV=1;sp|Q7Z4S6-6|KI21A_HUMAN Isoform 6 of Kinesin-like protein KIF21A OS=Homo sapiens GN=KIF21A;sp|Q7Z4S6-3|KI21A_HUMAN Isoform 3 of Kinesin-like protein K	11	10.1	184.71	0	19.861	19.7061	20.2819	19.9843	20.8625	19.6562	20.2777	20.6221	19.6625	19.5259	20.2585	20.1634	19.8087	19.6407	20.2196	20.0614	19.8263	20.2161	20.0847	20.2664	19.8957	20.3061	20.1127	20.1933	19.9431	20.1064	20.0695	20.3132	0.400125	1
Q05086-2	UBE3A	Ubiquitin-protein ligase E3A	UBE3A_HUMAN	tr|A0A1B0GVL3|A0A1B0GVL3_HUMAN Ubiquitin-protein ligase E3A OS=Homo sapiens GN=UBE3A PE=1 SV=1;sp|Q05086-2|UBE3A_HUMAN Isoform I of Ubiquitin-protein ligase E3A OS=Homo sapiens GN=UBE3A;sp|Q05086-3|UBE3A_HUMAN Isoform III of Ubiquitin-protein ligase E3A OS	14	21.9	93.543	0	21.8496	21.9093	21.9181	22.1243	22.023	21.9803	21.965	21.9348	21.9751	21.9112	21.9995	22.0673	22.1279	22.0573	22.0001	22.0535	21.9159	22.0338	22.0641	21.9519	21.9706	22.0563	22.0669	21.9373	22.1335	22.0653	22.074	22.039	0.152782	1
P47897	QARS1	Glutamine--tRNA ligase	SYQ_HUMAN	tr|A0A1B0GVU9|A0A1B0GVU9_HUMAN Glutamine--tRNA ligase (Fragment) OS=Homo sapiens GN=QARS PE=1 SV=1;sp|P47897|SYQ_HUMAN Glutamine--tRNA ligase OS=Homo sapiens GN=QARS PE=1 SV=1;sp|P47897-2|SYQ_HUMAN Isoform 2 of Glutamine--tRNA ligase OS=Homo sapiens GN=QAR	28	43.9	83.782	0	23.3806	23.4286	23.4176	23.4991	23.6034	23.3928	23.3833	23.5333	23.3768	23.3809	23.2501	23.488	23.4751	23.3802	23.2898	23.5058	23.4093	23.3384	23.4252	23.3736	23.3193	23.2445	23.4255	23.319	23.525	23.3089	23.4467	23.2832	0.352559	1
Q2PZI1	DPY19L1	Probable C-mannosyltransferase DPY19L1	D19L1_HUMAN	tr|A0A1B0GW05|A0A1B0GW05_HUMAN Probable C-mannosyltransferase DPY19L1 OS=Homo sapiens GN=DPY19L1 PE=1 SV=1;sp|Q2PZI1|D19L1_HUMAN Probable C-mannosyltransferase DPY19L1 OS=Homo sapiens GN=DPY19L1 PE=2 SV=1	4	5.9	84.533	0	17.4958	17.4459	17.1669	17.5105	17.1918	17.3195	17.3608	17.3101	17.1295	17.4523	17.4762	17.2148	17.3902	17.5212	17.5159	17.5277	17.4867	17.2993	17.3581	17.3128	17.5563	17.3226	17.373	17.1974	17.4325	17.438	17.5698	17.3221	0.332535	1
Q969T4	UBE2E3	Ubiquitin-conjugating enzyme E2 E3	UB2E3_HUMAN	tr|R4GND1|R4GND1_HUMAN Ubiquitin-conjugating enzyme E2 E3 OS=Homo sapiens GN=UBE2E3 PE=1 SV=8;tr|A0A1B0GX65|A0A1B0GX65_HUMAN Ubiquitin-conjugating enzyme E2 E3 (Fragment) OS=Homo sapiens GN=UBE2E3 PE=1 SV=1;sp|Q969T4|UB2E3_HUMAN Ubiquitin-conjugating enzym	4	25.3	19.13	0	21.1251	21.0168	20.8666	20.6139	20.5202	20.8894	20.8911	20.6403	20.4004	21.0402	20.8597	20.7284	21.1638	20.9991	21.0108	20.8691	21.1577	20.9053	21.0592	20.8875	21.0293	20.7644	20.6863	20.9052	20.952	20.8243	20.7873	20.976	0.230787	1
Q16555	DPYSL2	Dihydropyrimidinase-related protein 2	DPYL2_HUMAN	tr|A0A1C7CYX9|A0A1C7CYX9_HUMAN Dihydropyrimidinase-related protein 2 OS=Homo sapiens GN=DPYSL2 PE=1 SV=1;sp|Q16555|DPYL2_HUMAN Dihydropyrimidinase-related protein 2 OS=Homo sapiens GN=DPYSL2 PE=1 SV=1;sp|Q16555-2|DPYL2_HUMAN Isoform 2 of Dihydropyrimidinas	40	75.9	73.502	0	25.1917	25.1057	25.8586	25.2717	25.4794	25.1136	25.7082	25.4631	25.2228	25.1057	26.0069	25.2719	25.3072	25.2683	25.8367	25.2861	25.454	25.8297	25.7569	25.922	25.5215	25.9871	25.91	25.9469	25.1971	25.7574	25.7854	25.8762	0.171818	1
Q8TD08-2	MAPK15	Mitogen-activated protein kinase 15	MK15_HUMAN	tr|A0A1C7CYZ1|A0A1C7CYZ1_HUMAN Mitogen-activated protein kinase 15 (Fragment) OS=Homo sapiens GN=MAPK15 PE=1 SV=1;sp|Q8TD08-2|MK15_HUMAN Isoform 2 of Mitogen-activated protein kinase 15 OS=Homo sapiens GN=MAPK15;sp|Q8TD08-3|MK15_HUMAN Isoform 3 of Mitogen-	1	2.9	30.955	0.0026579	20.9378	20.9671	21.3309	21.5217	20.7356	20.7774	21.3379	20.9869	21.4533	20.9651	21.4266	21.4679	21.1813	20.9245	21.4088	21.5512	21.0198	21.5144	21.3882	21.3972	20.8834	21.702	21.423	21.4074	21.1813	21.5288	21.5878	21.2753	0.32294	1
A0A1W2PRZ8	PIGT	NA	A0A1W2PRZ8_HUMAN	tr|A0A1W2PRZ8|A0A1W2PRZ8_HUMAN GPI transamidase component PIG-T OS=Homo sapiens GN=PIGT PE=1 SV=1;tr|A0A1W2PP57|A0A1W2PP57_HUMAN GPI transamidase component PIG-T OS=Homo sapiens GN=PIGT PE=1 SV=1;tr|A0A1W2PPC3|A0A1W2PPC3_HUMAN GPI transamidase component PI	5	13.5	48.342	0	20.4046	20.3941	20.2753	20.2275	20.0866	20.4152	20.1329	20.1634	20.5008	20.3982	20.1755	20.0957	20.4701	20.4855	20.2498	20.2839	20.3711	20.2895	20.3805	20.2585	20.4759	20.1392	20.3989	20.3185	20.3383	20.1367	20.3876	20.4323	0.671684	1
Q9Y5U9	IER3IP1	Immediate early response 3-interacting protein 1	IR3IP_HUMAN	tr|A0A1W2PNR9|A0A1W2PNR9_HUMAN Immediate early response 3-interacting protein 1 OS=Homo sapiens GN=IER3IP1 PE=1 SV=1;sp|Q9Y5U9|IR3IP_HUMAN Immediate early response 3-interacting protein 1 OS=Homo sapiens GN=IER3IP1 PE=1 SV=1	1	29	7.6079	0	18.2181	18.541	18.4848	18.8825	18.7006	18.4372	18.5439	18.7831	18.6912	18.3968	18.6153	18.8744	18.4902	18.3491	18.4536	18.9196	18.3486	18.7788	18.2699	18.711	18.2454	18.7482	18.4719	18.7401	18.6326	18.4966	18.4103	18.2814	0.924189	1
A0A1W2PNV4	NA	NA	A0A1W2PNV4_HUMAN	tr|A0A1W2PNV4|A0A1W2PNV4_HUMAN Uncharacterized protein OS=Homo sapiens PE=4 SV=1;tr|E9PF58|E9PF58_HUMAN Actin-related protein 2/3 complex subunit 1A OS=Homo sapiens GN=ARPC1A PE=1 SV=1	13	24	75.872	0	20.5141	19.9935	19.7046	20.9334	20.6022	20.1593	19.4904	20.4168	20.6679	19.9716	19.3483	20.973	20.7774	19.8986	19.4443	20.9148	20.0085	19.8991	19.8705	19.3941	19.8736	19.5337	19.6353	19.4815	20.654	19.9448	19.8363	19.7901	0.454054	1
Q9H3U1-2	UNC45A	Protein unc-45 homolog A	UN45A_HUMAN	tr|A0A1W2PNX8|A0A1W2PNX8_HUMAN Protein unc-45 homolog A OS=Homo sapiens GN=UNC45A PE=1 SV=1;sp|Q9H3U1-2|UN45A_HUMAN Isoform 2 of Protein unc-45 homolog A OS=Homo sapiens GN=UNC45A;sp|Q9H3U1|UN45A_HUMAN Protein unc-45 homolog A OS=Homo sapiens GN=UNC45A PE=	8	9.4	118.39	0	19.3819	19.4519	19.1953	19.2748	19.1459	19.5288	19.1175	19.1572	19.1178	19.4272	19.1837	19.1586	19.2564	19.5258	19.3456	19.3264	19.3758	19.0959	19.1811	19.2275	19.3799	18.8946	19.1503	19.2	19.2637	18.9672	19.3315	19.1245	0.451229	1
H0Y8E4	KIDINS220	NA	H0Y8E4_HUMAN	tr|H0Y8E4|H0Y8E4_HUMAN Kinase D-interacting substrate of 220 kDa (Fragment) OS=Homo sapiens GN=KIDINS220 PE=1 SV=1;tr|E9PH70|E9PH70_HUMAN Kinase D-interacting substrate of 220 kDa (Fragment) OS=Homo sapiens GN=KIDINS220 PE=1 SV=1;tr|A0A1W2PPB7|A0A1W2PPB7_H	3	3.4	118.38	0	16.8937	17.0295	17.1571	16.9661	17.1234	16.7789	17.0175	17.228	16.4973	16.8563	17.4398	16.7308	17.1075	17.2323	17.3489	17.078	16.9482	17.3412	17.4193	16.8435	17.3594	17.3096	17.1941	16.8634	17.0002	17.1979	17.1387	17.1019	0.488447	1
Q9H3H5-2	DPAGT1	UDP-N-acetylglucosamine--dolichyl-phosphate N-acetylglucosaminephosphotransferase	GPT_HUMAN	tr|A0A1W2PPC6|A0A1W2PPC6_HUMAN UDP-N-acetylglucosamine--dolichyl-phosphate N-acetylglucosaminephosphotransferase OS=Homo sapiens GN=DPAGT1 PE=1 SV=1;sp|Q9H3H5-2|GPT_HUMAN Isoform 2 of UDP-N-acetylglucosamine--dolichyl-phosphate N-acetylglucosaminephosphotr	2	4.2	42.587	0	17.9861	17.9894	17.7122	17.4954	17.9854	18.1741	17.7874	17.9133	17.2737	17.884	17.8203	17.4846	17.4252	18.1231	17.8591	17.3936	17.8956	16.9647	17.5937	17.9555	18.0889	17.1522	17.6868	17.8623	17.4732	17.5231	17.5965	17.8796	0.661447	1
A0A1W2PPE5	MRPL9	39S ribosomal protein L9, mitochondrial	A0A1W2PPE5_HUMAN	tr|A0A1W2PPE5|A0A1W2PPE5_HUMAN 39S ribosomal protein L9, mitochondrial (Fragment) OS=Homo sapiens GN=MRPL9 PE=1 SV=1;tr|A0A1W2PQB6|A0A1W2PQB6_HUMAN 39S ribosomal protein L9, mitochondrial (Fragment) OS=Homo sapiens GN=MRPL9 PE=1 SV=1;tr|A0A1W2PS92|A0A1W2PS	3	44.8	9.6851	0	19.7984	19.7174	19.7368	20.0593	20.2307	19.7046	19.7716	20.2554	19.9856	19.7994	19.6907	20.1552	20.0958	19.7034	19.7076	20.0949	19.802	20.0404	19.951	19.71	19.7441	19.8909	19.9239	19.7468	19.8146	20.0125	19.9786	19.6978	0.906846	1
A0A1W2PPS8	ERGIC3	NA	A0A1W2PPS8_HUMAN	tr|A0A1W2PPS8|A0A1W2PPS8_HUMAN Endoplasmic reticulum-Golgi intermediate compartment protein 3 OS=Homo sapiens GN=ERGIC3 PE=1 SV=1;tr|H0Y621|H0Y621_HUMAN Endoplasmic reticulum-Golgi intermediate compartment protein 3 (Fragment) OS=Homo sapiens GN=ERGIC3 PE=	5	17.7	22.378	0	18.3111	18.6754	18.4632	19.1214	18.9668	18.5793	18.7857	19.1795	19.1337	18.7465	18.8032	18.7131	19.269	18.7783	18.6933	18.8644	18.3561	18.9665	19.1376	18.6145	18.645	19.1674	19.001	18.3968	18.7862	18.8406	18.6777	18.536	0.843904	1
P23193	TCEA1	Transcription elongation factor A protein 1	TCEA1_HUMAN	tr|A0A1W2PPZ5|A0A1W2PPZ5_HUMAN Transcription elongation factor A protein 1 OS=Homo sapiens GN=TCEA1 PE=1 SV=1;sp|P23193|TCEA1_HUMAN Transcription elongation factor A protein 1 OS=Homo sapiens GN=TCEA1 PE=1 SV=2;tr|A0A1W2PRL9|A0A1W2PRL9_HUMAN Transcription	12	43.9	33.935	0	22.932	22.8133	22.5488	22.5397	22.6745	22.712	22.6009	22.6868	22.6895	22.8466	22.5471	22.6093	22.6107	22.7796	22.5729	22.5854	22.7949	22.6451	22.722	22.6387	22.8448	22.4756	22.6917	22.6711	22.7146	22.5079	22.7166	22.6166	0.973786	1
Q02246	CNTN2	Contactin-2	CNTN2_HUMAN	tr|A0A1W2PQ11|A0A1W2PQ11_HUMAN Contactin-2 OS=Homo sapiens GN=CNTN2 PE=1 SV=1;sp|Q02246|CNTN2_HUMAN Contactin-2 OS=Homo sapiens GN=CNTN2 PE=1 SV=1;tr|A0A1W2PQ86|A0A1W2PQ86_HUMAN Contactin-2 OS=Homo sapiens GN=CNTN2 PE=1 SV=1;tr|A0A1B0GTL7|A0A1B0GTL7_HUMAN	9	10.9	118.28	0	20.8179	21.0818	20.8507	21.0774	20.9658	21.2699	20.7837	21.0536	21.0654	21.281	20.5894	21.1532	20.9005	20.9904	20.7654	21.0724	20.9782	21.3562	21.4024	21.6915	20.6397	20.8727	21.6046	21.819	20.8646	21.0406	21.5702	21.3327	0.406634	1
Q92841	DDX17	Probable ATP-dependent RNA helicase DDX17	DDX17_HUMAN	tr|A0A1X7SBZ2|A0A1X7SBZ2_HUMAN Probable ATP-dependent RNA helicase DDX17 OS=Homo sapiens GN=DDX17 PE=1 SV=1;tr|A0A1W2PQ51|A0A1W2PQ51_HUMAN Probable ATP-dependent RNA helicase DDX17 OS=Homo sapiens GN=DDX17 PE=1 SV=1;sp|Q92841|DDX17_HUMAN Probable ATP-depen	39	48.4	80.253	0	25.2685	25.3302	25.2192	25.061	25.0608	25.3301	25.2429	25.1305	25.3295	25.2559	25.1826	25.0889	25.4309	25.3188	25.2291	25.1378	25.2831	25.1788	25.1466	25.2559	25.2836	25.2239	25.2236	25.2194	25.3196	25.1589	25.1583	25.1613	0.894173	1
A0A1W2PQS6	RPS10-NUDT3	NA	A0A1W2PQS6_HUMAN	tr|A0A1W2PQS6|A0A1W2PQS6_HUMAN RPS10-NUDT3 readthrough OS=Homo sapiens GN=RPS10-NUDT3 PE=4 SV=1;tr|F6U211|F6U211_HUMAN 40S ribosomal protein S10 OS=Homo sapiens GN=RPS10 PE=4 SV=1;tr|S4R435|S4R435_HUMAN RPS10-NUDT3 readthrough (Fragment) OS=Homo sapiens GN	13	48.1	33.14	0	22.9807	23.0643	22.6064	22.9373	22.9667	22.8443	22.9043	22.9573	22.9395	23.0381	22.7725	22.9468	22.9463	22.9938	22.9023	22.9373	22.9073	23.0992	23.0867	22.6734	23.011	23.2525	23.1292	22.723	22.9588	23.1776	23.0939	22.7925	0.891644	1
P23434	GCSH	Glycine cleavage system H protein, mitochondrial	GCSH_HUMAN	tr|A0A1W2PQV2|A0A1W2PQV2_HUMAN Glycine cleavage system H protein, mitochondrial (Fragment) OS=Homo sapiens GN=GCSH PE=1 SV=1;tr|H3BUH9|H3BUH9_HUMAN Glycine cleavage system H protein, mitochondrial (Fragment) OS=Homo sapiens GN=GCSH PE=1 SV=2;sp|P23434|GCSH	2	30	10.999	0	18.5262	18.5871	19.7628	18.9541	19.3693	18.7262	18.6051	19.0213	19.6018	18.6256	18.4515	19.2818	19.2847	18.5916	18.8273	19.0288	19.1147	19.7014	19.7117	18.6473	18.1546	19.8613	19.7301	18.7255	19.4355	19.6273	19.7601	18.6529	0.829248	1
H0Y483	PFKFB3	6-phosphofructo-2-kinase	H0Y483_HUMAN	tr|H0Y483|H0Y483_HUMAN 6-phosphofructo-2-kinase/fructose-2,6-bisphosphatase 3 (Fragment) OS=Homo sapiens GN=PFKFB3 PE=1 SV=1;tr|I1Z9G3|I1Z9G3_HUMAN 6-phosphofructo-2-kinase/fructose-2, 6-biphosphatase 1 splice variant 3 OS=Homo sapiens GN=PFKFB1 PE=1 SV=1;	1	6.3	16.466	0.0051948	13.7624	13.4701	13.585	13.7607	13.728	13.4702	13.6375	13.6252	13.4836	13.4701	13.7622	13.7004	13.6869	13.1004	13.0358	13.657	13.8447	14.0738	13.9855	13.6371	13.5485	14.6003	13.3344	13.9838	12.6202	14.39	13.5588	13.4235	0.50177	1
A0A1W2PRB8	NA	Cofactor required for Sp1 transcriptional activation subunit 6	A0A1W2PRB8_HUMAN	tr|A0A1W2PRB8|A0A1W2PRB8_HUMAN Uncharacterized protein OS=Homo sapiens PE=4 SV=1;tr|E9PQS1|E9PQS1_HUMAN Ester hydrolase C11orf54 (Fragment) OS=Homo sapiens GN=C11orf54 PE=1 SV=1	5	7.2	93.444	0	19.7228	19.7833	19.4975	19.8438	19.7762	19.8587	19.5102	19.843	19.7454	19.6774	19.4358	19.8252	19.6559	19.6774	19.3996	19.9785	19.7401	19.7434	19.5399	19.6273	19.6163	19.6132	19.6149	19.6605	19.7487	19.7037	19.5493	19.7331	0.945463	1
Q14108	SCARB2	Lysosome membrane protein 2	SCRB2_HUMAN	tr|A0A1W2PS43|A0A1W2PS43_HUMAN Lysosome membrane protein 2 OS=Homo sapiens GN=SCARB2 PE=1 SV=1;tr|A0A1W2PRS1|A0A1W2PRS1_HUMAN Lysosome membrane protein 2 (Fragment) OS=Homo sapiens GN=SCARB2 PE=1 SV=1;sp|Q14108|SCRB2_HUMAN Lysosome membrane protein 2 OS=Ho	10	21.5	53.891	0	22.5316	22.5591	22.785	22.7292	22.7717	22.6707	22.6241	22.5592	22.554	22.5114	22.8942	22.7445	22.639	22.6477	22.7384	22.5974	22.5224	22.7949	22.6886	22.3782	22.5874	22.757	22.6777	22.3716	22.7196	23.0451	22.7625	22.4852	0.834652	1
Q16637-3	SMN1	Survival motor neuron protein	SMN_HUMAN	tr|A0A1W2PRV5|A0A1W2PRV5_HUMAN Survival motor neuron protein OS=Homo sapiens GN=SMN2 PE=1 SV=1;tr|E7EQZ4|E7EQZ4_HUMAN Survival motor neuron protein OS=Homo sapiens GN=SMN1 PE=1 SV=1;sp|Q16637-3|SMN_HUMAN Isoform SMN-delta7 of Survival motor neuron protein	4	24.1	30.415	0	18.2404	18.017	18.1631	18.2243	18.4191	18.1486	18.1044	18.2238	18.1154	18.1388	18.1497	18.4052	18.3268	18.0366	18.1261	18.3194	18.3188	18.0494	18.2175	18.1442	18.2314	18.1739	18.0434	18.1788	18.3026	18.0971	18.1268	18.0436	0.957901	1
Q8NEB9	PIK3C3	Phosphatidylinositol 3-kinase catalytic subunit type 3	PK3C3_HUMAN	tr|A8MYT4|A8MYT4_HUMAN Phosphatidylinositol 3-kinase catalytic subunit type 3 OS=Homo sapiens GN=PIK3C3 PE=1 SV=2;tr|A0A1W2PS05|A0A1W2PS05_HUMAN Phosphatidylinositol 3-kinase catalytic subunit type 3 OS=Homo sapiens GN=PIK3C3 PE=1 SV=1;sp|Q8NEB9|PK3C3_HUMA	3	4	94.399	0	18.3417	18.1202	18.1577	18.2694	18.4081	18.2662	18.0925	18.4447	18.2979	18.2898	18.0346	18.4807	18.4327	18.1171	18.0762	18.4658	18.2119	18.5848	18.4922	18.3452	18.1677	18.5114	18.537	18.2062	18.2845	18.5066	18.4653	18.313	0.652208	1
A0AVT1	UBA6	Ubiquitin-like modifier-activating enzyme 6	UBA6_HUMAN	sp|A0AVT1|UBA6_HUMAN Ubiquitin-like modifier-activating enzyme 6 OS=Homo sapiens GN=UBA6 PE=1 SV=1;sp|A0AVT1-2|UBA6_HUMAN Isoform 2 of Ubiquitin-like modifier-activating enzyme 6 OS=Homo sapiens GN=UBA6	16	17.6	117.97	0	22.138	22.2455	22.2755	22.0798	22.549	22.2936	22.3226	22.3741	21.9236	22.2272	22.3991	22.0082	22.1678	22.3051	22.3711	22.0798	22.1405	22.2745	22.2732	22.1964	22.2654	22.4711	22.287	22.1604	22.1238	22.3643	22.2883	22.296	0.216852	1
A0FGR8-2	ESYT2	Extended synaptotagmin-2	ESYT2_HUMAN	tr|H7BXI1|H7BXI1_HUMAN Extended synaptotagmin-2 (Fragment) OS=Homo sapiens GN=ESYT2 PE=1 SV=1;sp|A0FGR8-2|ESYT2_HUMAN Isoform 2 of Extended synaptotagmin-2 OS=Homo sapiens GN=ESYT2;tr|A0A087WXU3|A0A087WXU3_HUMAN Extended synaptotagmin-2 OS=Homo sapiens GN=	4	6.3	98.008	0	15.3396	15.3303	14.1661	15.5814	15.7313	15.1013	14.709	15.7752	15.3288	15.455	14.5863	14.9779	15.3111	15.2903	14.5465	15.2993	14.9492	15.1809	15.353	14.7439	15.1817	14.6469	15.1395	14.807	15.2941	14.8842	15.2537	15.0942	0.915646	1
A0MZ66-8	SHTN1	Shootin-1	SHOT1_HUMAN	sp|A0MZ66-8|SHOT1_HUMAN Isoform 8 of Shootin-1 OS=Homo sapiens GN=SHTN1;sp|A0MZ66-4|SHOT1_HUMAN Isoform 4 of Shootin-1 OS=Homo sapiens GN=SHTN1;sp|A0MZ66-5|SHOT1_HUMAN Isoform 5 of Shootin-1 OS=Homo sapiens GN=SHTN1;sp|A0MZ66-6|SHOT1_HUMAN Isoform 6 of Sho	9	19.9	56.376	0	17.8143	17.8305	18.2613	18.0664	18.1865	17.7037	18.1327	18.0101	18.1707	17.8409	18.4728	18.3174	18.1477	17.9281	18.3759	17.9593	17.863	18.4501	18.0996	17.9876	17.8617	19.3425	18.2274	17.952	18.0333	19.0612	18.0531	17.8937	0.826274	1
A1L0T0	ILVBL	2-hydroxyacyl-CoA lyase 2	HACL2_HUMAN	sp|A1L0T0|ILVBL_HUMAN Acetolactate synthase-like protein OS=Homo sapiens GN=ILVBL PE=1 SV=2;tr|M0R026|M0R026_HUMAN Acetolactate synthase-like protein OS=Homo sapiens GN=ILVBL PE=1 SV=1	11	24.4	67.867	0	19.4423	19.7239	19.3916	19.8928	19.8023	19.3269	19.3481	20.0973	19.8254	19.3427	19.3135	19.9248	19.6345	19.5555	19.5346	19.8806	19.4607	19.677	19.6733	19.4077	19.5506	19.5856	19.5544	19.4855	19.721	19.5811	19.5762	19.6562	0.988281	1
Q99798	ACO2	Aconitate hydratase, mitochondrial	ACON_HUMAN	tr|A2A274|A2A274_HUMAN Aconitate hydratase, mitochondrial OS=Homo sapiens GN=ACO2 PE=1 SV=1;sp|Q99798|ACON_HUMAN Aconitate hydratase, mitochondrial OS=Homo sapiens GN=ACO2 PE=1 SV=2	28	40.7	87.819	0	23.5251	23.5711	23.7989	23.7751	23.7423	23.6283	23.6826	23.7295	23.6514	23.5893	23.702	23.7262	23.7029	23.5656	23.6935	23.7716	23.5077	23.8407	23.8237	23.687	23.5473	23.9721	23.8541	23.6182	23.6195	24.0022	23.742	23.5857	0.964977	1
Q86X10-2	RALGAPB	Ral GTPase-activating protein subunit beta	RLGPB_HUMAN	tr|A2A2F0|A2A2F0_HUMAN Ral GTPase-activating protein subunit beta (Fragment) OS=Homo sapiens GN=RALGAPB PE=1 SV=1;sp|Q86X10-2|RLGPB_HUMAN Isoform 2 of Ral GTPase-activating protein subunit beta OS=Homo sapiens GN=RALGAPB;sp|Q86X10-3|RLGPB_HUMAN Isoform 3 o	7	7.8	147.39	0	18.3486	18.3893	18.6805	18.621	18.3761	18.4304	18.5022	18.4697	18.3273	18.5235	18.697	18.3341	18.5078	18.7556	18.4666	18.4023	18.4443	18.5317	18.4677	18.4499	18.4295	18.5427	18.5387	18.4386	18.4191	18.5232	18.6129	18.4698	0.953678	1
Q9Y312	AAR2	Protein AAR2 homolog	AAR2_HUMAN	tr|A2A2Q9|A2A2Q9_HUMAN Protein AAR2 homolog OS=Homo sapiens GN=AAR2 PE=1 SV=1;sp|Q9Y312|AAR2_HUMAN Protein AAR2 homolog OS=Homo sapiens GN=AAR2 PE=1 SV=2	4	14.6	45.034	0	18.2226	18.5777	18.3897	18.3706	18.3229	18.3417	18.2533	18.2268	18.6259	18.3481	18.175	18.331	18.6252	18.2231	18.1374	18.2694	18.3023	18.2675	18.4902	18.2134	18.2496	18.3698	18.4658	18.2745	18.5097	18.1925	18.373	18.1261	0.954672	1
P04156-2	PRNP	Major prion protein	PRIO_HUMAN	tr|A2A2V1|A2A2V1_HUMAN Major prion protein (Fragment) OS=Homo sapiens GN=PRNP PE=1 SV=1;sp|P04156-2|PRIO_HUMAN Isoform 2 of Major prion protein OS=Homo sapiens GN=PRNP;sp|P04156|PRIO_HUMAN Major prion protein OS=Homo sapiens GN=PRNP PE=1 SV=1	2	8	27.278	0.0006566	16.0035	15.6674	17.3195	17.4403	17.46	15.9015	17.2089	17.6242	17.5564	15.8209	17.908	16.7674	17.3259	16.5679	17.2637	17.231	15.9821	17.516	17.471	17.0916	15.9453	17.5268	17.5277	16.8213	17.1577	17.6134	17.5368	16.5783	0.943585	1
P29372-5	MPG	DNA-3-methyladenine glycosylase	3MG_HUMAN	tr|A2IDA3|A2IDA3_HUMAN DNA-3-methyladenine glycosylase (Fragment) OS=Homo sapiens GN=MPG PE=1 SV=1;sp|P29372-5|3MG_HUMAN Isoform 4 of DNA-3-methyladenine glycosylase OS=Homo sapiens GN=MPG;sp|P29372-4|3MG_HUMAN Isoform 3 of DNA-3-methyladenine glycosylase	1	6	27.295	0	17.4676	17.7432	17.4199	17.6778	17.6105	17.564	17.3746	17.5662	17.7753	17.5635	17.3784	18.0028	17.75	17.3746	17.3462	17.8602	17.3603	17.9022	17.5672	17.4335	17.4068	17.7723	17.5932	17.4523	17.9872	17.6774	17.7175	17.4604	0.858396	1
A2RRP1-2	NBAS	Neuroblastoma-amplified sequence	NBAS_HUMAN	sp|A2RRP1-2|NBAS_HUMAN Isoform 2 of Neuroblastoma-amplified sequence OS=Homo sapiens GN=NBAS;sp|A2RRP1|NBAS_HUMAN Neuroblastoma-amplified sequence OS=Homo sapiens GN=NBAS PE=1 SV=2;tr|H0Y5G7|H0Y5G7_HUMAN Neuroblastoma-amplified sequence (Fragment) OS=Homo	7	3.6	254.81	0	18.6077	18.5061	18.3998	18.6707	18.8416	18.5204	18.3159	18.8653	18.6998	18.5028	18.3198	18.624	18.6061	18.5249	18.3571	18.6707	18.5104	18.4991	18.6441	18.5334	18.5093	18.4959	18.5455	18.4826	18.7006	18.5159	18.6273	18.5086	0.907762	1
O75044	SRGAP2	SLIT-ROBO Rho GTPase-activating protein 2	SRGP2_HUMAN	tr|B7ZM87|B7ZM87_HUMAN SLIT-ROBO Rho GTPase-activating protein 2 OS=Homo sapiens GN=SRGAP2 PE=1 SV=1;tr|A2RUF3|A2RUF3_HUMAN SLIT-ROBO Rho GTPase-activating protein 2 OS=Homo sapiens GN=SRGAP2 PE=1 SV=1;sp|O75044|SRGP2_HUMAN SLIT-ROBO Rho GTPase-activating	9	10.1	120.74	0	19.8388	19.8816	20.5177	20.1956	19.9105	19.936	20.3357	20.0809	20.0764	19.8986	20.5952	20.0514	20.1155	20.2287	20.4831	20.175	20.0552	20.4254	20.3183	20.1866	20.0651	20.6025	20.4378	20.2065	20.1595	20.4999	20.4096	20.2255	0.567503	1
A4D1P6	WDR91	WD repeat-containing protein 91	WDR91_HUMAN	tr|C9J1X0|C9J1X0_HUMAN WD repeat-containing protein 91 OS=Homo sapiens GN=WDR91 PE=1 SV=1;sp|A4D1P6|WDR91_HUMAN WD repeat-containing protein 91 OS=Homo sapiens GN=WDR91 PE=1 SV=2;sp|A4D1P6-2|WDR91_HUMAN Isoform 2 of WD repeat-containing protein 91 OS=Homo	4	8.1	79.239	0	16.3838	16.5998	16.5194	16.7776	16.7631	16.2226	16.4619	16.7033	16.3035	16.2301	16.4247	16.7283	16.553	16.1357	16.3875	16.3999	16.5231	16.2971	16.056	16.6289	16.5221	16.7509	16.4144	16.4538	16.3968	16.4703	16.513	16.2682	0.612672	1
A5YKK6-2	CNOT1	CCR4-NOT transcription complex subunit 1	CNOT1_HUMAN	sp|A5YKK6-2|CNOT1_HUMAN Isoform 2 of CCR4-NOT transcription complex subunit 1 OS=Homo sapiens GN=CNOT1;sp|A5YKK6|CNOT1_HUMAN CCR4-NOT transcription complex subunit 1 OS=Homo sapiens GN=CNOT1 PE=1 SV=2;sp|A5YKK6-3|CNOT1_HUMAN Isoform 3 of CCR4-NOT transcrip	29	15.8	266.38	0	22.641	22.6513	22.743	22.6704	22.6256	22.6626	22.675	22.5881	22.5955	22.6819	22.6439	22.7153	22.7119	22.681	22.7225	22.6626	22.641	22.7162	22.694	22.6687	22.7881	22.7003	22.7223	22.688	22.7347	22.6243	22.6719	22.7148	0.178399	1
A6H8Y1-2	BDP1	Transcription factor TFIIIB component B'' homolog	BDP1_HUMAN	sp|A6H8Y1-2|BDP1_HUMAN Isoform 2 of Transcription factor TFIIIB component B homolog OS=Homo sapiens GN=BDP1;tr|H7C5U4|H7C5U4_HUMAN Transcription factor TFIIIB component B homolog (Fragment) OS=Homo sapiens GN=BDP1 PE=1 SV=1;tr|H0YCV8|H0YCV8_HUMAN Trans	3	1.7	252.84	0.0061265	16.1841	16.2629	16.2682	16.6374	16.8326	16.48	16.1239	16.6038	15.4428	16.2588	15.9271	16.5523	16.5186	16.3804	16.0647	16.5348	16.4842	16.4044	16.3742	16.1181	16.284	16.2199	16.3517	16.1426	16.522	16.105	16.4322	16.0822	0.365949	1
Q9GZQ8	MAP1LC3B	Microtubule-associated proteins 1A/1B light chain 3B	MLP3B_HUMAN	tr|H3BTL1|H3BTL1_HUMAN Microtubule-associated protein 1 light chain 3 beta, isoform CRA_f OS=Homo sapiens GN=MAP1LC3B PE=3 SV=1;sp|Q9GZQ8|MLP3B_HUMAN Microtubule-associated proteins 1A/1B light chain 3B OS=Homo sapiens GN=MAP1LC3B PE=1 SV=3;sp|A6NCE7|MP3B2	4	50.7	9.0115	0	21.9698	21.9951	22.8893	22.0235	22.3659	21.9051	22.7086	22.5294	21.627	21.8482	23.0529	21.8519	21.7808	22.1591	22.7874	22.0852	22.1166	22.6715	22.4376	22.5138	21.9914	23.1539	22.6042	22.6281	21.7986	22.8965	22.5105	22.4589	0.74344	1
A6NE02	BTBD17	BTB/POZ domain-containing protein 17	BTBDH_HUMAN	sp|A6NE02|BTBDH_HUMAN BTB/POZ domain-containing protein 17 OS=Homo sapiens GN=BTBD17 PE=3 SV=1	2	6.1	52.47	0	18.7457	18.4462	19.2324	19.1693	18.8999	18.5774	19.6642	19.2987	19.3113	18.5936	19.2234	19.3563	19.6073	19.1273	19.5941	19.2663	19.0783	20.1137	19.7487	20.1381	19.0277	19.7901	19.7141	20.1462	19.1913	19.8724	19.8188	20.19	0.0285349	1
Q96EV8	DTNBP1	Dysbindin	DTBP1_HUMAN	tr|A6NFV8|A6NFV8_HUMAN Dysbindin OS=Homo sapiens GN=DTNBP1 PE=1 SV=3;sp|Q96EV8|DTBP1_HUMAN Dysbindin OS=Homo sapiens GN=DTNBP1 PE=1 SV=1;tr|D6RAX1|D6RAX1_HUMAN Dysbindin OS=Homo sapiens GN=DTNBP1 PE=1 SV=1;tr|D6RAR7|D6RAR7_HUMAN Dysbindin (Fragment) OS=Hom	2	8.7	37.619	0	17.277	17.2973	17.2868	17.5561	16.8448	17.0527	17.2935	17.1504	17.2893	17.2765	17.3512	17.3017	16.8378	17.1415	17.2592	17.2653	17.1769	17.9006	17.782	17.2697	16.9887	17.9551	17.824	17.2316	17.7555	17.8044	17.7089	17.2568	0.0664026	1
Q9UKK9	NUDT5	ADP-sugar pyrophosphatase	NUDT5_HUMAN	tr|A6NFX8|A6NFX8_HUMAN ADP-sugar pyrophosphatase OS=Homo sapiens GN=NUDT5 PE=1 SV=1;sp|Q9UKK9|NUDT5_HUMAN ADP-sugar pyrophosphatase OS=Homo sapiens GN=NUDT5 PE=1 SV=1;tr|A6NCQ0|A6NCQ0_HUMAN ADP-sugar pyrophosphatase OS=Homo sapiens GN=NUDT5 PE=1 SV=1;tr|A6	8	44	25.895	0	21.5536	21.7469	21.5189	21.7533	21.5663	21.6743	21.6566	21.6566	21.787	21.7451	21.5176	21.9227	21.5588	21.6797	21.5907	21.7956	21.5273	22.0145	21.7528	21.5732	21.5068	22.0677	21.8118	21.5732	21.7308	21.9546	21.8591	21.4785	0.90521	1
K7EIJ0	WBP2	NA	K7EIJ0_HUMAN	tr|K7EIJ0|K7EIJ0_HUMAN WW domain-binding protein 2 (Fragment) OS=Homo sapiens GN=WBP2 PE=1 SV=1;tr|B4DFG2|B4DFG2_HUMAN WW domain-binding protein 2 OS=Homo sapiens GN=WBP2 PE=1 SV=1;tr|K7ENL2|K7ENL2_HUMAN WW domain-binding protein 2 OS=Homo sapiens GN=WBP2	4	32.9	18.224	0	20.1319	19.9734	20.5886	20.4493	20.4985	20.3108	20.7743	20.5399	20.6013	20.236	20.727	20.4331	20.4389	20.099	20.5982	20.503	20.214	20.9741	20.968	20.5242	20.0143	21.154	20.9608	20.6118	20.3303	20.9869	20.9466	20.4198	0.510747	1
Q9H910	JPT2	Jupiter microtubule associated homolog 2	JUPI2_HUMAN	tr|A6NGP5|A6NGP5_HUMAN Jupiter microtubule-associated homolog 2 OS=Homo sapiens GN=JPT2 PE=1 SV=2;sp|Q9H910|JUPI2_HUMAN Jupiter microtubule associated homolog 2 OS=Homo sapiens GN=JPT2 PE=1 SV=1;sp|Q9H910-3|JUPI2_HUMAN Isoform 3 of Jupiter microtubule asso	8	68	18.906	0	22.2288	22.3581	21.9678	21.9499	21.8149	22.1428	22.0253	21.8305	21.9771	22.4159	21.956	22.2173	21.8149	22.0936	22.037	22.1407	22.2913	22.0859	22.2611	22.1925	22.2147	21.7544	22.2314	22.1908	22.249	21.9227	22.3259	22.2874	0.431831	1
Q14202-2	ZMYM3	Zinc finger MYM-type protein 3	ZMYM3_HUMAN	tr|A6NHN7|A6NHN7_HUMAN Zinc finger MYM-type protein 3 OS=Homo sapiens GN=ZMYM3 PE=1 SV=1;tr|A6NHB5|A6NHB5_HUMAN Zinc finger MYM-type protein 3 OS=Homo sapiens GN=ZMYM3 PE=1 SV=1;sp|Q14202-2|ZMYM3_HUMAN Isoform 2 of Zinc finger MYM-type protein 3 OS=Homo sa	3	2	141.79	0	17.9188	17.9799	17.5361	17.3162	17.1492	17.9066	17.6768	17.2649	17.2171	17.9894	17.7608	17.3417	17.5025	17.836	17.6288	17.1338	17.7911	17.01	17.6874	17.6918	17.8836	16.8915	17.5817	17.6413	17.211	16.8204	17.6295	17.6178	0.884631	1
A6NND8	CRYZL1	NA	A6NND8_HUMAN	tr|A6NND8|A6NND8_HUMAN Quinone oxidoreductase-like protein 1 OS=Homo sapiens GN=CRYZL1 PE=1 SV=1;tr|A6NHJ8|A6NHJ8_HUMAN Quinone oxidoreductase-like protein 1 OS=Homo sapiens GN=CRYZL1 PE=1 SV=2;tr|A6NMA8|A6NMA8_HUMAN Quinone oxidoreductase-like protein 1 O	4	13.7	35.483	0	19.741	19.5054	19.7707	19.7141	19.4953	19.5546	19.8969	19.7453	19.7434	19.6885	20.0438	19.9411	19.7346	19.5481	20.0194	19.8383	19.7271	19.9588	20.0281	20.0561	19.7628	20.1358	20.029	20.0834	19.7507	20.0624	20.0951	20.1165	0.0329631	1
A6NHQ2	FBLL1	rRNA/tRNA 2'-O-methyltransferase fibrillarin-like protein 1	FBLL1_HUMAN	sp|A6NHQ2|FBLL1_HUMAN rRNA/tRNA 2-O-methyltransferase fibrillarin-like protein 1 OS=Homo sapiens GN=FBLL1 PE=3 SV=2	2	6.6	34.803	0	20.0875	20.1583	20.1165	20.3444	20.4572	20.006	20.3097	20.384	20.804	20.0745	20.2968	20.2605	20.5002	20.1103	20.0962	20.3737	20.151	20.0994	20.1672	20.2128	20.0106	20.1339	20.1876	20.2547	20.3999	19.9753	20.2391	20.0882	0.595268	1
A6NHR9-2	SMCHD1	Structural maintenance of chromosomes flexible hinge domain-containing protein 1	SMHD1_HUMAN	sp|A6NHR9-2|SMHD1_HUMAN Isoform 2 of Structural maintenance of chromosomes flexible hinge domain-containing protein 1 OS=Homo sapiens GN=SMCHD1;sp|A6NHR9|SMHD1_HUMAN Structural maintenance of chromosomes flexible hinge domain-containing protein 1 OS=Homo s	24	16.6	215.74	0	20.1879	20.1992	20.1615	20.175	20.3629	20.2578	20.1563	20.2475	20.0727	20.1992	20.0915	20.2055	20.1867	20.2947	20.1165	20.1814	20.1962	20.1831	20.1501	20.1207	20.3002	20.1812	20.1995	20.1158	20.2158	20.1402	20.1899	20.1802	0.265263	1
A6NHX0	CASTOR2	Cytosolic arginine sensor for mTORC1 subunit 2	CAST2_HUMAN	sp|A6NHX0|CAST2_HUMAN Cytosolic arginine sensor for mTORC1 subunit 2 OS=Homo sapiens GN=CASTOR2 PE=1 SV=3	2	8.5	36.056	0	16.2226	16.1583	16.4472	17.1857	16.5504	16.1945	16.5134	16.64	17.5088	16.3905	16.6989	17.4104	17.2962	16.0788	16.432	17.0883	16.3713	16.9455	17.1056	16.5519	16.2413	17.238	17.1399	16.6525	17.2571	17.2189	17.0299	16.7466	0.384017	1
A6NIH7	UNC119B	Protein unc-119 homolog B	U119B_HUMAN	sp|A6NIH7|U119B_HUMAN Protein unc-119 homolog B OS=Homo sapiens GN=UNC119B PE=1 SV=1	5	29.9	28.136	0	20.921	20.7329	20.6442	20.6564	20.5815	20.7576	20.6104	20.6666	20.8105	20.8802	20.5542	20.6723	20.7991	20.735	20.5534	20.6787	20.9062	20.7294	20.6874	20.6819	20.9214	20.6838	20.7109	20.6838	20.6612	20.7225	20.8448	20.6018	0.873779	1
Q9Y547	HSPB11	Intraflagellar transport protein 25 homolog	IFT25_HUMAN	tr|A6NIR2|A6NIR2_HUMAN Chromosome 1 open reading frame 41, isoform CRA_b OS=Homo sapiens GN=HSPB11 PE=1 SV=1;tr|X6R7Y7|X6R7Y7_HUMAN Intraflagellar transport protein 25 homolog OS=Homo sapiens GN=HSPB11 PE=1 SV=1;sp|Q9Y547|IFT25_HUMAN Intraflagellar transpo	1	13.4	13.028	0.00022604	17.9737	17.7884	17.8736	18.0288	17.8401	17.6439	17.9071	17.8614	18.1845	18.0278	17.6918	18.0554	17.8363	17.8037	17.905	18.106	17.9135	17.9311	17.83	17.8026	18.1135	17.9584	17.9694	17.8482	17.8977	17.7909	17.9324	17.601	0.365609	1
Q9P003	CNIH4	Protein cornichon homolog 4	CNIH4_HUMAN	tr|A6NLH6|A6NLH6_HUMAN Protein cornichon homolog 4 OS=Homo sapiens GN=CNIH4 PE=1 SV=1;sp|Q9P003|CNIH4_HUMAN Protein cornichon homolog 4 OS=Homo sapiens GN=CNIH4 PE=1 SV=1	1	14.6	15.771	0	18.4468	18.1845	18.2887	18.5782	18.3336	18.3933	18.1308	18.3766	18.3803	18.4407	18.1238	18.7026	18.5114	18.5866	17.915	18.7048	18.1486	18.4467	18.2782	18.3146	18.3245	18.3169	18.4434	18.4345	18.6521	18.3852	18.4051	18.2274	0.939173	1
E9PJK1	CD81	Tetraspanin	E9PJK1_HUMAN	tr|E9PJK1|E9PJK1_HUMAN Tetraspanin OS=Homo sapiens GN=CD81 PE=1 SV=1;tr|E9PRJ8|E9PRJ8_HUMAN Tetraspanin (Fragment) OS=Homo sapiens GN=CD81 PE=1 SV=1;tr|H0YDL9|H0YDL9_HUMAN Tetraspanin (Fragment) OS=Homo sapiens GN=CD81 PE=1 SV=1;tr|H0YDJ9|H0YDJ9_HUMAN Tetr	2	21.8	17.963	0	18.9067	18.3717	19.3105	19.0304	19.2525	18.3645	19.3033	19.1099	19.8088	18.5564	19.45	19.0298	19.4447	18.5996	19.3837	19.1107	18.8675	19.186	18.5752	18.9296	18.9127	19.3354	18.7278	18.8051	19.5773	19.2194	18.7548	18.7312	0.884165	1
Q08257-3	CRYZ	Quinone oxidoreductase	QOR_HUMAN	tr|A6NP24|A6NP24_HUMAN Quinone oxidoreductase (Fragment) OS=Homo sapiens GN=CRYZ PE=1 SV=1;sp|Q08257-3|QOR_HUMAN Isoform 3 of Quinone oxidoreductase OS=Homo sapiens GN=CRYZ;sp|Q08257|QOR_HUMAN Quinone oxidoreductase OS=Homo sapiens GN=CRYZ PE=1 SV=1;tr|C9J	8	29.2	25.982	0	22.366	22.0164	22.0965	22.132	22.6277	22.0239	22.3571	22.1015	22.6217	22.0234	22.1261	22.1344	22.6296	21.9154	22.1314	22.2106	22.3711	22.6153	22.2532	21.6985	22.3109	22.4663	22.2168	21.6558	22.585	22.5437	22.2048	21.5514	0.998471	1
P01308	INS	Insulin	INS_HUMAN	tr|A6XGL2|A6XGL2_HUMAN Insulin OS=Homo sapiens GN=INS PE=1 SV=1;sp|P01308|INS_HUMAN Insulin OS=Homo sapiens GN=INS PE=1 SV=1;tr|C9JNR5|C9JNR5_HUMAN Insulin (Fragment) OS=Homo sapiens GN=INS PE=3 SV=1;sp|F8WCM5|INSR2_HUMAN Insulin, isoform 2 OS=Homo sapiens	2	28.6	10.959	0	23.8184	23.3102	24.2016	23.3227	24.1582	23.8858	23.9411	23.2867	23.3402	22.9537	24.0386	23.0381	23.2472	23.8153	23.4301	23.0378	23.7622	23.1855	23.3708	23.4428	23.4271	23.4293	23.0354	23.3471	22.7908	24.5504	23.3586	23.3333	0.63213	1
P55196-1	AFDN	Afadin	AFAD_HUMAN	tr|A8MQ02|A8MQ02_HUMAN Afadin OS=Homo sapiens GN=AFDN PE=1 SV=2;sp|P55196-1|AFAD_HUMAN Isoform 2 of Afadin OS=Homo sapiens GN=AFDN;sp|P55196|AFAD_HUMAN Afadin OS=Homo sapiens GN=AFDN PE=1 SV=3;sp|P55196-5|AFAD_HUMAN Isoform 5 of Afadin OS=Homo sapiens GN=A	24	17.1	201.8	0	22.2116	22.1655	22.4497	22.3463	22.2101	22.1405	22.4585	22.311	22.166	22.2121	22.5687	22.1998	22.1174	22.2332	22.561	22.1921	22.2991	22.5689	22.5002	22.3885	22.3614	22.8028	22.5454	22.3782	22.2573	22.6345	22.4693	22.4335	0.207904	1
Q06787-2	FMR1	Synaptic functional regulator FMR1	FMR1_HUMAN	tr|A8MQB8|A8MQB8_HUMAN Synaptic functional regulator FMR1 OS=Homo sapiens GN=FMR1 PE=1 SV=1;tr|G3V0J0|G3V0J0_HUMAN Fragile X mental retardation 1, isoform CRA_e OS=Homo sapiens GN=FMR1 PE=1 SV=1;sp|Q06787-2|FMR1_HUMAN Isoform 1 of Synaptic functional regul	14	28.4	65.821	0	22.8632	22.8569	22.8796	22.8823	22.7978	22.8776	22.8717	22.8134	22.9269	22.8043	22.8869	22.7797	22.9833	22.8975	22.8978	22.8749	22.8719	22.9297	22.9833	22.8722	22.8842	23.066	22.99	22.8759	22.9752	22.9468	22.8893	22.7898	0.165501	1
Q5JTW2	CEP78	Centrosomal protein of 78 kDa	CEP78_HUMAN	tr|A8MST6|A8MST6_HUMAN Centrosomal protein of 78 kDa OS=Homo sapiens GN=CEP78 PE=1 SV=2;sp|Q5JTW2|CEP78_HUMAN Centrosomal protein of 78 kDa OS=Homo sapiens GN=CEP78 PE=1 SV=1;sp|Q5JTW2-3|CEP78_HUMAN Isoform 3 of Centrosomal protein of 78 kDa OS=Homo sapien	1	1.7	78.217	0.0044159	16.6932	16.7683	16.3005	16.55	16.7444	16.7637	16.4733	16.7308	16.7053	16.8059	16.4055	16.9815	16.704	16.6267	16.3561	16.5526	16.4729	16.8577	16.8158	16.3144	16.6744	16.5115	16.6622	16.3675	16.8745	16.6288	17.0006	16.4881	0.707186	1
Q8IUC4-2	RHPN2	Rhophilin-2	RHPN2_HUMAN	sp|Q8IUC4-2|RHPN2_HUMAN Isoform 2 of Rhophilin-2 OS=Homo sapiens GN=RHPN2;sp|A8MT19|RHN2P_HUMAN Putative rhophilin-2-like protein RHPN2P1 OS=Homo sapiens GN=RHPN2P1 PE=5 SV=2;sp|Q8IUC4|RHPN2_HUMAN Rhophilin-2 OS=Homo sapiens GN=RHPN2 PE=1 SV=1	1	1.3	59.997	0.0053657	19.3712	19.4632	18.6479	19.9038	19.8955	19.2841	18.7956	19.797	19.6199	19.3745	18.6724	19.9028	19.507	19.246	18.6693	19.645	19.1572	19.0508	18.7845	18.8544	19.0259	18.6196	18.782	18.8841	19.6679	18.9421	18.9879	18.6914	0.314885	1
Q8NCN5	PDPR	Pyruvate dehydrogenase phosphatase regulatory subunit, mitochondrial	PDPR_HUMAN	tr|A8MT40|A8MT40_HUMAN Pyruvate dehydrogenase phosphatase regulatory subunit, mitochondrial OS=Homo sapiens GN=PDPR PE=1 SV=2;sp|Q8NCN5|PDPR_HUMAN Pyruvate dehydrogenase phosphatase regulatory subunit, mitochondrial OS=Homo sapiens GN=PDPR PE=1 SV=2	3	5	88.569	0	18.5397	18.4708	18.2226	18.6176	19.021	18.5086	18.2739	18.7254	18.693	18.4051	18.0712	18.6995	18.7169	18.2802	18.0983	18.5971	18.4666	18.431	18.0668	18.4163	18.3209	18.3458	18.108	18.4481	18.6677	18.5251	18.1909	18.2932	0.605872	1
O14972-2	VPS26C	Vacuolar protein sorting-associated protein 26C	VP26C_HUMAN	tr|A8MTY9|A8MTY9_HUMAN Down syndrome critical region protein 3 OS=Homo sapiens GN=DSCR3 PE=1 SV=1;sp|O14972-2|DSCR3_HUMAN Isoform 2 of Down syndrome critical region protein 3 OS=Homo sapiens GN=DSCR3;sp|O14972|DSCR3_HUMAN Down syndrome critical region prot	3	17.3	27.958	0	17.4507	17.5834	17.4422	17.6527	17.5512	17.6743	17.5032	17.6571	17.9195	17.6484	17.3931	17.7163	17.6683	17.5922	17.5097	17.6891	17.4077	17.7017	17.7595	17.5446	17.5172	17.7175	17.6592	17.5934	17.7009	17.6319	17.9049	17.6056	0.628049	1
F8WDX0	EIPR1	NA	F8WDX0_HUMAN	tr|F8WDX0|F8WDX0_HUMAN Protein TSSC1 OS=Homo sapiens GN=EIPR1 PE=1 SV=1;tr|F8WB12|F8WB12_HUMAN Protein TSSC1 OS=Homo sapiens GN=EIPR1 PE=1 SV=1;tr|F8WDS8|F8WDS8_HUMAN Protein TSSC1 OS=Homo sapiens GN=EIPR1 PE=1 SV=1;tr|C9J0U9|C9J0U9_HUMAN Protein TSSC1 (Fr	1	22.4	6.5442	0.00022432	16.0529	15.6435	15.8671	15.9922	16.2253	15.847	15.9312	16.2836	16.1827	15.9052	16.3448	16.0076	16.1058	16.547	16.245	15.9125	16.072	16.2334	16.1748	15.83	16.4173	16.3587	16.1181	15.7711	16.0669	16.2204	16.0986	16.3607	0.459463	1
Q96G01-4	BICD1	Protein bicaudal D homolog 1	BICD1_HUMAN	tr|A8MVZ6|A8MVZ6_HUMAN BICD1 protein OS=Homo sapiens GN=BICD1 PE=1 SV=3;sp|Q96G01-4|BICD1_HUMAN Isoform 4 of Protein bicaudal D homolog 1 OS=Homo sapiens GN=BICD1;sp|Q96G01-3|BICD1_HUMAN Isoform 3 of Protein bicaudal D homolog 1 OS=Homo sapiens GN=BICD1;sp	2	3.4	94.885	0	18.1001	17.9182	17.954	18.5589	18.5393	17.9972	17.9887	18.0907	18.7306	18.0388	17.8066	18.6461	18.457	17.8707	17.8143	18.4041	18.0283	18.133	18.1301	17.9489	18.0065	18.1805	18.1489	17.8715	18.7283	18.1757	18.1002	17.8736	0.904176	1
P62308	SNRPG	Small nuclear ribonucleoprotein G	RUXG_HUMAN	sp|P62308|RUXG_HUMAN Small nuclear ribonucleoprotein G OS=Homo sapiens GN=SNRPG PE=1 SV=1;sp|A8MWD9|RUXGL_HUMAN Putative small nuclear ribonucleoprotein G-like protein 15 OS=Homo sapiens GN=SNRPGP15 PE=5 SV=2;tr|Q49AN9|Q49AN9_HUMAN SNRPG protein OS=Homo sa	4	35.5	8.496	0	20.7827	20.8981	20.8276	20.7361	20.6957	20.7133	20.7905	20.7769	20.5267	20.8653	20.826	20.862	20.7038	20.9114	20.7811	20.8562	20.7464	20.9983	20.9853	20.6527	20.881	21.2165	21.0469	20.7141	20.7356	21.0985	21.0406	20.6851	0.473999	1
P54829-2	PTPN5	Tyrosine-protein phosphatase non-receptor type 5	PTN5_HUMAN	tr|A8MXF1|A8MXF1_HUMAN Tyrosine-protein phosphatase non-receptor type 5 OS=Homo sapiens GN=PTPN5 PE=1 SV=1;tr|E9PLZ4|E9PLZ4_HUMAN Tyrosine-protein phosphatase non-receptor type 5 OS=Homo sapiens GN=PTPN5 PE=1 SV=1;sp|P54829-2|PTN5_HUMAN Isoform 2 of Tyrosi	1	5.3	19.363	0.007063	18.1429	17.5786	18.5811	18.5023	19.1475	18.3383	18.136	18.7885	16.5049	17.4715	18.5564	18.3083	18.2503	18.4509	18.383	18.5694	18.3277	18.4356	18.1669	17.6348	18.5366	18.4995	18.2415	17.7053	18.3076	18.6761	18.0642	18.3776	0.285228	1
Q8IYB3-2	SRRM1	Serine/arginine repetitive matrix protein 1	SRRM1_HUMAN	tr|E9PCT1|E9PCT1_HUMAN Serine/arginine repetitive matrix protein 1 OS=Homo sapiens GN=SRRM1 PE=1 SV=3;tr|A9Z1X7|A9Z1X7_HUMAN Serine/arginine repetitive matrix protein 1 OS=Homo sapiens GN=SRRM1 PE=1 SV=1;sp|Q8IYB3-2|SRRM1_HUMAN Isoform 2 of Serine/arginine	3	3.5	93.435	0	21.5683	21.5194	20.892	21.2551	21.1892	21.405	21.2818	21.331	21.5503	21.5751	21.0689	21.1081	21.4724	21.396	21.1577	21.2174	21.5514	21.205	21.3407	21.2483	21.4336	21.0716	21.3728	21.2461	21.4745	21.0452	21.3851	21.1683	0.999183	1
Q9Y262	EIF3L	Eukaryotic translation initiation factor 3 subunit L	EIF3L_HUMAN	tr|B0QY89|B0QY89_HUMAN Eukaryotic translation initiation factor 3 subunit L OS=Homo sapiens GN=EIF3L PE=1 SV=1;sp|Q9Y262|EIF3L_HUMAN Eukaryotic translation initiation factor 3 subunit L OS=Homo sapiens GN=EIF3L PE=1 SV=1;sp|Q9Y262-2|EIF3L_HUMAN Isoform 2 o	21	34.8	70.901	0	23.2832	23.4072	23.1683	23.2833	23.3255	23.377	23.2174	23.3201	23.3324	23.2765	23.1592	23.2588	23.3589	23.3274	23.1531	23.2863	23.2535	23.21	23.2299	23.1625	23.3138	23.2023	23.2235	23.0844	23.3223	23.168	23.2729	23.2178	0.467735	1
Q9NQG6	MIEF1	Mitochondrial dynamics protein MID51	MID51_HUMAN	tr|B0QY95|B0QY95_HUMAN Mitochondrial dynamics protein MID51 OS=Homo sapiens GN=MIEF1 PE=1 SV=1;sp|Q9NQG6|MID51_HUMAN Mitochondrial dynamics protein MID51 OS=Homo sapiens GN=MIEF1 PE=1 SV=1	2	4.2	53.331	0	17.9493	17.9693	17.9085	17.8759	17.8673	17.8552	18.1267	18.0222	17.903	18.069	18.0278	17.0163	18.281	18.0611	18.1039	17.5213	17.9474	18.2305	18.4726	18.0355	18.0751	18.2522	18.4533	18.0521	18.0525	18.319	18.3134	18.0322	0.198238	1
Q01844-6	EWSR1	RNA-binding protein EWS	EWS_HUMAN	tr|B0QYK0|B0QYK0_HUMAN RNA-binding protein EWS OS=Homo sapiens GN=EWSR1 PE=1 SV=1;sp|Q01844-6|EWS_HUMAN Isoform 6 of RNA-binding protein EWS OS=Homo sapiens GN=EWSR1;sp|Q01844-3|EWS_HUMAN Isoform 3 of RNA-binding protein EWS OS=Homo sapiens GN=EWSR1;sp|Q01	6	14.1	64.929	0	22.3101	22.1457	22.1146	22.0078	21.9992	22.176	22.1272	22.0779	21.932	22.1551	22.1577	22.04	22.0154	22.4722	22.3288	22.1541	22.3576	22.1504	22.2144	22.2121	22.3386	22.1291	22.1849	22.1765	22.201	22.1501	22.2242	22.2991	0.239121	1
Q99829	CPNE1	Copine-1	CPNE1_HUMAN	tr|F2Z2V0|F2Z2V0_HUMAN Copine-1 (Fragment) OS=Homo sapiens GN=CPNE1 PE=1 SV=1;tr|B0QZ18|B0QZ18_HUMAN Copine-1 OS=Homo sapiens GN=CPNE1 PE=1 SV=1;sp|Q99829|CPNE1_HUMAN Copine-1 OS=Homo sapiens GN=CPNE1 PE=1 SV=1;tr|A6PVH9|A6PVH9_HUMAN Copine-1 OS=Homo sapie	12	23.5	58.634	0	22.2733	21.76	22.1823	22.4654	22.4014	21.8674	22.3448	22.5052	22.4157	21.7656	22.2003	22.5636	22.5469	21.955	22.2792	22.5221	22.3318	22.4338	21.9127	22.4134	22.2982	22.4184	21.8793	22.434	22.4883	22.3762	21.9552	22.5756	0.982067	1
P02656	APOC3	Apolipoprotein C-III	APOC3_HUMAN	tr|B0YIW2|B0YIW2_HUMAN Apolipoprotein C-III OS=Homo sapiens GN=APOC3 PE=1 SV=1;sp|P02656|APOC3_HUMAN Apolipoprotein C-III OS=Homo sapiens GN=APOC3 PE=1 SV=1	1	13.7	12.815	0	20.1131	20.2718	20.5964	21.4962	21.8549	20.3787	20.8659	21.6724	21.7367	20.5806	20.6879	21.4799	21.5643	20.2131	20.4572	21.4926	20.2033	21.1316	21.6816	20.5111	20.3951	21.0765	21.4167	20.5129	21.5373	21.2578	21.2738	20.3238	0.859574	1
P30536	TSPO	Translocator protein	TSPO_HUMAN	tr|B1AH87|B1AH87_HUMAN Putative peripheral benzodiazepine receptor-related protein (Fragment) OS=Homo sapiens GN=TSPO PE=1 SV=1;sp|P30536|TSPO_HUMAN Translocator protein OS=Homo sapiens GN=TSPO PE=1 SV=3	3	36.4	11.896	0	19.5233	18.9296	19.9228	20.0392	19.8464	19.1971	20.3031	19.9104	19.5233	18.8949	19.7174	19.7272	19.9983	19.5053	20.1374	19.7751	18.8882	19.9612	19.9817	19.4538	18.8277	20.8033	19.9058	19.421	19.6644	20.45	19.9139	19.2951	0.910071	1
P55769	SNU13	NHP2-like protein 1	NH2L1_HUMAN	tr|B1AHD1|B1AHD1_HUMAN NHP2-like protein 1 OS=Homo sapiens GN=SNU13 PE=1 SV=1;sp|P55769|NH2L1_HUMAN NHP2-like protein 1 OS=Homo sapiens GN=SNU13 PE=1 SV=3	5	39.4	14.627	0	21.6929	21.7107	21.7851	21.799	21.9181	21.8085	21.7477	21.8668	22.0091	21.819	21.6915	21.915	22.0665	21.5676	21.6415	21.8403	21.689	21.933	21.9277	21.7558	21.617	22.0205	21.9657	21.8168	21.8991	21.9101	21.9137	21.7178	0.867707	1
P23142-4	FBLN1	Fibulin-1	FBLN1_HUMAN	tr|B1AHL2|B1AHL2_HUMAN Fibulin-1 OS=Homo sapiens GN=FBLN1 PE=1 SV=1;sp|P23142-4|FBLN1_HUMAN Isoform C of Fibulin-1 OS=Homo sapiens GN=FBLN1;sp|P23142-2|FBLN1_HUMAN Isoform A of Fibulin-1 OS=Homo sapiens GN=FBLN1;sp|P23142-3|FBLN1_HUMAN Isoform B of Fibulin	13	26.4	78.329	0	19.7964	20.0415	20.4548	21.5197	20.6467	20.2871	20.5504	20.6535	21.7931	20.1644	20.5446	21.6221	21.4323	20.2625	20.4744	21.0469	19.9181	20.6228	20.2379	20.0953	20.1855	20.5619	20.416	20.142	21.6117	20.956	20.2468	20.1374	0.40838	1
Q9UH03-2	SEPTIN3	Neuronal-specific septin-3	SEPT3_HUMAN	tr|B1AHR1|B1AHR1_HUMAN Neuronal-specific septin-3 OS=Homo sapiens GN=SEPT3 PE=1 SV=1;sp|Q9UH03-2|SEPT3_HUMAN Isoform 2 of Neuronal-specific septin-3 OS=Homo sapiens GN=SEPT3;sp|Q9UH03|SEPT3_HUMAN Neuronal-specific septin-3 OS=Homo sapiens GN=SEPT3 PE=1 SV=	10	37.1	33.601	0	21.9758	21.8545	22.8425	22.1589	21.9518	21.691	22.8793	22.2173	22.1614	21.9995	23.1655	22.2111	22.1782	21.9529	22.9508	22.1959	22.3121	22.9891	22.7717	22.8294	22.432	23.3721	23.0378	22.7877	22.0299	23.144	22.8061	22.507	0.213409	1
O75832	PSMD10	26S proteasome non-ATPase regulatory subunit 10	PSD10_HUMAN	tr|B1AJY7|B1AJY7_HUMAN 26S proteasome non-ATPase regulatory subunit 10 OS=Homo sapiens GN=PSMD10 PE=1 SV=1;sp|O75832|PSD10_HUMAN 26S proteasome non-ATPase regulatory subunit 10 OS=Homo sapiens GN=PSMD10 PE=1 SV=1;tr|B1AJY5|B1AJY5_HUMAN 26S proteasome non-A	8	50.8	20.808	0	20.2255	20.3999	21.2983	20.56	20.6347	20.273	21.4872	20.5363	20.3871	20.2285	21.7107	20.6554	20.6743	20.7237	21.5481	20.7216	20.5026	21.6396	20.7602	20.9633	20.773	21.7264	21.062	20.8693	20.7459	21.7127	20.9398	21.0811	0.719331	1
P29323-2	EPHB2	Ephrin type-B receptor 2	EPHB2_HUMAN	tr|B1AKC9|B1AKC9_HUMAN Ephrin type-B receptor 2 OS=Homo sapiens GN=EPHB2 PE=1 SV=1;sp|P29323-2|EPHB2_HUMAN Isoform 2 of Ephrin type-B receptor 2 OS=Homo sapiens GN=EPHB2;sp|P29323-3|EPHB2_HUMAN Isoform 3 of Ephrin type-B receptor 2 OS=Homo sapiens GN=EPHB2	11	14.8	105.56	0	21.3467	21.4886	21.1993	21.4751	21.2853	21.4347	21.2931	21.3499	21.4195	21.3715	21.281	21.5028	21.4284	21.4081	21.2962	21.4358	21.3706	21.4838	21.5016	21.9266	21.3082	21.4197	21.6373	21.8341	21.5686	21.3586	21.6552	21.6981	0.174075	1
O43847	NRDC	Nardilysin	NRDC_HUMAN	tr|B1AKJ5|B1AKJ5_HUMAN Nardilysin OS=Homo sapiens GN=NRDC PE=1 SV=1;sp|O43847|NRDC_HUMAN Nardilysin OS=Homo sapiens GN=NRDC PE=1 SV=2;sp|O43847-2|NRDC_HUMAN Isoform 2 of Nardilysin OS=Homo sapiens GN=NRDC;tr|G3V1R5|G3V1R5_HUMAN Nardilysin OS=Homo sapiens G	15	14.9	139.41	0	21.6499	21.4812	21.5706	21.356	21.6159	21.5931	21.576	21.5312	21.1245	21.5775	21.4074	21.3996	21.3593	21.5165	21.5298	21.5648	21.6836	21.5633	21.5418	21.3992	21.6563	21.4874	21.5692	21.3838	21.3837	21.5102	21.5915	21.4373	0.343535	1
S4R308	NFIA	CCAAT-box-binding transcription factor	S4R308_HUMAN	tr|S4R308|S4R308_HUMAN Nuclear factor 1 A-type (Fragment) OS=Homo sapiens GN=NFIA PE=1 SV=1;tr|K7ESG9|K7ESG9_HUMAN Nuclear factor 1 X-type (Fragment) OS=Homo sapiens GN=NFIX PE=1 SV=1;tr|K7EKH0|K7EKH0_HUMAN Nuclear factor 1 X-type (Fragment) OS=Homo sapien	2	25.3	10.441	0.00022202	17.564	17.2836	18.6895	19.3726	18.577	17.1304	19.2313	18.5688	19.3955	16.9935	18.85	19.3381	19.4753	18.9359	19.3247	19.0828	17.5004	19.5453	18.8089	18.2943	17.7501	20.2364	19.0737	18.3104	19.4462	19.9333	19.13	18.2697	0.617528	1
P50993	ATP1A2	Sodium/potassium-transporting ATPase subunit alpha-2	AT1A2_HUMAN	tr|B1AKY9|B1AKY9_HUMAN Sodium/potassium-transporting ATPase subunit alpha OS=Homo sapiens GN=ATP1A2 PE=1 SV=1;sp|P50993|AT1A2_HUMAN Sodium/potassium-transporting ATPase subunit alpha-2 OS=Homo sapiens GN=ATP1A2 PE=1 SV=1;tr|H0Y7C1|H0Y7C1_HUMAN Sodium/potas	21	25	110.86	0	19.2985	19.7301	19.252	20.1291	19.3959	19.5368	19.3014	19.6159	19.2843	19.7955	19.4967	20.3015	19.8413	19.9987	19.5442	20.2861	19.3819	20.0487	20.6094	19.866	19.3249	20.0371	20.4026	19.8192	19.3795	20.0921	20.401	19.7477	0.502883	1
Q14141-2	SEPTIN6	Septin-6	SEPT6_HUMAN	tr|B1AMS2|B1AMS2_HUMAN Septin 6, isoform CRA_b OS=Homo sapiens GN=SEPT6 PE=1 SV=1;sp|Q14141-2|SEPT6_HUMAN Isoform I of Septin-6 OS=Homo sapiens GN=SEPT6;sp|Q14141-4|SEPT6_HUMAN Isoform V of Septin-6 OS=Homo sapiens GN=SEPT6;sp|Q14141|SEPT6_HUMAN Septin-6 O	8	21.3	49.303	0	19.2841	19.1504	19.7517	19.2555	19.4087	19.1844	19.3593	19.481	19.642	19.2961	19.7955	19.4478	19.5643	18.925	19.4607	19.4857	19.4182	19.6895	19.531	19.6679	19.4184	19.2486	19.6962	19.7508	19.7085	19.3344	19.5955	19.5997	0.476728	1
Q9UNN5-2	FAF1	FAS-associated factor 1	FAF1_HUMAN	tr|B1ANM7|B1ANM7_HUMAN FAS-associated factor 1 OS=Homo sapiens GN=FAF1 PE=1 SV=1;sp|Q9UNN5-2|FAF1_HUMAN Isoform Short of FAS-associated factor 1 OS=Homo sapiens GN=FAF1;sp|Q9UNN5|FAF1_HUMAN FAS-associated factor 1 OS=Homo sapiens GN=FAF1 PE=1 SV=2;tr|B3KT2	2	6.9	55.998	0	17.4403	17.4845	17.491	18.8515	17.9046	17.3672	17.4426	17.5852	17.8072	17.2949	17.4283	17.595	17.6725	17.4099	17.358	17.9188	17.358	17.6588	17.2026	17.3365	17.3862	18.1996	17.6201	17.328	17.6067	17.7264	17.3631	17.4793	0.777357	1
H7C2J2	SMPD4	NA	H7C2J2_HUMAN	tr|H7C2J2|H7C2J2_HUMAN Sphingomyelin phosphodiesterase 4 (Fragment) OS=Homo sapiens GN=SMPD4 PE=1 SV=1;tr|H7C0W5|H7C0W5_HUMAN Sphingomyelin phosphodiesterase 4 (Fragment) OS=Homo sapiens GN=SMPD4 PE=1 SV=1;tr|H7C1Q6|H7C1Q6_HUMAN Sphingomyelin phosphodieste	3	15.3	31.115	0	16.9433	16.877	16.8613	17.276	17.5982	17.0323	17.0477	17.1466	17.136	17.2036	16.8373	17.4124	17.1343	17.0767	16.8392	17.3311	17.0369	17.4043	17.0461	17.143	17.0209	17.0771	17.1444	17.0189	17.369	17.549	17.1769	16.9714	0.591111	1
G3V4W0	HNRNPC	NA	G3V4W0_HUMAN	tr|G3V4W0|G3V4W0_HUMAN Heterogeneous nuclear ribonucleoproteins C1/C2 (Fragment) OS=Homo sapiens GN=HNRNPC PE=1 SV=1;tr|B4DY08|B4DY08_HUMAN Heterogeneous nuclear ribonucleoproteins C1/C2 OS=Homo sapiens GN=HNRNPC PE=1 SV=1;tr|B2R5W2|B2R5W2_HUMAN Heterogene	19	56.5	28.916	0	24.0511	24.1143	23.8729	23.7169	23.6461	23.9792	23.8887	23.8091	23.8562	24.0436	23.886	23.7647	23.8491	24.0871	23.8534	23.7681	23.9592	23.7525	23.7857	23.8356	23.9376	23.7864	23.8667	23.8219	23.8599	23.664	23.7711	23.729	0.510303	1
Q13153	PAK1	Serine/threonine-protein kinase PAK 1	PAK1_HUMAN	tr|E9PM17|E9PM17_HUMAN Serine/threonine-protein kinase PAK 1 OS=Homo sapiens GN=PAK1 PE=1 SV=1;tr|B3KNX7|B3KNX7_HUMAN Serine/threonine-protein kinase PAK 1 OS=Homo sapiens GN=PAK1 PE=1 SV=1;sp|Q13153|PAK1_HUMAN Serine/threonine-protein kinase PAK 1 OS=Homo	17	48.4	50.876	0	20.0181	19.9493	19.9768	19.779	19.4566	20.0338	20.0937	19.6124	19.7782	20.0953	20.1789	19.717	19.7117	20.0972	20.1036	19.7579	20.059	20.3601	20.0042	20.0834	20.1571	20.3006	20.1324	20.0325	19.8847	20.2533	20.1472	20.1085	0.141517	1
O15372	EIF3H	Eukaryotic translation initiation factor 3 subunit H	EIF3H_HUMAN	tr|B3KS98|B3KS98_HUMAN Eukaryotic translation initiation factor 3 subunit H OS=Homo sapiens GN=EIF3S3 PE=1 SV=1;sp|O15372|EIF3H_HUMAN Eukaryotic translation initiation factor 3 subunit H OS=Homo sapiens GN=EIF3H PE=1 SV=1;tr|A0A087WZK9|A0A087WZK9_HUMAN Euk	10	34.4	41.581	0	22.0433	22.0679	21.8919	22.0057	22.0983	22.1627	21.9255	22.0993	22.094	22.0945	21.8726	22.0444	22.0868	22.0731	21.9261	22.0457	22.0293	21.8798	21.971	21.9702	22.0248	21.8432	21.8997	21.8835	22.0961	21.7843	21.9859	21.8589	0.221145	1
O14735-3	CDIPT	CDP-diacylglycerol--inositol 3-phosphatidyltransferase	CDIPT_HUMAN	tr|B3KY94|B3KY94_HUMAN CDP-diacylglycerol--inositol 3-phosphatidyltransferase OS=Homo sapiens GN=CDIPT PE=1 SV=1;sp|O14735-3|CDIPT_HUMAN Isoform 3 of CDP-diacylglycerol--inositol 3-phosphatidyltransferase OS=Homo sapiens GN=CDIPT;sp|O14735|CDIPT_HUMAN CDP-	4	19	25.946	0	19.9214	19.9813	20.1112	20.2882	20.1691	19.9483	19.9814	20.0791	20.085	19.8599	20.1084	20.2419	20.1169	19.8706	20.0165	20.1108	19.8958	20.1265	19.913	20.0475	19.7358	20.3542	20.0115	20.0561	20.0605	20.094	19.8983	20.0502	0.989394	1
Q99439	CNN2	Calponin-2	CNN2_HUMAN	tr|B4DDF4|B4DDF4_HUMAN Calponin OS=Homo sapiens GN=CNN2 PE=1 SV=1;tr|B4DUT8|B4DUT8_HUMAN Calponin OS=Homo sapiens GN=CNN2 PE=1 SV=1;sp|Q99439|CNN2_HUMAN Calponin-2 OS=Homo sapiens GN=CNN2 PE=1 SV=4;tr|A0A087X271|A0A087X271_HUMAN Calponin (Fragment) OS=Homo	12	55	32.616	0	22.8383	23.0046	22.5316	23.417	22.841	22.8545	22.5679	22.8983	23.4567	22.9902	22.6414	23.3149	23.3223	22.9442	22.7631	23.2269	22.8088	22.7007	22.843	22.6819	22.8965	22.5596	22.7292	22.5493	23.3931	22.6576	22.8444	22.5991	0.288974	1
P41732	TSPAN7	Tetraspanin-7	TSN7_HUMAN	tr|B4DDG0|B4DDG0_HUMAN Tetraspanin OS=Homo sapiens GN=TSPAN7 PE=2 SV=1;tr|B4E171|B4E171_HUMAN Tetraspanin OS=Homo sapiens PE=2 SV=1;sp|P41732|TSN7_HUMAN Tetraspanin-7 OS=Homo sapiens GN=TSPAN7 PE=1 SV=2	1	5.6	29.351	0	14.2324	13.4233	17.5572	15.5955	15.2088	14.2614	16.8836	15.2083	15.9331	14.0116	17.4998	15.2138	15.6504	14.5803	17.3418	15.0776	14.8143	16.9743	16.3929	15.6621	15.1762	17.0183	16.6323	15.6572	15.0516	16.662	16.4745	15.3651	0.937513	1
O14925	TIMM23	Mitochondrial import inner membrane translocase subunit Tim23	TIM23_HUMAN	tr|B4DDK6|B4DDK6_HUMAN Putative mitochondrial import inner membrane translocase subunit Tim23B OS=Homo sapiens GN=TIMM23B PE=2 SV=1;sp|O14925|TIM23_HUMAN Mitochondrial import inner membrane translocase subunit Tim23 OS=Homo sapiens GN=TIMM23 PE=1 SV=1;sp|Q	2	26.4	14.6	0	18.7221	18.6153	18.5601	18.4621	18.7957	18.6693	18.5981	18.7287	18.2206	18.5276	18.5334	18.545	18.7141	18.6235	18.6262	18.6467	18.5957	18.9566	18.7521	18.5391	18.6965	18.6756	18.7122	18.5871	18.5683	18.608	18.4213	18.6714	0.066585	1
O75027	ABCB7	ATP-binding cassette sub-family B member 7, mitochondrial	ABCB7_HUMAN	tr|B4DGL8|B4DGL8_HUMAN ATP-binding cassette sub-family B member 7, mitochondrial (Fragment) OS=Homo sapiens GN=ABCB7 PE=1 SV=1;sp|O75027|ABCB7_HUMAN ATP-binding cassette sub-family B member 7, mitochondrial OS=Homo sapiens GN=ABCB7 PE=1 SV=2;sp|O75027-2|AB	3	6.3	77.12	0	16.805	17.0758	16.849	16.8567	16.8696	17.0448	16.8643	16.9308	16.8417	16.7328	17.1321	17.0476	17.0361	17.0971	16.9433	17.0625	16.7415	16.9403	16.954	16.9579	16.8409	17.1873	16.9999	16.8989	16.9418	17.1638	17.106	17.1235	0.270563	1
J3QKS7	SMARCE1	NA	J3QKS7_HUMAN	tr|J3QKS7|J3QKS7_HUMAN SWI/SNF-related matrix-associated actin-dependent regulator of chromatin subfamily E member 1 (Fragment) OS=Homo sapiens GN=SMARCE1 PE=1 SV=1;tr|B4DGM3|B4DGM3_HUMAN SWI/SNF-related matrix-associated actin-dependent regulator of chrom	8	34.4	33.433	0	21.8658	21.8795	21.5353	21.5716	21.3256	21.8615	21.5317	21.4509	21.6654	21.9888	21.5732	21.7093	21.797	21.8199	21.5514	21.6145	21.8539	21.6049	21.7085	21.6332	21.8907	21.5295	21.6861	21.6358	21.7932	21.5409	21.6631	21.751	0.727111	1
P35222	CTNNB1	Catenin beta-1	CTNB1_HUMAN	tr|B4DGU4|B4DGU4_HUMAN Catenin beta-1 OS=Homo sapiens GN=CTNNB1 PE=1 SV=1;sp|P35222|CTNB1_HUMAN Catenin beta-1 OS=Homo sapiens GN=CTNNB1 PE=1 SV=1	24	34.6	84.765	0	23.6127	23.5224	23.7251	23.7716	23.6991	23.4463	23.6176	23.668	23.5967	23.4791	23.653	23.7719	23.6323	23.6345	23.7055	23.7134	23.5768	23.7453	23.8119	23.7579	23.7544	23.6534	23.8456	23.7579	23.7713	23.6958	23.904	23.8436	0.0940437	1
Q96DH6-2	MSI2	RNA-binding protein Musashi homolog 2	MSI2H_HUMAN	tr|B4DHE8|B4DHE8_HUMAN RNA-binding protein Musashi homolog 2 OS=Homo sapiens GN=MSI2 PE=1 SV=1;sp|Q96DH6-2|MSI2H_HUMAN Isoform 2 of RNA-binding protein Musashi homolog 2 OS=Homo sapiens GN=MSI2;sp|Q96DH6|MSI2H_HUMAN RNA-binding protein Musashi homolog 2 OS	8	27.5	34.812	0	20.4523	20.3917	19.9181	20.007	19.7382	20.2983	19.8078	19.8867	19.8277	20.345	19.7891	20.1239	19.9566	20.3188	19.8672	19.9194	20.4726	20.0043	20.0127	20.0325	20.3683	19.9193	20.1917	20.0525	19.951	19.9287	20.1198	20.0407	0.668582	1
Q99719	SEPTIN5	Septin-5	SEPT5_HUMAN	tr|C9JM82|C9JM82_HUMAN Septin-5 (Fragment) OS=Homo sapiens GN=SEPT5 PE=1 SV=1;tr|B4DJ62|B4DJ62_HUMAN HCG2002594, isoform CRA_a OS=Homo sapiens GN=SEPT5 PE=1 SV=1;tr|G3XAH0|G3XAH0_HUMAN HCG2002594, isoform CRA_c OS=Homo sapiens GN=SEPT5 PE=1 SV=1;sp|Q99719|	11	43.2	34.672	0	20.4889	20.5283	21.2433	20.7913	20.96	20.5066	21.0751	20.9421	20.9464	20.447	21.4285	20.9653	20.9914	20.5369	21.3089	20.8613	20.6361	21.2448	21.2482	20.9239	20.759	21.6227	21.3125	20.9342	20.9226	21.4842	21.3164	20.9	0.602164	1
O75390	CS	Citrate synthase, mitochondrial	CISY_HUMAN	tr|B4DJV2|B4DJV2_HUMAN Citrate synthase OS=Homo sapiens GN=CS PE=1 SV=1;sp|O75390|CISY_HUMAN Citrate synthase, mitochondrial OS=Homo sapiens GN=CS PE=1 SV=2;tr|A0A0C4DGI3|A0A0C4DGI3_HUMAN Citrate synthase OS=Homo sapiens GN=CS PE=1 SV=1	15	31.6	50.431	0	23.8497	23.7203	24.1512	23.9944	24.1358	23.7915	23.926	24.0885	23.9818	23.6718	23.9902	23.9621	23.9791	23.7913	23.9861	24.0719	23.743	24.0876	24.0717	23.9264	23.7628	24.2729	24.0755	23.8796	23.8413	24.3616	23.9908	23.9371	0.958336	1
Q13610	PWP1	Periodic tryptophan protein 1 homolog	PWP1_HUMAN	tr|B4DJV5|B4DJV5_HUMAN Periodic tryptophan protein 1 homolog OS=Homo sapiens GN=PWP1 PE=1 SV=1;sp|Q13610|PWP1_HUMAN Periodic tryptophan protein 1 homolog OS=Homo sapiens GN=PWP1 PE=1 SV=1	2	4.8	49.038	0	17.4743	17.4258	17.4463	17.3752	17.4425	17.3819	17.7002	17.5557	17.7046	17.5398	17.7524	17.1877	17.5382	17.5121	17.8354	17.2128	17.3894	17.3506	17.4958	17.4283	17.5106	17.3677	17.3876	17.3365	17.4057	17.1048	17.3282	17.4653	0.463319	1
P49356-2	FNTB	Protein farnesyltransferase subunit beta	FNTB_HUMAN	tr|B4DL54|B4DL54_HUMAN CHURC1-FNTB readthrough OS=Homo sapiens GN=CHURC1-FNTB PE=2 SV=1;sp|P49356-2|FNTB_HUMAN Isoform 2 of Protein farnesyltransferase subunit beta OS=Homo sapiens GN=FNTB;sp|P49356|FNTB_HUMAN Protein farnesyltransferase subunit beta OS=Ho	2	3.8	52.785	0	18.2509	18.4163	18.0586	18.1857	18.311	18.3848	18.0748	18.2944	18.3601	18.4661	18.1034	18.2788	18.2555	18.2566	17.9455	18.2597	18.1448	18.3037	18.2555	18.2044	18.1476	18.2939	18.353	18.1925	18.3987	18.2393	18.3884	18.2424	0.744202	1
P52815	MRPL12	39S ribosomal protein L12, mitochondrial	RM12_HUMAN	tr|B4DLN1|B4DLN1_HUMAN cDNA FLJ60124, highly similar to Mitochondrial dicarboxylate carrier OS=Homo sapiens PE=2 SV=1;sp|P52815|RM12_HUMAN 39S ribosomal protein L12, mitochondrial OS=Homo sapiens GN=MRPL12 PE=1 SV=2	3	6.8	48.099	0	20.024	20.1158	20.0502	20.1605	20.0449	20.1165	20.0603	20.0776	20.3971	20.1702	19.966	20.3381	20.1636	19.9472	19.9309	20.1176	20.1411	20.1121	20.2095	20.1644	20.1633	20.1159	20.202	20.0745	20.2325	20.004	20.2584	20.0271	0.326853	1
Q8NCB2-3	CAMKV	CaM kinase-like vesicle-associated protein	CAMKV_HUMAN	tr|B4DM24|B4DM24_HUMAN CaM kinase-like vesicle-associated protein OS=Homo sapiens GN=CAMKV PE=1 SV=1;sp|Q8NCB2-3|CAMKV_HUMAN Isoform 3 of CaM kinase-like vesicle-associated protein OS=Homo sapiens GN=CAMKV;sp|Q8NCB2-2|CAMKV_HUMAN Isoform 2 of CaM kinase-li	4	13.6	45.72	0	17.5254	17.303	18.3759	18.3163	17.6482	17.5027	18.1603	17.7546	17.9339	17.5548	18.4954	18.6171	17.9174	17.6405	18.4698	17.9056	17.7756	18.3395	17.8053	18.1717	17.9141	19.6098	18.1384	18.0355	17.6826	19.1631	17.8305	17.9415	0.674973	1
Q96IU4	ABHD14B	Protein ABHD14B	ABHEB_HUMAN	tr|B4DQI4|B4DQI4_HUMAN Protein ABHD14B OS=Homo sapiens GN=ABHD14B PE=1 SV=1;sp|Q96IU4|ABHEB_HUMAN Protein ABHD14B OS=Homo sapiens GN=ABHD14B PE=1 SV=1;tr|F8W9U3|F8W9U3_HUMAN Protein ABHD14B OS=Homo sapiens GN=ABHD14B PE=1 SV=1	2	12.2	19.756	0	17.2336	17.1368	15.8549	17.8136	17.3191	16.6724	16.1434	17.0311	17.8383	16.9958	15.9645	17.5504	17.8141	16.7128	16.1773	17.4052	17.0112	16.8831	17.1179	16.1733	16.9741	16.7434	16.706	15.9525	17.7535	16.8941	16.8528	16.2104	0.936959	1
Q9Y6E0-2	STK24	Serine/threonine-protein kinase 24	STK24_HUMAN	tr|B4DR80|B4DR80_HUMAN Serine/threonine-protein kinase 24 OS=Homo sapiens GN=STK24 PE=1 SV=1;sp|Q9Y6E0-2|STK24_HUMAN Isoform A of Serine/threonine-protein kinase 24 OS=Homo sapiens GN=STK24;sp|Q9Y6E0|STK24_HUMAN Serine/threonine-protein kinase 24 OS=Homo s	7	17.5	45.835	0	12.3981	11.2188	11.3781	14.6339	14.5321	11.2189	12.2551	14.6528	14.9852	12.3979	12.3979	14.6528	14.9521	11.3782	11.02	14.7235	11.9618	14.789	14.7361	11.8561	11.8559	14.8295	14.9149	12.1706	14.3903	14.4094	14.9371	11.8563	0.912619	1
Q13126-4	MTAP	S-methyl-5'-thioadenosine phosphorylase	MTAP_HUMAN	tr|B4DUC8|B4DUC8_HUMAN S-methyl-5-thioadenosine phosphorylase OS=Homo sapiens GN=MTAP PE=1 SV=1;sp|Q13126-4|MTAP_HUMAN Isoform 4 of S-methyl-5-thioadenosine phosphorylase OS=Homo sapiens GN=MTAP;sp|Q13126|MTAP_HUMAN S-methyl-5-thioadenosine phosphorylas	7	39	33.186	0	18.8991	18.9539	18.9048	18.9595	19.0473	19.1555	18.7107	18.9781	19.1788	18.9899	18.5061	19.128	19.0961	18.8744	18.5484	19.0438	18.837	18.9144	18.7684	18.8482	18.845	18.766	18.8198	18.9296	19.2192	18.8285	18.8748	18.8243	0.915092	1
Q9Y5B8-2	NME7	Nucleoside diphosphate kinase 7	NDK7_HUMAN	tr|E9PNU1|E9PNU1_HUMAN Nucleoside diphosphate kinase 7 OS=Homo sapiens GN=NME7 PE=1 SV=1;tr|B4DXC8|B4DXC8_HUMAN Nucleoside diphosphate kinase 7 OS=Homo sapiens GN=NME7 PE=1 SV=1;sp|Q9Y5B8-2|NDK7_HUMAN Isoform 2 of Nucleoside diphosphate kinase 7 OS=Homo sa	3	16	28.888	0	16.6859	16.7382	16.513	16.7677	16.9395	16.8018	16.7098	16.8658	16.7004	16.6699	16.672	16.9076	16.8696	16.897	16.7305	16.9946	16.7867	16.8087	16.8238	16.7887	16.6317	16.9811	16.8521	16.8269	16.8639	16.7308	16.8981	16.7843	0.18634	1
P52797	EFNA3	Ephrin-A3	EFNA3_HUMAN	tr|B4DXG7|B4DXG7_HUMAN cDNA FLJ57652, highly similar to Ephrin-A3 OS=Homo sapiens PE=2 SV=1;sp|P52797|EFNA3_HUMAN Ephrin-A3 OS=Homo sapiens GN=EFNA3 PE=1 SV=1	1	6.9	26.105	0.0015025	17.6375	17.3889	17.7185	17.5298	17.58	17.4209	17.6412	17.4314	17.7448	17.3955	17.6872	17.6156	17.658	17.5366	17.7251	17.6555	17.6034	17.6038	17.5322	17.5475	17.6047	17.7757	17.4685	17.5226	18.3668	17.8614	17.5921	17.5275	0.295718	1
P51114-2	FXR1	Fragile X mental retardation syndrome-related protein 1	FXR1_HUMAN	tr|B4DXZ6|B4DXZ6_HUMAN Fragile X mental retardation syndrome-related protein 1 OS=Homo sapiens GN=FXR1 PE=1 SV=1;sp|P51114-2|FXR1_HUMAN Isoform 2 of Fragile X mental retardation syndrome-related protein 1 OS=Homo sapiens GN=FXR1;sp|P51114|FXR1_HUMAN Fragil	13	23.7	68.326	0	22.323	22.3807	22.0923	22.4089	22.5993	22.4363	22.1591	22.4946	22.1494	22.3409	22.0768	22.3588	22.2124	22.3117	22.1597	22.3161	22.2669	22.2661	22.2207	22.2187	22.2859	22.22	22.2516	22.2208	22.2187	22.2741	22.2283	22.2224	0.202455	1
Q12905	ILF2	Interleukin enhancer-binding factor 2	ILF2_HUMAN	tr|B4DY09|B4DY09_HUMAN Interleukin enhancer-binding factor 2 OS=Homo sapiens GN=ILF2 PE=1 SV=1;sp|Q12905|ILF2_HUMAN Interleukin enhancer-binding factor 2 OS=Homo sapiens GN=ILF2 PE=1 SV=2	18	57.7	38.91	0	23.0425	22.9902	22.992	22.898	22.9875	22.992	22.8994	23.0071	22.9988	22.9558	22.8981	22.9859	23.0267	22.9743	22.8612	23.0001	23.0244	22.9951	23.0066	23.0454	22.9905	22.9654	23.0401	23.0311	23.0445	22.9984	23.0491	23.0226	0.28073	1
Q16539	MAPK14	Mitogen-activated protein kinase 14	MK14_HUMAN	tr|B4E0K5|B4E0K5_HUMAN Mitogen-activated protein kinase OS=Homo sapiens GN=MAPK14 PE=1 SV=1;sp|Q16539|MK14_HUMAN Mitogen-activated protein kinase 14 OS=Homo sapiens GN=MAPK14 PE=1 SV=3;sp|Q16539-2|MK14_HUMAN Isoform CSBP1 of Mitogen-activated protein kinas	4	15.9	32.357	0	19.7348	19.3296	19.3691	19.5654	19.2067	19.3673	19.5686	19.3869	19.6522	19.4395	19.0777	19.4866	19.8165	19.2699	19.3232	19.6705	19.506	19.4714	19.3452	19.2381	19.4847	19.1318	19.3165	19.2818	19.6814	19.3563	19.3916	19.2708	0.732996	1
P50542-2	PEX5	Peroxisomal targeting signal 1 receptor	PEX5_HUMAN	tr|B4E0T2|B4E0T2_HUMAN Peroxisomal targeting signal 1 receptor OS=Homo sapiens GN=PEX5 PE=1 SV=1;sp|P50542-2|PEX5_HUMAN Isoform 2 of Peroxisomal targeting signal 1 receptor OS=Homo sapiens GN=PEX5;sp|P50542-3|PEX5_HUMAN Isoform 3 of Peroxisomal targeting s	1	2.1	73.182	0	17.4889	17.6778	17.6782	18.023	18.004	17.6764	17.5385	17.8106	17.6682	17.46	17.4788	18.2722	18.0259	17.5237	17.5381	18.0614	17.4382	17.9669	17.9618	17.7074	17.4211	17.8099	18.0126	17.6694	18.1768	18.0222	17.9641	17.4936	0.954731	1
Q9P289	STK26	Serine/threonine-protein kinase 26	STK26_HUMAN	tr|Q8NBY1|Q8NBY1_HUMAN Serine/threonine-protein kinase 26 OS=Homo sapiens GN=STK26 PE=1 SV=1;tr|B4E0Y9|B4E0Y9_HUMAN Serine/threonine-protein kinase 26 OS=Homo sapiens GN=STK26 PE=1 SV=1;sp|Q9P289|STK26_HUMAN Serine/threonine-protein kinase 26 OS=Homo sapie	8	23.7	43.867	0	18.0659	18.0859	18.0392	17.9041	17.9815	18.1616	18.1798	18.043	18.2703	18.0355	17.9713	18.0182	18.2665	17.9638	18.0586	18.1164	18.1075	18.3262	18.1581	17.884	17.9957	18.1231	18.1364	17.9926	18.1389	18.1309	18.212	17.8657	0.95976	1
P98194-2	ATP2C1	Calcium-transporting ATPase type 2C member 1	AT2C1_HUMAN	tr|H0Y9V7|H0Y9V7_HUMAN Calcium-transporting ATPase type 2C member 1 (Fragment) OS=Homo sapiens GN=ATP2C1 PE=1 SV=1;tr|B4E2Q0|B4E2Q0_HUMAN Calcium-transporting ATPase OS=Homo sapiens GN=ATP2C1 PE=1 SV=1;sp|P98194-2|AT2C1_HUMAN Isoform 2 of Calcium-transport	6	9.4	98.938	0	18.0504	18.1497	18.141	18.0126	18.2461	18.2968	18.108	18.2755	18.1324	18.194	18.0978	17.9288	18.3304	18.1836	18.1577	18.052	18.1793	18.1008	18.2327	18.0561	18.2056	18.4191	18.1881	18.0978	18.0668	18.3995	18.1139	18.0829	0.38959	1
Q13438-6	OS9	Protein OS-9	OS9_HUMAN	tr|B4E321|B4E321_HUMAN Protein OS-9 OS=Homo sapiens GN=OS9 PE=1 SV=1;sp|Q13438-6|OS9_HUMAN Isoform 6 of Protein OS-9 OS=Homo sapiens GN=OS9;sp|Q13438-5|OS9_HUMAN Isoform 5 of Protein OS-9 OS=Homo sapiens GN=OS9;sp|Q13438-3|OS9_HUMAN Isoform 3 of Protein OS	3	10.3	46.301	0	18.8574	18.9742	18.9654	19.1415	19.7191	18.9099	18.9776	19.4293	18.8625	19.0426	18.9042	19.038	18.8682	18.9758	18.8415	18.9521	18.8273	19.0664	19.0961	18.8687	18.9052	19.0373	19.004	18.9001	19.0226	19.0751	19.1766	18.9067	0.148757	1
Q9HC35-2	EML4	Echinoderm microtubule-associated protein-like 4	EMAL4_HUMAN	tr|B5MBZ0|B5MBZ0_HUMAN Echinoderm microtubule-associated protein-like 4 OS=Homo sapiens GN=EML4 PE=1 SV=3;sp|Q9HC35-2|EMAL4_HUMAN Isoform 2 of Echinoderm microtubule-associated protein-like 4 OS=Homo sapiens GN=EML4;sp|Q9HC35|EMAL4_HUMAN Echinoderm microtu	15	15.2	110.18	0	22.1124	22.1129	21.8009	22.289	22.2671	22.0965	21.7689	22.0756	22.4261	22.0415	21.7091	22.2389	22.4479	21.965	21.652	22.1849	21.903	21.9246	21.9537	21.819	21.8731	21.8206	21.9304	21.8482	22.5091	21.8479	21.8672	21.894	0.734576	1
B5MC35	CFAP36	Cilia- and flagella-associated protein 36	B5MC35_HUMAN	tr|B5MC35|B5MC35_HUMAN Cilia- and flagella-associated protein 36 OS=Homo sapiens GN=CFAP36 PE=1 SV=1;tr|B5MD16|B5MD16_HUMAN Cilia- and flagella-associated protein 36 OS=Homo sapiens GN=CFAP36 PE=1 SV=1;tr|B5MCA1|B5MCA1_HUMAN Cilia- and flagella-associated	1	6.9	24.971	0.001479	14.2806	14.2415	14.8143	14.5928	14.3966	14.0469	14.1947	14.8158	13.8953	14.1659	14.7372	14.0223	14.2499	14.1664	14.3335	14.336	14.4106	14.6225	14.1956	14.0576	14.1289	15.0058	14.4249	14.2143	14.5625	15.144	14.2691	14.3335	0.684023	1
O43759-2	SYNGR1	Synaptogyrin-1	SNG1_HUMAN	tr|B5MCD7|B5MCD7_HUMAN Synaptogyrin-1 OS=Homo sapiens GN=SYNGR1 PE=1 SV=1;sp|O43759-2|SNG1_HUMAN Isoform 1B of Synaptogyrin-1 OS=Homo sapiens GN=SYNGR1;sp|O43759-3|SNG1_HUMAN Isoform 1C of Synaptogyrin-1 OS=Homo sapiens GN=SYNGR1;sp|O43759|SNG1_HUMAN Synap	1	7.1	18.465	0	17.5618	17.5958	17.872	18.2322	17.574	17.8094	17.8173	17.8597	18.3488	17.5934	18.026	18.0357	18.146	17.623	18.2164	18.0071	17.5572	18.4057	17.9581	17.8761	17.7711	19.0238	18.4258	17.8675	17.9581	18.5516	17.9859	17.8071	0.489559	1
O00541-2	PES1	Pescadillo homolog	PESC_HUMAN	tr|B5MCF9|B5MCF9_HUMAN Pescadillo homolog OS=Homo sapiens GN=PES1 PE=1 SV=1;sp|O00541-2|PESC_HUMAN Isoform 2 of Pescadillo homolog OS=Homo sapiens GN=PES1;sp|O00541|PESC_HUMAN Pescadillo homolog OS=Homo sapiens GN=PES1 PE=1 SV=1;tr|B3KXD6|B3KXD6_HUMAN Pesc	8	13.7	66.077	0	22.2338	22.225	21.896	22.3688	22.3039	22.0987	22.133	22.3089	22.2384	22.2629	22.0328	22.2957	22.1155	22.1184	22.0433	22.2168	22.2523	22.1526	22.2981	21.9983	22.1285	22.0999	22.2148	22.0822	22.2671	22.2153	22.391	21.9698	0.925684	1
Q96AA3	RFT1	Protein RFT1 homolog	RFT1_HUMAN	tr|C9JP01|C9JP01_HUMAN Protein RFT1 homolog (Fragment) OS=Homo sapiens GN=RFT1 PE=1 SV=8;tr|B5MDE0|B5MDE0_HUMAN Protein RFT1 homolog OS=Homo sapiens GN=RFT1 PE=1 SV=1;sp|Q96AA3|RFT1_HUMAN Protein RFT1 homolog OS=Homo sapiens GN=RFT1 PE=1 SV=1	1	2.4	32.87	0.0053646	15.9733	15.9729	15.9378	15.7932	16.3858	15.9056	15.9908	16.363	16.078	15.9191	15.8429	16.2393	16.1019	16.0225	15.6975	16.0517	15.9237	15.8117	15.9384	16.044	15.7179	16.1172	16.0184	16.1276	16.1606	16.2244	16.0015	15.7801	0.53717	1
P62826	RAN	GTP-binding nuclear protein Ran	RAN_HUMAN	tr|B5MDF5|B5MDF5_HUMAN GTP-binding nuclear protein Ran OS=Homo sapiens GN=RAN PE=1 SV=1;tr|J3KQE5|J3KQE5_HUMAN GTP-binding nuclear protein Ran (Fragment) OS=Homo sapiens GN=RAN PE=1 SV=1;sp|P62826|RAN_HUMAN GTP-binding nuclear protein Ran OS=Homo sapiens G	12	43.8	26.224	0	24.658	24.7973	24.7101	24.4967	24.4272	24.8117	24.6987	24.5291	24.7359	24.8022	24.6436	24.568	24.8367	24.7814	24.6506	24.7441	24.6902	24.699	24.6607	24.6994	24.7107	24.5853	24.6048	24.6758	24.653	24.6535	24.669	24.9235	0.636523	1
Q9P0V9-2	SEPTIN10	Septin-10	SEP10_HUMAN	tr|E7EX04|E7EX04_HUMAN Septin-10 OS=Homo sapiens GN=SEPT10 PE=1 SV=1;tr|B5ME97|B5ME97_HUMAN Septin 10, isoform CRA_c OS=Homo sapiens GN=SEPT10 PE=1 SV=2;sp|Q9P0V9-2|SEP10_HUMAN Isoform 2 of Septin-10 OS=Homo sapiens GN=SEPT10;tr|E7EW69|E7EW69_HUMAN Septin-	8	23	54.576	0	20.2498	20.2128	19.5797	20.0115	19.9413	20.151	19.5115	19.7952	20.0004	20.2405	19.4453	19.9876	19.9853	20.2344	19.5494	20.0231	20.0925	19.7454	19.7631	19.6861	20.0772	19.4782	19.732	19.7394	20.0866	19.5915	19.8573	19.7584	0.847426	1
Q96PQ0	SORCS2	VPS10 domain-containing receptor SorCS2	SORC2_HUMAN	tr|B5MED8|B5MED8_HUMAN VPS10 domain-containing receptor SorCS2 OS=Homo sapiens GN=SORCS2 PE=1 SV=4;sp|Q96PQ0|SORC2_HUMAN VPS10 domain-containing receptor SorCS2 OS=Homo sapiens GN=SORCS2 PE=1 SV=3	2	2.2	110.59	0	17.3935	17.5934	17.2458	17.1091	17.1365	17.3001	17.3522	17.2472	17.2105	17.3983	17.1345	17.3101	17.3359	17.2912	17.3284	17.3464	17.379	17.8945	17.4646	17.3164	17.3235	17.3867	17.504	17.319	17.5715	17.2734	17.4737	17.4507	0.208386	1
O00258	GET1	Guided entry of tail-anchored proteins factor 1	GET1_HUMAN	tr|B7Z1T1|B7Z1T1_HUMAN Tail-anchored protein insertion receptor WRB OS=Homo sapiens GN=WRB PE=1 SV=1;sp|O00258|WRB_HUMAN Tail-anchored protein insertion receptor WRB OS=Homo sapiens GN=WRB PE=1 SV=2;tr|H7BYE5|H7BYE5_HUMAN Tail-anchored protein insertion re	4	28.5	19.73	0	19.1113	19.2217	19.8149	19.2362	19.1307	19.2874	19.7358	19.4849	19.1945	19.0531	19.8895	18.6445	19.5042	19.3561	19.7386	18.8467	19.1177	19.4033	19.6362	19.7378	19.1421	19.667	19.5672	19.6428	18.893	19.4478	19.9259	19.6089	0.903291	1
Q6ZVM7-3	TOM1L2	TOM1-like protein 2	TM1L2_HUMAN	tr|B7Z2U2|B7Z2U2_HUMAN TOM1-like protein 2 OS=Homo sapiens GN=TOM1L2 PE=1 SV=1;sp|Q6ZVM7-3|TM1L2_HUMAN Isoform 3 of TOM1-like protein 2 OS=Homo sapiens GN=TOM1L2;sp|Q6ZVM7-5|TM1L2_HUMAN Isoform 5 of TOM1-like protein 2 OS=Homo sapiens GN=TOM1L2;sp|Q6ZVM7|T	2	8.2	42.878	0	19.2075	19.5412	19.4706	19.7262	19.646	19.2551	19.4467	19.7252	19.5864	19.1504	19.507	19.5344	19.5196	19.3071	19.4241	19.6842	19.3025	19.715	19.7567	19.4395	19.464	19.8172	19.8613	19.4017	19.3676	19.8413	19.6806	19.4182	0.880873	1
Q14746-2	COG2	Conserved oligomeric Golgi complex subunit 2	COG2_HUMAN	tr|B7Z2Y2|B7Z2Y2_HUMAN Conserved oligomeric Golgi complex subunit 2 OS=Homo sapiens GN=COG2 PE=1 SV=1;sp|Q14746-2|COG2_HUMAN Isoform 2 of Conserved oligomeric Golgi complex subunit 2 OS=Homo sapiens GN=COG2;sp|Q14746|COG2_HUMAN Conserved oligomeric Golgi c	5	9.7	76.078	0	20.0502	20.1273	19.9397	20.5374	21.1662	20.0209	20.1085	20.8267	20.3146	19.8895	20.0098	20.4833	20.4968	20.1994	19.9768	20.5229	20.0737	20.1619	20.24	20.1702	19.9418	20.3388	20.2083	20.1603	20.4407	20.293	20.2659	20.3484	0.466176	1
C9J2P0	UBE2E1	NA	C9J2P0_HUMAN	tr|C9J2P0|C9J2P0_HUMAN Ubiquitin-conjugating enzyme E2 E1 (Fragment) OS=Homo sapiens GN=UBE2E1 PE=1 SV=1;tr|H7C061|H7C061_HUMAN Ubiquitin-conjugating enzyme E2 E1 (Fragment) OS=Homo sapiens GN=UBE2E1 PE=1 SV=1;tr|B7Z306|B7Z306_HUMAN Ubiquitin-conjugating e	3	25.2	16.21	0	18.1144	18.0052	17.8922	17.7783	17.8341	18.0322	17.8472	17.7198	18.0565	18.0471	17.8732	17.9808	18.1768	17.9763	17.8209	18.0472	18.0643	17.9992	18.0961	17.8675	18.0464	17.894	17.9827	17.8371	18.1301	17.8215	17.8733	17.9169	0.626555	1
F8W1R0	FGD4	NA	F8W1R0_HUMAN	tr|F8W1R0|F8W1R0_HUMAN FYVE, RhoGEF and PH domain-containing protein 4 OS=Homo sapiens GN=FGD4 PE=1 SV=1;tr|B7Z493|B7Z493_HUMAN FYVE, RhoGEF and PH domain-containing protein 4 OS=Homo sapiens GN=FGD4 PE=1 SV=1;tr|E9PJX4|E9PJX4_HUMAN FYVE, RhoGEF and PH dom	2	4.2	76.691	0	16.7208	16.8796	17.1206	16.9156	17.741	16.9557	17.1024	17.2212	16.6169	16.7954	16.9074	17.3158	16.5559	16.7667	16.8965	17.1719	16.8937	17.0325	17.1449	16.7864	16.7537	17.2208	16.8321	17.0242	16.7315	17.4243	16.819	16.7094	0.434055	1
S4R3U6	APLP1	NA	S4R3U6_HUMAN	tr|S4R3U6|S4R3U6_HUMAN Amyloid-like protein 1 (Fragment) OS=Homo sapiens GN=APLP1 PE=1 SV=1;tr|F5GZ08|F5GZ08_HUMAN Amyloid-like protein 1 OS=Homo sapiens GN=APLP1 PE=1 SV=1;tr|B7Z4G8|B7Z4G8_HUMAN Amyloid-like protein 1 OS=Homo sapiens GN=APLP1 PE=1 SV=1;sp	1	6.6	32.295	0	15.8349	15.7454	16.1281	15.6409	15.8365	15.9863	16.0609	15.663	15.4335	15.7667	16.2301	16.6107	15.0255	16.0183	16.3313	15.1641	15.876	16.0088	15.9129	16.2263	15.741	16.2277	15.8321	16.3309	14.9213	16.3886	16.2603	16.3838	0.860048	1
Q9Y450-4	HBS1L	HBS1-like protein	HBS1L_HUMAN	tr|B7Z524|B7Z524_HUMAN HBS1-like protein OS=Homo sapiens GN=HBS1L PE=1 SV=1;tr|H0YDX7|H0YDX7_HUMAN HBS1-like protein (Fragment) OS=Homo sapiens GN=HBS1L PE=1 SV=1;tr|J3QT46|J3QT46_HUMAN HBS1-like protein OS=Homo sapiens GN=HBS1L PE=1 SV=1;sp|Q9Y450-4|HBS1L	6	14.4	56.961	0	17.8376	18.1481	17.9737	17.917	18.0152	17.774	17.944	17.9475	17.7084	17.7715	17.884	17.8987	17.7171	17.721	17.863	17.9748	17.8011	18.1127	18.0211	17.9315	17.689	18.177	18.0809	17.8507	17.9174	17.931	18.0551	17.7457	0.522757	1
Q13491-4	GPM6B	Neuronal membrane glycoprotein M6-b	GPM6B_HUMAN	tr|B7Z613|B7Z613_HUMAN Neuronal membrane glycoprotein M6-b OS=Homo sapiens GN=GPM6B PE=1 SV=1;sp|Q13491-4|GPM6B_HUMAN Isoform 4 of Neuronal membrane glycoprotein M6-b OS=Homo sapiens GN=GPM6B	3	11.3	33.272	0	20.1165	20.4734	21.6562	20.3954	19.7892	20.2477	21.682	20.6385	19.8782	20.178	22.0697	20.3431	19.7892	20.5207	21.8855	20.6061	20.2675	22.0064	21.0082	21.5457	20.3436	22.0324	21.2731	21.4714	19.7762	21.8159	21.1081	21.3853	0.787242	1
F8W1R7	MYL6	NA	F8W1R7_HUMAN	tr|F8W1R7|F8W1R7_HUMAN Myosin light polypeptide 6 OS=Homo sapiens GN=MYL6 PE=1 SV=1;tr|J3KND3|J3KND3_HUMAN Myosin light polypeptide 6 OS=Homo sapiens GN=MYL6 PE=1 SV=1;tr|G8JLA2|G8JLA2_HUMAN Myosin light polypeptide 6 OS=Homo sapiens GN=MYL6 PE=1 SV=1;tr|G	7	49.7	16.29	0	23.5457	23.2457	23.4817	23.834	23.8699	23.3962	23.3157	23.6012	23.8199	23.387	23.2313	23.9378	23.6674	23.3657	23.316	23.7257	23.5927	23.5134	23.3843	23.2607	23.3544	23.3793	23.3876	23.328	23.8519	23.5618	23.4805	23.4026	0.764657	1
Q9H6Z4-3	RANBP3	Ran-binding protein 3	RANB3_HUMAN	tr|B7Z7F3|B7Z7F3_HUMAN Ran-binding protein 3 OS=Homo sapiens GN=RANBP3 PE=1 SV=1;sp|Q9H6Z4-3|RANB3_HUMAN Isoform 3 of Ran-binding protein 3 OS=Homo sapiens GN=RANBP3;sp|Q9H6Z4-2|RANB3_HUMAN Isoform 2 of Ran-binding protein 3 OS=Homo sapiens GN=RANBP3;sp|Q9	7	17.4	52.894	0	20.9062	20.8737	20.8646	21.0385	20.8929	20.8424	20.9703	20.9513	20.9867	20.9572	20.8875	21.134	20.9545	20.8316	20.8944	20.9881	20.9021	20.9315	21.0339	20.915	20.8587	20.9065	21.0029	20.9281	21.0436	20.902	20.9176	20.8301	0.788572	1
P62495-2	ETF1	Eukaryotic peptide chain release factor subunit 1	ERF1_HUMAN	tr|B7Z7P8|B7Z7P8_HUMAN Eukaryotic peptide chain release factor subunit 1 OS=Homo sapiens GN=ETF1 PE=1 SV=1;sp|P62495-2|ERF1_HUMAN Isoform 2 of Eukaryotic peptide chain release factor subunit 1 OS=Homo sapiens GN=ETF1;sp|P62495|ERF1_HUMAN Eukaryotic peptide	10	24.6	47.475	0	22.0513	22.0497	22.0906	22.114	22.3059	22.0866	22.0623	22.2816	22.03	21.9742	22.0586	22.1185	22.0373	22.067	22.0965	22.1827	22.0513	22.0463	22.1869	22.0572	22.0482	22.0186	22.1451	22.0036	22.049	22.029	22.2202	22.0257	0.267729	1
Q9ULP0-4	NDRG4	Protein NDRG4	NDRG4_HUMAN	tr|H3BPQ3|H3BPQ3_HUMAN Protein NDRG4 (Fragment) OS=Homo sapiens GN=NDRG4 PE=1 SV=1;tr|B7Z9X4|B7Z9X4_HUMAN Protein NDRG4 OS=Homo sapiens GN=NDRG4 PE=1 SV=1;tr|H3BQJ4|H3BQJ4_HUMAN Protein NDRG4 OS=Homo sapiens GN=NDRG4 PE=1 SV=1;sp|Q9ULP0-4|NDRG4_HUMAN Isofo	4	36.4	16.764	0	19.0801	18.9976	19.6016	19.0989	19.2136	18.9466	19.396	19.2445	19.2751	19.1523	19.7672	19.2692	19.0724	18.9895	19.6243	19.1822	19.4262	19.4212	19.7231	19.6491	19.239	19.3746	19.7601	19.7378	19.0798	19.2954	19.7262	19.6243	0.222677	1
Q3BDU3	PMS1	NA	Q3BDU3_HUMAN	tr|Q3BDU3|Q3BDU3_HUMAN PMS1 protein homolog 1 OS=Homo sapiens GN=PMS1 PE=1 SV=1;tr|Q5FBZ9|Q5FBZ9_HUMAN PMS1 nirs variant 1 OS=Homo sapiens GN=PMS1 PE=1 SV=1;tr|E9PC65|E9PC65_HUMAN PMS1 protein homolog 1 (Fragment) OS=Homo sapiens GN=PMS1 PE=1 SV=1;tr|B7ZAA	2	2.3	74.057	0.0014669	15.472	14.5798	15.0613	14.6951	14.5705	15.2899	15.0617	14.8559	14.9665	15.2327	14.0953	14.6336	14.9785	14.7605	14.9831	14.8481	15.2797	14.7507	14.765	14.8558	15.2261	14.6407	14.7235	14.9942	14.7361	15.1593	14.8648	14.8924	0.96296	1
B7ZAP0	RABGAP1L	Rab GTPase-activating protein 1-like, isoform 10	RBG10_HUMAN	tr|F5H8L0|F5H8L0_HUMAN Rab GTPase-activating protein 1-like OS=Homo sapiens GN=RABGAP1L PE=1 SV=1;sp|B7ZAP0|RBG10_HUMAN Rab GTPase-activating protein 1-like, isoform 10 OS=Homo sapiens GN=RABGAP1L PE=1 SV=1;sp|Q5R372-7|RBG1L_HUMAN Isoform 7 of Rab GTPase-a	3	11.4	35.591	0.0042356	20.2709	20.1518	19.936	19.6567	19.4234	20.1494	20.0282	19.7231	19.7191	20.0935	20.028	19.7952	19.9725	20.2197	20.1538	19.7108	20.2871	19.9694	19.9566	20.1327	20.1652	19.9732	19.9826	20.1738	20.0204	19.9149	20.0272	20.1712	0.607511	1
B7ZAQ6-2	GPR89A	Golgi pH regulator A	GPHRA_HUMAN	sp|B7ZAQ6-2|GPHRA_HUMAN Isoform 2 of Golgi pH regulator A OS=Homo sapiens GN=GPR89A;sp|B7ZAQ6-3|GPHRA_HUMAN Isoform 3 of Golgi pH regulator A OS=Homo sapiens GN=GPR89A;sp|P0CG08|GPHRB_HUMAN Golgi pH regulator B OS=Homo sapiens GN=GPR89B PE=1 SV=1;sp|B7ZAQ6	2	7.2	38.484	0	15.1939	14.9828	14.9944	15.18	15.5177	14.7686	15.1502	15.4512	15.524	15.2793	15.182	15.517	15.6079	15.1343	15.0875	15.5174	14.9316	15.4685	15.3328	15.2063	14.6876	15.2985	15.5325	15.0002	15.0902	15.3812	15.4644	14.9094	0.717788	1
F8W9W0	EPHA5	Receptor protein-tyrosine kinase	F8W9W0_HUMAN	tr|F8W9W0|F8W9W0_HUMAN Ephrin type-A receptor 5 OS=Homo sapiens GN=EPHA5 PE=1 SV=1;tr|F8VP57|F8VP57_HUMAN Ephrin type-A receptor 5 OS=Homo sapiens GN=EPHA5 PE=1 SV=1;tr|B7ZKW7|B7ZKW7_HUMAN EPHA5 protein OS=Homo sapiens GN=EPHA5 PE=1 SV=1;tr|B7ZKJ3|B7ZKJ3_H	3	4.9	96.881	0	17.1463	17.2316	17.0036	17.0112	16.6656	17.3961	17.2982	17.1828	16.9728	17.2973	17.2491	17.1937	16.9365	17.2181	17.2296	16.9293	16.9783	17.4182	17.1944	17.0862	17.1103	18.2067	17.4481	17.15	16.6788	18.0101	17.2661	17.0576	0.674424	1
C9JEL3	EIF4E2	NA	C9JEL3_HUMAN	tr|C9JEL3|C9JEL3_HUMAN Eukaryotic translation initiation factor 4E type 2 (Fragment) OS=Homo sapiens GN=EIF4E2 PE=1 SV=1;tr|B9A044|B9A044_HUMAN Eukaryotic translation initiation factor 4E type 2 OS=Homo sapiens GN=EIF4E2 PE=1 SV=1;tr|B8ZZ50|B8ZZ50_HUMAN Eu	4	25.4	24.602	0	18.826	18.8051	18.429	18.9446	18.5114	18.6775	18.3589	18.5363	18.5534	18.8221	18.3596	18.3766	18.4726	18.6298	18.3331	18.4545	18.7438	18.6019	18.6938	18.5255	18.6764	18.6109	18.6306	18.5461	18.5616	18.4103	18.5983	18.2226	0.130767	1
P63165-2	SUMO1	Small ubiquitin-related modifier 1	SUMO1_HUMAN	tr|B8ZZ67|B8ZZ67_HUMAN SMT3 suppressor of mif two 3 homolog 1 (Yeast), isoform CRA_b OS=Homo sapiens GN=SUMO1 PE=1 SV=1;tr|B8ZZN6|B8ZZN6_HUMAN Small ubiquitin-related modifier 1 OS=Homo sapiens GN=SUMO1 PE=1 SV=1;sp|P63165-2|SUMO1_HUMAN Isoform 2 of Small	2	27.4	7.166	0.0014853	20.2074	20.2901	19.9036	20.1897	20.0001	19.9801	20.1803	20.1064	20.4258	20.4429	19.9493	20.088	20.5062	20.243	20.0755	20.0714	20.2753	20.3265	20.405	19.9971	20.3212	20.379	20.4776	19.9428	20.0323	20.3279	20.0575	19.9782	0.627355	1
Q9H2H8	PPIL3	Peptidyl-prolyl cis-trans isomerase-like 3	PPIL3_HUMAN	tr|B8ZZ77|B8ZZ77_HUMAN Peptidyl-prolyl cis-trans isomerase OS=Homo sapiens GN=PPIL3 PE=1 SV=1;tr|H7BZ14|H7BZ14_HUMAN Peptidyl-prolyl cis-trans isomerase (Fragment) OS=Homo sapiens GN=PPIL3 PE=1 SV=1;sp|Q9H2H8|PPIL3_HUMAN Peptidyl-prolyl cis-trans isomerase	4	33.8	17.696	0	17.8533	17.6604	18.0218	18.2805	18.2081	17.6288	17.953	18.3427	18.3627	18.0337	18.1202	18.3257	18.2619	17.695	18.0093	18.3243	17.9678	18.4257	18.2387	18.2334	18.0185	18.3761	18.3003	18.0803	18.3213	18.3951	18.3869	18.1688	0.310622	1
Q8WVK2	SNRNP27	U4/U6.U5 small nuclear ribonucleoprotein 27 kDa protein	SNR27_HUMAN	tr|B8ZZ98|B8ZZ98_HUMAN U4/U6.U5 small nuclear ribonucleoprotein 27 kDa protein OS=Homo sapiens GN=SNRNP27 PE=1 SV=1;sp|Q8WVK2|SNR27_HUMAN U4/U6.U5 small nuclear ribonucleoprotein 27 kDa protein OS=Homo sapiens GN=SNRNP27 PE=1 SV=1	2	19	19.438	0	18.8608	18.9405	19.2825	18.9374	18.9688	19.0954	19.2628	19.0445	18.8537	19.0872	19.3314	18.9672	19.0067	18.7462	19.1284	18.9612	18.8552	19.1843	19.055	19.1179	18.7836	19.3148	19.2555	19.1565	18.9891	19.1795	19.1172	19.1555	0.811495	1
Q9BYI3-3	FAM126A	Hyccin	HYCCI_HUMAN	tr|B8ZZA2|B8ZZA2_HUMAN Hyccin OS=Homo sapiens GN=FAM126A PE=1 SV=1;sp|Q9BYI3-3|HYCCI_HUMAN Isoform 3 of Hyccin OS=Homo sapiens GN=FAM126A;sp|Q9BYI3|HYCCI_HUMAN Hyccin OS=Homo sapiens GN=FAM126A PE=1 SV=2	1	9.6	13.01	0.0080031	14.658	14.7162	14.5393	15.9494	15.1206	14.8924	14.6252	15.6813	14.5558	14.7771	14.7598	15.6452	15.2601	14.9702	14.6175	14.4628	14.7526	15.393	15.4778	14.6377	14.9485	15.8314	15.0963	14.3145	14.9842	16.1705	15.6545	14.4746	0.922988	1
Q86VP1-3	TAX1BP1	Tax1-binding protein 1	TAXB1_HUMAN	tr|B8ZZD4|B8ZZD4_HUMAN Tax1-binding protein 1 OS=Homo sapiens GN=TAX1BP1 PE=1 SV=1;sp|Q86VP1-3|TAXB1_HUMAN Isoform 3 of Tax1-binding protein 1 OS=Homo sapiens GN=TAX1BP1;sp|Q86VP1-4|TAXB1_HUMAN Isoform 4 of Tax1-binding protein 1 OS=Homo sapiens GN=TAX1BP1	1	1.1	93.609	0.0044292	19.0073	19.0947	19.7477	19.092	18.6815	18.7191	19.3723	19.21	17.8745	18.7769	20.645	18.8952	19.1222	20.4979	20.5868	19.064	19.8649	19.7329	19.9708	20.097	20.197	20.2986	19.7901	19.8208	18.806	20.0776	19.8286	20.8166	0.141848	1
P06454-2	PTMA	Prothymosin alpha	PTMA_HUMAN	tr|B8ZZQ6|B8ZZQ6_HUMAN Prothymosin alpha OS=Homo sapiens GN=PTMA PE=1 SV=1;sp|P06454-2|PTMA_HUMAN Isoform 2 of Prothymosin alpha OS=Homo sapiens GN=PTMA;sp|P06454|PTMA_HUMAN Prothymosin alpha OS=Homo sapiens GN=PTMA PE=1 SV=2;tr|B8ZZA1|B8ZZA1_HUMAN Prothym	9	41.1	11.758	0	22.9681	23.3839	22.6328	22.9981	22.461	23.1196	22.5176	22.7797	23.2217	23.3695	22.4316	22.7275	23.2174	22.8015	22.7011	22.6213	23.2604	22.9581	23.2704	22.9144	22.4456	22.8703	23.1501	22.8779	23.4194	22.789	23.0163	22.8959	0.604712	1
Q15370	ELOB	Elongin-B	ELOB_HUMAN	tr|B8ZZU8|B8ZZU8_HUMAN Elongin-B OS=Homo sapiens GN=ELOB PE=1 SV=1;sp|Q15370|ELOB_HUMAN Elongin-B OS=Homo sapiens GN=ELOB PE=1 SV=1;sp|Q15370-2|ELOB_HUMAN Isoform 2 of Elongin-B OS=Homo sapiens GN=ELOB;tr|I3L0M9|I3L0M9_HUMAN Elongin-B (Fragment) OS=Homo sa	7	54.9	12.527	0	22.9386	22.7952	22.9184	22.8547	22.7289	22.8756	22.9092	22.7587	22.8305	22.9144	22.8615	22.9223	22.8108	22.8773	22.8998	22.922	22.8915	22.966	22.8746	22.8466	22.8232	22.9597	22.8768	22.9187	22.8108	22.9489	22.8914	22.9486	0.566976	1
B9A062	MTHFD2	Methenyltetrahydrofolate cyclohydrolase	B9A062_HUMAN	tr|B9A062|B9A062_HUMAN Bifunctional methylenetetrahydrofolate dehydrogenase/cyclohydrolase, mitochondrial OS=Homo sapiens GN=MTHFD2 PE=1 SV=1;tr|B8ZZU9|B8ZZU9_HUMAN Bifunctional methylenetetrahydrofolate dehydrogenase/cyclohydrolase, mitochondrial OS=Homo	1	9.5	23.867	0.00043946	15.0613	14.539	14.4265	15.2787	16.0635	14.9235	14.5136	15.6452	15.2851	14.5798	14.3145	15.5375	14.8397	14.7022	14.3147	15.2529	14.9174	14.6681	14.6891	14.4662	15.0118	15.0434	15.18	14.7771	15.1144	14.8089	14.7364	14.6726	0.530372	1
Q8IWJ2	GCC2	GRIP and coiled-coil domain-containing protein 2	GCC2_HUMAN	tr|B8ZZW2|B8ZZW2_HUMAN GRIP and coiled-coil domain-containing protein 2 (Fragment) OS=Homo sapiens GN=GCC2 PE=1 SV=1;sp|Q8IWJ2|GCC2_HUMAN GRIP and coiled-coil domain-containing protein 2 OS=Homo sapiens GN=GCC2 PE=1 SV=4	2	4.8	107.1	0.0016694	12.5681	12.5098	12.3094	12.5769	12.6958	12.7809	12.3096	12.9609	13.4209	12.695	12.2547	13.3995	12.8265	12.7365	12.7363	13.0868	11.8563	12.7778	13.4828	12.5678	12.6549	13.4641	12.6956	12.3093	13.4426	13.0546	12.8987	12.1708	0.818062	1
P52594-2	AGFG1	Arf-GAP domain and FG repeat-containing protein 1	AGFG1_HUMAN	tr|B8ZZY2|B8ZZY2_HUMAN Arf-GAP domain and FG repeat-containing protein 1 OS=Homo sapiens GN=AGFG1 PE=1 SV=1;sp|P52594-2|AGFG1_HUMAN Isoform 2 of Arf-GAP domain and FG repeat-containing protein 1 OS=Homo sapiens GN=AGFG1;sp|P52594-3|AGFG1_HUMAN Isoform 3 of	4	9.1	56.413	0	20.0107	20.345	20.0129	20.2901	20.1986	20.2066	20.0664	20.1383	20.0145	20.3697	20.2774	20.1927	20.1672	20.4124	20.2871	20.1585	20.4846	20.1579	20.4086	20.3354	20.4299	20.2879	20.323	20.1755	20.1617	20.8267	20.3588	20.4115	0.184032	1
Q53GS9	USP39	U4/U6.U5 tri-snRNP-associated protein 2	SNUT2_HUMAN	tr|B9A018|B9A018_HUMAN U4/U6.U5 tri-snRNP-associated protein 2 OS=Homo sapiens GN=USP39 PE=1 SV=1;sp|Q53GS9|SNUT2_HUMAN U4/U6.U5 tri-snRNP-associated protein 2 OS=Homo sapiens GN=USP39 PE=1 SV=2;sp|Q53GS9-3|SNUT2_HUMAN Isoform 3 of U4/U6.U5 tri-snRNP-assoc	12	26.5	62.043	0	22.0239	22.0612	21.6375	21.7876	21.891	21.9636	21.721	21.9101	21.8488	22.0558	21.6058	21.7219	21.9073	22.1118	21.6867	21.7857	22.0257	21.8365	21.9396	21.6874	21.88	21.7802	21.8681	21.7558	21.9141	21.7618	21.8843	21.8562	0.987809	1
Q9H977	WDR54	WD repeat-containing protein 54	WDR54_HUMAN	tr|B9A049|B9A049_HUMAN WD repeat-containing protein 54 OS=Homo sapiens GN=WDR54 PE=1 SV=1;sp|Q9H977|WDR54_HUMAN WD repeat-containing protein 54 OS=Homo sapiens GN=WDR54 PE=1 SV=1	2	11.1	26.249	0	19.0161	18.9562	19.1572	19.4189	19.1863	18.9829	19.0809	19.3226	19.094	19.039	19.039	19.2139	19.2115	18.8665	19.0583	19.3477	19.0801	19.3691	19.338	19.2366	19.146	19.4324	19.3406	19.205	19.2654	19.4989	19.4188	19.2075	0.204651	1
Q16891-2	IMMT	MICOS complex subunit MIC60	MIC60_HUMAN	tr|B9A067|B9A067_HUMAN MICOS complex subunit MIC60 OS=Homo sapiens GN=IMMT PE=1 SV=2;sp|Q16891-2|MIC60_HUMAN Isoform 2 of MICOS complex subunit MIC60 OS=Homo sapiens GN=IMMT;sp|Q16891-4|MIC60_HUMAN Isoform 4 of MICOS complex subunit MIC60 OS=Homo sapiens G	32	43.6	78.973	0	23.4974	23.546	23.4668	23.5279	23.7889	23.5103	23.4517	23.7684	23.5406	23.5169	23.5368	23.6466	23.6849	23.5513	23.5365	23.5798	23.5365	23.5015	23.5327	23.508	23.5524	23.5307	23.5224	23.4791	23.6008	23.5777	23.4925	23.6078	0.333215	1
O95785-4	WIZ	Protein Wiz	WIZ_HUMAN	tr|B9EGQ5|B9EGQ5_HUMAN Protein Wiz OS=Homo sapiens GN=WIZ PE=1 SV=1;tr|M0QXA7|M0QXA7_HUMAN Protein Wiz OS=Homo sapiens GN=WIZ PE=1 SV=1;sp|O95785-4|WIZ_HUMAN Isoform 4 of Protein Wiz OS=Homo sapiens GN=WIZ;sp|O95785-3|WIZ_HUMAN Isoform 3 of Protein Wiz OS=	4	5	89.054	0	19.4527	19.4886	19.1512	18.8496	17.6144	19.3105	19.3406	18.6875	19.5618	19.5532	19.1565	18.0629	19.0945	19.2816	19.2324	18.4278	19.4527	18.97	19.2399	19.2084	19.3107	18.878	18.9521	19.2977	19.0571	18.5722	18.6683	19.1512	0.730426	1
Q8WVV9-4	HNRNPLL	Heterogeneous nuclear ribonucleoprotein L-like	HNRLL_HUMAN	tr|C9IYN3|C9IYN3_HUMAN Heterogeneous nuclear ribonucleoprotein L-like OS=Homo sapiens GN=HNRNPLL PE=1 SV=2;tr|D6W592|D6W592_HUMAN Heterogeneous nuclear ribonucleoprotein L-like OS=Homo sapiens GN=HNRPLL PE=1 SV=1;sp|Q8WVV9-4|HNRLL_HUMAN Isoform 4 of Hetero	15	33.1	59.663	0	21.7121	22.0144	21.426	21.4252	21.1849	21.5492	21.4734	21.3162	21.4136	21.5235	21.4355	21.2401	21.4851	21.6322	21.5189	21.3076	21.4852	21.4169	21.5176	21.5133	21.6512	21.4002	21.5512	21.4684	21.4064	21.3269	21.4969	21.505	0.275097	1
Q9NY27	PPP4R2	Serine/threonine-protein phosphatase 4 regulatory subunit 2	PP4R2_HUMAN	tr|C9IZ04|C9IZ04_HUMAN Serine/threonine-protein phosphatase 4 regulatory subunit 2 (Fragment) OS=Homo sapiens GN=PPP4R2 PE=1 SV=1;sp|Q9NY27|PP4R2_HUMAN Serine/threonine-protein phosphatase 4 regulatory subunit 2 OS=Homo sapiens GN=PPP4R2 PE=1 SV=3;sp|Q9NY2	5	28.8	25.621	0	20.0673	19.9569	19.8896	19.7922	19.6541	20.1453	19.9852	19.8106	19.9496	20.0797	20.0187	19.899	20.1263	20.1366	19.9288	19.9223	20.0612	20.0684	20.1368	19.9761	20.1701	20.0948	20.1814	20.0136	19.9084	20.024	20.0654	20.155	0.192713	1
P49585	PCYT1A	Choline-phosphate cytidylyltransferase A	PCY1A_HUMAN	tr|C9J050|C9J050_HUMAN Choline-phosphate cytidylyltransferase A (Fragment) OS=Homo sapiens GN=PCYT1A PE=1 SV=1;tr|C9JEJ2|C9JEJ2_HUMAN Choline-phosphate cytidylyltransferase A OS=Homo sapiens GN=PCYT1A PE=1 SV=1;sp|P49585|PCY1A_HUMAN Choline-phosphate cytid	6	19.5	33.711	0	19.8042	19.8377	19.7946	20.1431	20.5828	19.9036	19.8454	20.4568	20.2919	19.9172	19.8494	19.9565	20.2933	19.7672	19.7744	20.0635	19.82	19.9754	20.1533	19.8356	19.8003	19.94	20.0593	19.8637	20.1966	19.9411	20.0116	19.6595	0.586074	1
Q9UQN3	CHMP2B	Charged multivesicular body protein 2b	CHM2B_HUMAN	tr|C9J0A7|C9J0A7_HUMAN Charged multivesicular body protein 2b OS=Homo sapiens GN=CHMP2B PE=1 SV=1;sp|Q9UQN3|CHM2B_HUMAN Charged multivesicular body protein 2b OS=Homo sapiens GN=CHMP2B PE=1 SV=1;sp|Q9UQN3-2|CHM2B_HUMAN Isoform 2 of Charged multivesicular b	2	11.5	20.772	0	19.2874	19.1908	19.0971	19.2147	19.3078	19.252	19.0571	19.3851	18.981	19.3563	19.0114	19.2194	18.965	19.1979	19.0723	19.2014	19.0954	19.0906	19.3486	18.9899	19.0786	19.0353	19.2331	19.0947	19.0961	19.038	19.1904	19.1492	0.613841	1
Q86WB0	ZC3HC1	Nuclear-interacting partner of ALK	NIPA_HUMAN	tr|C9J0I9|C9J0I9_HUMAN Nuclear-interacting partner of ALK OS=Homo sapiens GN=ZC3HC1 PE=1 SV=1;sp|Q86WB0|NIPA_HUMAN Nuclear-interacting partner of ALK OS=Homo sapiens GN=ZC3HC1 PE=1 SV=1;sp|Q86WB0-2|NIPA_HUMAN Isoform 2 of Nuclear-interacting partner of ALK	5	14.2	50.562	0	18.1706	18.0958	17.9897	18.0344	17.8533	18.0504	17.8518	18.0182	17.9533	18.0859	18.1089	17.729	18.0425	18.1194	17.9	17.8668	18.1962	18.0556	18.2373	18.0418	18.284	18.0982	18.0933	18.0859	18.1245	17.9245	18.0904	18.1208	0.115762	1
P30626-2	SRI	Sorcin	SORCN_HUMAN	tr|C9J0K6|C9J0K6_HUMAN Sorcin OS=Homo sapiens GN=SRI PE=1 SV=1;sp|P30626-2|SORCN_HUMAN Isoform 2 of Sorcin OS=Homo sapiens GN=SRI;sp|P30626|SORCN_HUMAN Sorcin OS=Homo sapiens GN=SRI PE=1 SV=1;sp|P30626-3|SORCN_HUMAN Isoform 3 of Sorcin OS=Homo sapiens GN=S	12	85.2	17.605	0	23.377	23.5254	23.4393	23.2801	23.2546	23.754	23.5455	23.3652	23.3297	23.5987	23.4239	23.4093	23.4139	23.6933	23.4463	23.3199	23.4205	23.619	23.5084	23.4944	23.3051	23.555	23.5585	23.546	23.4139	23.5425	23.5384	23.543	0.912017	1
P30876	POLR2B	DNA-directed RNA polymerase II subunit RPB2	RPB2_HUMAN	tr|C9J2Y9|C9J2Y9_HUMAN DNA-directed RNA polymerase subunit beta OS=Homo sapiens GN=POLR2B PE=1 SV=2;sp|P30876|RPB2_HUMAN DNA-directed RNA polymerase II subunit RPB2 OS=Homo sapiens GN=POLR2B PE=1 SV=1;tr|A0A1W2PPT5|A0A1W2PPT5_HUMAN DNA-directed RNA polymer	22	24.9	133.06	0	21.104	21.1066	20.838	20.9901	20.9829	21.137	21.0102	21.0297	21.2699	21.2196	20.9651	20.8508	21.1345	21.1749	21.0299	20.9608	21.1491	21.0511	21.183	21.1191	21.222	21.0225	21.1716	20.9908	21.1401	20.9846	21.2037	21.129	0.797473	1
Q9UKG9	CROT	Peroxisomal carnitine O-octanoyltransferase	OCTC_HUMAN	tr|C9J3D7|C9J3D7_HUMAN Peroxisomal carnitine O-octanoyltransferase OS=Homo sapiens GN=CROT PE=1 SV=1;sp|Q9UKG9|OCTC_HUMAN Peroxisomal carnitine O-octanoyltransferase OS=Homo sapiens GN=CROT PE=1 SV=2;sp|Q9UKG9-3|OCTC_HUMAN Isoform 3 of Peroxisomal carnitin	1	3	65.883	0.0061241	14.2515	14.0953	14.1084	14.4628	14.1778	14.2324	13.942	13.5581	14.2154	14.185	14.2612	14.3426	14.1433	14.2889	13.714	14.3033	14.0956	14.0459	14.0658	14.2804	13.8322	14.1136	13.9322	14.3071	14.3036	14.3584	14.2946	14.1084	0.322955	1
P61513	RPL37A	60S ribosomal protein L37a	RL37A_HUMAN	tr|C9J4Z3|C9J4Z3_HUMAN 60S ribosomal protein L37a OS=Homo sapiens GN=RPL37A PE=1 SV=1;sp|P61513|RL37A_HUMAN 60S ribosomal protein L37a OS=Homo sapiens GN=RPL37A PE=1 SV=2;tr|G5E9R3|G5E9R3_HUMAN 60S ribosomal protein L37a OS=Homo sapiens GN=RPL37A PE=1 SV=1	2	38.2	7.624	0	21.5845	21.5804	21.1658	21.4835	21.5969	21.5524	21.4691	21.4931	22.0436	21.5214	21.3791	21.3437	21.5745	21.613	21.4027	21.4069	21.5208	21.3756	21.5156	21.3034	21.4777	21.2106	21.3911	21.3515	21.4788	21.3042	21.5031	21.3266	0.578666	1
Q9BUL8	PDCD10	Programmed cell death protein 10	PDC10_HUMAN	tr|C9J5C3|C9J5C3_HUMAN Programmed cell death protein 10 (Fragment) OS=Homo sapiens GN=PDCD10 PE=1 SV=1;sp|Q9BUL8|PDC10_HUMAN Programmed cell death protein 10 OS=Homo sapiens GN=PDCD10 PE=1 SV=1;tr|C9J363|C9J363_HUMAN Programmed cell death 10, isoform CRA_b	4	25.2	23.586	0	18.3707	18.2303	18.1647	18.2383	18.0652	18.1793	18.1474	18.1108	18.5	18.2237	17.9751	18.1849	18.3229	18.115	18.1055	18.3087	18.2784	18.3789	18.2828	18.4024	18.1565	18.3111	18.2551	18.3613	18.2442	18.1776	18.3203	18.21	0.293144	1
Q9GZZ1	NAA50	N-alpha-acetyltransferase 50	NAA50_HUMAN	tr|C9J5D1|C9J5D1_HUMAN N-alpha-acetyltransferase 50 OS=Homo sapiens GN=NAA50 PE=1 SV=1;tr|E7EQ69|E7EQ69_HUMAN N-alpha-acetyltransferase 50 OS=Homo sapiens GN=NAA50 PE=1 SV=1;sp|Q9GZZ1|NAA50_HUMAN N-alpha-acetyltransferase 50 OS=Homo sapiens GN=NAA50 PE=1 S	4	34.9	14.886	0	18.3767	18.3393	18.3153	18.398	18.2681	18.4433	18.4601	18.4123	18.4068	18.3752	18.3732	18.4732	18.3698	18.3462	18.4352	18.4702	18.3347	18.271	18.3624	18.3626	18.3082	18.3009	18.292	18.3069	18.3458	18.3642	18.3783	18.3694	0.0450796	1
C9JJV6	MYADM	NA	C9JJV6_HUMAN	tr|C9JJV6|C9JJV6_HUMAN Myeloid-associated differentiation marker (Fragment) OS=Homo sapiens GN=MYADM PE=1 SV=8;tr|C9JZL8|C9JZL8_HUMAN Myeloid-associated differentiation marker (Fragment) OS=Homo sapiens GN=MYADM PE=1 SV=1;tr|C9J5M0|C9J5M0_HUMAN Myeloid-ass	2	22.6	15.864	0	20.3612	20.5242	20.0399	20.8282	21.4101	20.5418	19.7653	21.0558	20.4825	20.3289	19.7653	20.8291	20.6189	20.3312	19.7477	20.9688	20.2406	19.9336	19.901	19.8337	20.1492	19.8014	19.9621	19.8419	20.7545	19.9585	20.0099	19.9692	0.19929	1
Q9BTE6	AARSD1	Alanyl-tRNA editing protein Aarsd1	AASD1_HUMAN	tr|C9J5N1|C9J5N1_HUMAN PTGES3L-AARSD1 readthrough OS=Homo sapiens GN=PTGES3L-AARSD1 PE=1 SV=1;sp|Q9BTE6|AASD1_HUMAN Alanyl-tRNA editing protein Aarsd1 OS=Homo sapiens GN=AARSD1 PE=1 SV=2;sp|Q9BTE6-2|AASD1_HUMAN Isoform 2 of Alanyl-tRNA editing protein Aars	5	15.8	55.065	0	19.4067	19.2265	19.4639	19.5424	19.717	19.2907	19.5396	19.6933	19.5432	19.3096	19.6384	19.6159	19.6106	19.4252	19.6223	19.5992	19.4509	19.7683	19.7723	19.5054	19.5212	19.8964	19.7922	19.5103	19.5714	19.8446	19.7301	19.5831	0.229123	1
P08069	IGF1R	Insulin-like growth factor 1 receptor	IGF1R_HUMAN	tr|C9J5X1|C9J5X1_HUMAN Tyrosine-protein kinase receptor OS=Homo sapiens GN=IGF1R PE=1 SV=1;sp|P08069|IGF1R_HUMAN Insulin-like growth factor 1 receptor OS=Homo sapiens GN=IGF1R PE=1 SV=1	2	3.3	154.79	0	13.8891	14.1485	13.6994	14.0225	13.7609	14.434	13.549	13.9065	14.3284	14.2804	13.7772	14.0314	14.2318	14.1191	13.8891	13.7144	13.7921	13.986	14.1433	14.2042	13.8763	13.9191	14.2223	14.1943	13.854	14.0314	14.0457	14.1294	0.918302	1
P35080	PFN2	Profilin-2	PROF2_HUMAN	tr|C9J712|C9J712_HUMAN Profilin OS=Homo sapiens GN=PFN2 PE=1 SV=1;sp|P35080|PROF2_HUMAN Profilin-2 OS=Homo sapiens GN=PFN2 PE=1 SV=3	6	58.2	9.7982	0.0016705	18.534	18.7273	19.1755	18.8231	18.6076	18.5718	19.1481	18.8226	18.6736	18.6183	19.3578	18.9023	18.7268	18.7727	19.0562	18.8595	18.6023	19.7231	19.0997	18.9938	18.4379	19.3266	19.2977	19.1981	18.6831	19.3398	19.154	19.1738	0.647948	1
H3BV68	VPS35L	VPS35 endosomal protein sorting factor-like	H3BV68_HUMAN	tr|H3BV68|H3BV68_HUMAN Esophageal cancer associated protein, isoform CRA_a OS=Homo sapiens GN=C16orf62 PE=1 SV=1;tr|C9J7I2|C9J7I2_HUMAN UPF0505 protein C16orf62 OS=Homo sapiens GN=C16orf62 PE=1 SV=2;tr|F5H7K1|F5H7K1_HUMAN UPF0505 protein C16orf62 OS=Homo s	3	5.2	81.58	0	17.4095	17.493	17.4697	17.8584	17.1813	17.5552	17.4681	18.0141	16.9195	17.4671	17.3457	17.4745	17.5451	17.4962	17.3988	17.4461	17.4528	17.0569	17.6124	17.4647	17.5329	17.2885	17.9091	17.5635	17.8551	17.4611	17.4411	17.3169	0.659368	1
P51649	ALDH5A1	Succinate-semialdehyde dehydrogenase, mitochondrial	SSDH_HUMAN	tr|C9J8Q5|C9J8Q5_HUMAN Succinate-semialdehyde dehydrogenase, mitochondrial OS=Homo sapiens GN=ALDH5A1 PE=1 SV=1;sp|P51649|SSDH_HUMAN Succinate-semialdehyde dehydrogenase, mitochondrial OS=Homo sapiens GN=ALDH5A1 PE=1 SV=2;sp|P51649-2|SSDH_HUMAN Isoform 2 o	8	21.1	53.867	0	21.2207	21.2628	21.5888	21.2951	21.2901	21.2825	21.2318	21.4057	21.3312	21.0875	21.4508	21.2454	21.3985	21.2318	21.3385	21.3536	21.2143	21.4908	21.3593	21.3658	21.2907	21.586	21.5046	21.341	21.3298	21.543	21.3875	21.3734	0.574291	1
Q96D46	NMD3	60S ribosomal export protein NMD3	NMD3_HUMAN	tr|C9JA08|C9JA08_HUMAN 60S ribosomal export protein NMD3 OS=Homo sapiens GN=NMD3 PE=1 SV=1;sp|Q96D46|NMD3_HUMAN 60S ribosomal export protein NMD3 OS=Homo sapiens GN=NMD3 PE=1 SV=1;tr|C9J0B9|C9J0B9_HUMAN 60S ribosomal export protein NMD3 (Fragment) OS=Homo	4	9.1	60.125	0	12.3556	12.8327	12.2549	13.3138	13.7892	12.6952	12.9704	13.5231	13.1857	11.5108	12.3554	13.2899	13.3999	12.5683	13.0008	13.4198	12.8329	13.3349	13.2682	13.0355	13.2041	13.334	13.3138	12.7807	13.3346	13.5581	12.8651	12.3094	0.454167	1
Q9UNL2	SSR3	Translocon-associated protein subunit gamma	SSRG_HUMAN	tr|C9JA28|C9JA28_HUMAN Translocon-associated protein subunit gamma OS=Homo sapiens GN=SSR3 PE=1 SV=1;sp|Q9UNL2|SSRG_HUMAN Translocon-associated protein subunit gamma OS=Homo sapiens GN=SSR3 PE=1 SV=1;sp|Q9UNL2-2|SSRG_HUMAN Isoform 2 of Translocon-associate	1	8	20.161	0	19.515	19.7119	19.5331	20.168	19.9983	19.5564	19.4191	19.9834	19.6814	19.6907	19.4272	20.0921	19.6697	19.4452	19.3973	20.0784	19.416	19.8956	19.9968	19.421	19.3087	19.6724	20.0032	19.5745	19.8353	19.7836	20.0734	19.3903	0.994011	1
P78330	PSPH	Phosphoserine phosphatase	SERB_HUMAN	tr|C9JBI3|C9JBI3_HUMAN Phosphoserine phosphatase (Fragment) OS=Homo sapiens GN=PSPH PE=1 SV=1;sp|P78330|SERB_HUMAN Phosphoserine phosphatase OS=Homo sapiens GN=PSPH PE=1 SV=2	2	13.4	20.745	0	19.0583	19.1276	19.1692	19.1838	19.2545	18.9351	19.1542	19.2705	19.211	19.0152	19.1874	19.3059	19.0412	19.0944	19.1953	19.097	19.0142	19.1963	19.1258	19.2445	19.0727	19.177	19.2202	19.2445	18.9872	19.1167	19.2661	19.0583	0.911793	1
Q9Y291	MRPS33	28S ribosomal protein S33, mitochondrial	RT33_HUMAN	tr|C9JBY7|C9JBY7_HUMAN 28S ribosomal protein S33, mitochondrial OS=Homo sapiens GN=MRPS33 PE=1 SV=1;sp|Q9Y291|RT33_HUMAN 28S ribosomal protein S33, mitochondrial OS=Homo sapiens GN=MRPS33 PE=1 SV=1	1	9.4	11.456	0.0014703	17.3462	17.1148	16.8245	17.0955	17.2984	16.9963	16.6416	17.1396	17.4851	17.2354	16.5869	17.097	17.2637	16.857	16.774	17.224	17.1797	17.2057	17.1552	17.0469	16.9549	17.1083	17.224	17.067	17.3496	17.2212	17.4876	16.7572	0.950939	1
P02679-2	FGG	Fibrinogen gamma chain	FIBG_HUMAN	tr|C9JEU5|C9JEU5_HUMAN Fibrinogen gamma chain OS=Homo sapiens GN=FGG PE=1 SV=1;tr|C9JC84|C9JC84_HUMAN Fibrinogen gamma chain OS=Homo sapiens GN=FGG PE=1 SV=1;sp|P02679-2|FIBG_HUMAN Isoform Gamma-A of Fibrinogen gamma chain OS=Homo sapiens GN=FGG;sp|P02679|	8	20.4	50.322	0	18.6693	18.6089	20.1302	21.2112	19.4462	18.6262	18.9935	19.4583	20.5887	18.8636	19.0832	20.8783	19.2637	18.718	19.1532	19.8696	18.5827	19.3076	19.1361	19.0492	18.7893	19.1996	19.1874	19.1874	19.3273	19.4356	19.1591	19.2243	0.541348	1
Q14919	DRAP1	Dr1-associated corepressor	NC2A_HUMAN	tr|E9PNC7|E9PNC7_HUMAN Dr1-associated corepressor (Fragment) OS=Homo sapiens GN=DRAP1 PE=1 SV=8;tr|C9JCC6|C9JCC6_HUMAN Dr1-associated corepressor OS=Homo sapiens GN=DRAP1 PE=1 SV=1;sp|Q14919|NC2A_HUMAN Dr1-associated corepressor OS=Homo sapiens GN=DRAP1 PE	2	13.5	16.561	0	18.973	18.9686	18.9411	18.9506	18.8156	18.9146	19.0119	18.8704	18.8261	18.9995	18.9539	18.9108	18.8403	18.8906	18.8848	19.0582	18.9674	19.4864	19.1405	18.9878	18.8818	19.4267	19.2613	19.0456	19.0492	19.2304	19.2711	18.7985	0.125384	1
Q9NY47-2	CACNA2D2	Voltage-dependent calcium channel subunit alpha-2/delta-2	CA2D2_HUMAN	tr|C9JE82|C9JE82_HUMAN Voltage-dependent calcium channel subunit alpha-2/delta-2 OS=Homo sapiens GN=CACNA2D2 PE=1 SV=1;sp|Q9NY47-2|CA2D2_HUMAN Isoform 2 of Voltage-dependent calcium channel subunit alpha-2/delta-2 OS=Homo sapiens GN=CACNA2D2;sp|Q9NY47|CA2D	4	4.5	129.21	0	17.9017	17.8113	18.1722	17.5646	17.3542	17.8862	17.8886	17.7989	17.3918	17.7884	17.9469	17.5141	17.7879	17.8016	17.8845	17.5761	18.0133	18.0202	18.175	18.1735	17.9008	17.2276	18.2711	18.2114	17.8053	17.364	17.767	17.9804	0.357463	1
Q13685	AAMP	Angio-associated migratory cell protein	AAMP_HUMAN	tr|C9JG97|C9JG97_HUMAN Angio-associated migratory cell protein OS=Homo sapiens GN=AAMP PE=1 SV=1;tr|C9JEH3|C9JEH3_HUMAN Angio-associated migratory cell protein OS=Homo sapiens GN=AAMP PE=1 SV=1;sp|Q13685|AAMP_HUMAN Angio-associated migratory cell protein O	4	12	44.693	0	17.6924	17.5292	17.5596	17.2476	17.5067	17.6721	17.6334	17.5231	17.1808	17.7032	17.6369	17.2236	17.4801	17.6748	17.5596	17.3708	17.6782	17.4881	17.3833	17.411	17.5609	17.5595	17.3598	17.4459	17.4012	17.5785	17.3607	17.5696	0.90729	1
P22090	RPS4Y1	40S ribosomal protein S4, Y isoform 1	RS4Y1_HUMAN	tr|C9JEH7|C9JEH7_HUMAN 40S ribosomal protein S4, Y isoform 1 (Fragment) OS=Homo sapiens GN=RPS4Y1 PE=1 SV=1;sp|P22090|RS4Y1_HUMAN 40S ribosomal protein S4, Y isoform 1 OS=Homo sapiens GN=RPS4Y1 PE=1 SV=2	15	44.3	29.383	0	15.1194	15.1603	14.0679	15.1141	15.4778	15.2797	14.2047	15.096	15.3338	15.1262	14.0753	15.0577	15.0009	14.793	14.0579	15.2938	15.0942	14.9901	15.0516	14.814	14.9308	14.7229	15.3366	14.9171	15.0967	15.0371	15.4031	14.6308	0.981707	1
Q13098-5	GPS1	COP9 signalosome complex subunit 1	CSN1_HUMAN	tr|C9JFE4|C9JFE4_HUMAN COP9 signalosome complex subunit 1 OS=Homo sapiens GN=GPS1 PE=1 SV=2;sp|Q13098-5|CSN1_HUMAN Isoform 4 of COP9 signalosome complex subunit 1 OS=Homo sapiens GN=GPS1;sp|Q13098|CSN1_HUMAN COP9 signalosome complex subunit 1 OS=Homo sapie	13	32.9	53.371	0	21.4459	21.4196	21.6562	21.4654	21.3928	21.4924	21.6152	21.4618	21.5585	21.4812	21.6662	21.4214	21.604	21.4756	21.6277	21.5163	21.4638	21.5335	21.6656	21.6748	21.5858	21.6269	21.6008	21.5804	21.5643	21.5203	21.6092	21.5326	0.475241	1
P99999	CYCS	Cytochrome c	CYC_HUMAN	tr|C9JFR7|C9JFR7_HUMAN Cytochrome c (Fragment) OS=Homo sapiens GN=CYCS PE=1 SV=1;sp|P99999|CYC_HUMAN Cytochrome c OS=Homo sapiens GN=CYCS PE=1 SV=2	8	59.4	11.333	0	22.2936	22.2282	22.6287	22.5774	23.3415	22.2476	22.5917	23.0657	22.4354	22.3763	22.7388	22.4509	22.472	22.2828	22.7998	22.5178	22.4852	22.4875	22.5872	22.4501	22.2999	22.7476	22.5632	22.4683	22.2553	22.857	22.4543	22.2311	0.47417	1
Q8IZL8	PELP1	Proline-, glutamic acid- and leucine-rich protein 1	PELP1_HUMAN	tr|C9JFV4|C9JFV4_HUMAN Proline-, glutamic acid- and leucine-rich protein 1 OS=Homo sapiens GN=PELP1 PE=1 SV=2;sp|Q8IZL8|PELP1_HUMAN Proline-, glutamic acid- and leucine-rich protein 1 OS=Homo sapiens GN=PELP1 PE=1 SV=2;tr|E7EV54|E7EV54_HUMAN Proline-, glut	8	9.3	124.94	0	20.5982	20.5395	20.2372	20.489	20.6007	20.565	20.4293	20.5792	20.616	20.5073	20.1662	20.6125	20.6909	20.2588	20.2753	20.3891	20.4968	20.3501	20.4196	20.3247	20.4217	20.3735	20.3407	20.3553	20.4701	20.3117	20.3547	20.2548	0.456268	1
Q9NQX7-2	ITM2C	Integral membrane protein 2C	ITM2C_HUMAN	tr|C9JG41|C9JG41_HUMAN Integral membrane protein 2C (Fragment) OS=Homo sapiens GN=ITM2C PE=1 SV=1;sp|Q9NQX7-2|ITM2C_HUMAN Isoform 2 of Integral membrane protein 2C OS=Homo sapiens GN=ITM2C;sp|Q9NQX7-3|ITM2C_HUMAN Isoform 3 of Integral membrane protein 2C O	2	18.3	20.056	0	19.3084	19.2351	19.0768	19.7461	20.392	19.1177	19.1726	19.6626	20.1205	19.1325	19.1044	19.7741	20.7794	19.0528	19.1245	19.7477	19.2225	19.8868	19.5054	19.1325	19.1267	19.6028	19.6984	19.1308	20.8475	19.5697	19.647	19.103	0.900949	1
Q9NYK5	MRPL39	39S ribosomal protein L39, mitochondrial	RM39_HUMAN	tr|C9JG87|C9JG87_HUMAN 39S ribosomal protein L39, mitochondrial (Fragment) OS=Homo sapiens GN=MRPL39 PE=1 SV=1;sp|Q9NYK5|RM39_HUMAN 39S ribosomal protein L39, mitochondrial OS=Homo sapiens GN=MRPL39 PE=1 SV=3;sp|Q9NYK5-2|RM39_HUMAN Isoform 2 of 39S ribosom	4	16.5	34.032	0	20.9744	20.8952	20.806	20.9294	21.1384	20.987	20.8218	21.1224	21.1532	20.9087	20.7252	20.9748	21.2144	20.8146	20.8153	21.0918	21.0087	21.2196	21.1051	20.926	20.9094	20.9267	21.126	20.9455	21.1777	21.0629	21.1577	20.9399	0.529443	1
P13798	APEH	Acylamino-acid-releasing enzyme	ACPH_HUMAN	tr|C9JIF9|C9JIF9_HUMAN Acylamino-acid-releasing enzyme OS=Homo sapiens GN=APEH PE=1 SV=1;sp|P13798|ACPH_HUMAN Acylamino-acid-releasing enzyme OS=Homo sapiens GN=APEH PE=1 SV=4;tr|H7C393|H7C393_HUMAN Acylamino-acid-releasing enzyme (Fragment) OS=Homo sapien	14	19.4	81.673	0	22.48	22.4615	22.3576	22.6442	22.7463	22.5	22.4283	22.6191	22.5311	22.4898	22.3254	22.6519	22.5348	22.4191	22.3182	22.6442	22.4263	22.5143	22.5899	22.4394	22.4248	22.5163	22.561	22.4369	22.6256	22.5334	22.5765	22.3881	0.900033	1
P82930	MRPS34	28S ribosomal protein S34, mitochondrial	RT34_HUMAN	tr|C9JJ19|C9JJ19_HUMAN 28S ribosomal protein S34, mitochondrial OS=Homo sapiens GN=MRPS34 PE=1 SV=2;sp|P82930|RT34_HUMAN 28S ribosomal protein S34, mitochondrial OS=Homo sapiens GN=MRPS34 PE=1 SV=2	3	13.3	26.332	0	20.8805	20.776	20.488	20.6717	21.1366	20.8276	20.5563	20.9493	21.1454	20.9696	20.4265	20.7246	20.9753	20.8391	20.5577	20.9777	20.9645	20.8539	20.8513	20.7852	20.9579	20.9247	20.9725	20.7706	20.8437	20.8291	20.8896	20.8687	0.809084	1
C9JJT5	ATP5MF-PTCD1	ATP synthase membrane subunit f	C9JJT5_HUMAN	tr|C9JJT5|C9JJT5_HUMAN ATP5J2-PTCD1 readthrough OS=Homo sapiens GN=ATP5J2-PTCD1 PE=4 SV=2;tr|C9JU26|C9JU26_HUMAN ATP synthase subunit f, mitochondrial OS=Homo sapiens GN=ATP5J2 PE=1 SV=1;tr|G3V325|G3V325_HUMAN ATP5J2-PTCD1 readthrough OS=Homo sapiens GN=AT	2	44.4	5.9149	0	20.4744	20.5092	20.6033	20.8363	20.7947	20.6072	20.5267	20.906	20.8349	20.4734	20.4769	20.7855	20.7721	20.2904	20.3565	20.9944	20.3402	20.7708	20.786	20.6472	20.2203	20.8832	20.8144	20.686	20.7659	20.926	20.8332	20.6361	0.903278	1
O00192-2	ARVCF	Armadillo repeat protein deleted in velo-cardio-facial syndrome	ARVC_HUMAN	tr|C9JJX6|C9JJX6_HUMAN Armadillo repeat protein deleted in velo-cardio-facial syndrome OS=Homo sapiens GN=ARVCF PE=1 SV=1;tr|E9PDC3|E9PDC3_HUMAN Armadillo repeat protein deleted in velo-cardio-facial syndrome OS=Homo sapiens GN=ARVCF PE=1 SV=1;sp|O00192-2|	7	11.6	96.827	0	18.0881	17.8732	18.1075	18.4041	18.1321	17.9455	18.0347	18.2655	18.026	17.9876	18.0107	18.4069	18.1405	18.027	18.1075	18.3735	18.1164	18.4396	18.455	18.3516	18.1011	18.4063	18.4879	18.2982	18.3846	18.3525	18.5516	18.3603	0.0507229	1
P52434-3	POLR2H	DNA-directed RNA polymerases I, II, and III subunit RPABC3	RPAB3_HUMAN	tr|C9JLU1|C9JLU1_HUMAN DNA-directed RNA polymerases I, II, and III subunit RPABC3 (Fragment) OS=Homo sapiens GN=POLR2H PE=1 SV=8;sp|P52434-3|RPAB3_HUMAN Isoform 3 of DNA-directed RNA polymerases I, II, and III subunit RPABC3 OS=Homo sapiens GN=POLR2H;sp|P5	3	18.2	16.925	0	18.7145	18.6108	18.5086	18.4953	18.5733	18.6914	18.6083	18.6048	18.7969	18.7694	18.4935	18.6591	18.8267	18.6164	18.5553	18.5711	18.6062	18.5589	18.6786	18.4481	18.6118	18.6124	18.6277	18.5767	18.6586	18.5138	18.4667	18.5991	0.602921	1
O14727-3	APAF1	Apoptotic protease-activating factor 1	APAF_HUMAN	tr|C9JLV4|C9JLV4_HUMAN Apoptotic protease-activating factor 1 OS=Homo sapiens GN=APAF1 PE=1 SV=1;sp|O14727-3|APAF_HUMAN Isoform 3 of Apoptotic protease-activating factor 1 OS=Homo sapiens GN=APAF1;sp|O14727-4|APAF_HUMAN Isoform 4 of Apoptotic protease-acti	3	4.9	132.46	0.00044218	17.4341	17.6649	17.4442	17.9188	17.6597	17.5686	17.4962	17.6774	17.6183	17.527	17.5475	18.2771	17.4033	17.5164	17.4839	18.1782	17.4095	18.1641	17.9377	17.4738	17.4757	18.1195	17.9497	17.5568	17.7998	17.8409	17.9504	17.8232	0.840394	1
I3L2L5	MCRIP1	NA	I3L2L5_HUMAN	tr|I3L2L5|I3L2L5_HUMAN Mapk-regulated corepressor-interacting protein 1 OS=Homo sapiens GN=MCRIP1 PE=1 SV=1;tr|I3L317|I3L317_HUMAN Mapk-regulated corepressor-interacting protein 1 OS=Homo sapiens GN=MCRIP1 PE=1 SV=1;tr|I3L4Q0|I3L4Q0_HUMAN HCG1818442, isofo	1	12	10.463	0.00086337	17.0791	16.6321	16.7789	17.4052	16.6552	16.805	16.964	16.8814	17.105	16.7982	17.0648	17.4589	17.0194	16.8137	16.7924	17.2852	16.5903	17.223	17.2984	16.8269	16.7913	17.2143	17.2003	16.7328	17.1179	17.0476	17.1159	16.4655	0.899341	1
Q9Y4F1	FARP1	FERM, ARHGEF and pleckstrin domain-containing protein 1	FARP1_HUMAN	tr|C9JME2|C9JME2_HUMAN FERM, RhoGEF and pleckstrin domain-containing protein 1 OS=Homo sapiens GN=FARP1 PE=1 SV=2;sp|Q9Y4F1|FARP1_HUMAN FERM, RhoGEF and pleckstrin domain-containing protein 1 OS=Homo sapiens GN=FARP1 PE=1 SV=1;sp|Q9Y4F1-2|FARP1_HUMAN Isofo	6	6.1	122.09	0	19.6669	19.4231	19.4656	19.3182	20.0086	19.3025	19.4966	19.7345	20.0746	19.4756	19.6173	19.5435	19.9877	19.4615	19.5923	19.5225	19.5888	19.7855	19.6035	19.4559	19.7127	19.5688	19.5562	19.5182	20.0975	19.5311	19.7076	19.5095	0.805095	1
Q9Y530	OARD1	ADP-ribose glycohydrolase OARD1	OARD1_HUMAN	tr|C9JNE2|C9JNE2_HUMAN O-acetyl-ADP-ribose deacetylase 1 (Fragment) OS=Homo sapiens GN=OARD1 PE=1 SV=1;sp|Q9Y530|OARD1_HUMAN O-acetyl-ADP-ribose deacetylase 1 OS=Homo sapiens GN=OARD1 PE=1 SV=2;tr|C9JA90|C9JA90_HUMAN O-acetyl-ADP-ribose deacetylase 1 OS=Ho	4	29.8	14.67	0	18.6159	18.4843	18.4112	18.4075	18.2911	18.3237	18.2954	18.454	18.6067	18.4532	18.3968	18.4616	18.6569	18.2954	18.3383	18.5895	18.4632	18.5988	18.5376	18.6456	18.4509	18.4403	18.5005	18.62	18.4995	18.4052	18.4035	18.679	0.240707	1
P83731	RPL24	60S ribosomal protein L24	RL24_HUMAN	tr|C9JXB8|C9JXB8_HUMAN 60S ribosomal protein L24 OS=Homo sapiens GN=RPL24 PE=1 SV=1;tr|C9JNW5|C9JNW5_HUMAN 60S ribosomal protein L24 OS=Homo sapiens GN=RPL24 PE=1 SV=1;sp|P83731|RL24_HUMAN 60S ribosomal protein L24 OS=Homo sapiens GN=RPL24 PE=1 SV=1	6	41.3	14.369	0	23.3867	23.4122	23.1531	23.2146	23.3504	23.267	23.1712	23.3342	23.4859	23.3489	23.0268	22.9573	23.3389	23.2667	23.0668	23.1154	23.273	23.2387	23.2174	23.1104	23.2116	23.0196	23.2177	23.1503	22.955	23.1095	23.2889	23.0503	0.493626	1
O75718	CRTAP	Cartilage-associated protein	CRTAP_HUMAN	tr|C9JP16|C9JP16_HUMAN Cartilage-associated protein OS=Homo sapiens GN=CRTAP PE=1 SV=1;sp|O75718|CRTAP_HUMAN Cartilage-associated protein OS=Homo sapiens GN=CRTAP PE=1 SV=1	8	22.3	41.432	0	20.9231	20.7449	20.3038	21.6861	21.3144	20.7532	20.4538	21.2913	21.2016	20.6118	20.2718	21.7473	21.046	20.6145	20.4063	21.5046	20.6909	20.6561	20.5488	20.5375	20.7217	20.4928	20.5869	20.5036	21.161	20.6906	20.6605	20.4461	0.738525	1
E7EUY3	PCCB	NA	E7EUY3_HUMAN	tr|E7EUY3|E7EUY3_HUMAN Propionyl-CoA carboxylase beta chain, mitochondrial OS=Homo sapiens GN=PCCB PE=1 SV=1;tr|E9PDR0|E9PDR0_HUMAN Propionyl-CoA carboxylase beta chain, mitochondrial OS=Homo sapiens GN=PCCB PE=1 SV=1;tr|C9JQS9|C9JQS9_HUMAN Propionyl-CoA c	10	28.1	55.708	0	20.4862	20.5593	20.5586	20.4743	20.5988	20.6771	20.4803	20.5431	20.4655	20.6345	20.5375	20.5839	20.5879	20.6122	20.5051	20.6564	20.5982	20.5761	20.5278	20.5501	20.5249	20.4907	20.5533	20.5576	20.5712	20.575	20.5232	20.5388	0.588823	1
Q9BRJ6	C7orf50	Uncharacterized protein C7orf50	CG050_HUMAN	tr|C9JQV0|C9JQV0_HUMAN Uncharacterized protein C7orf50 (Fragment) OS=Homo sapiens GN=C7orf50 PE=1 SV=1;sp|Q9BRJ6|CG050_HUMAN Uncharacterized protein C7orf50 OS=Homo sapiens GN=C7orf50 PE=1 SV=1;tr|H7C0T1|H7C0T1_HUMAN Uncharacterized protein C7orf50 (Fragme	2	18.2	21.883	0	18.9887	18.7824	18.8592	19.0484	18.9569	18.7795	18.9088	18.885	19.2456	18.756	18.8636	19.0821	19.2545	19.0246	19.1692	18.9628	18.9768	19.0681	19.1222	18.8966	19.1034	18.8697	19.1468	18.8268	19.2301	18.9108	19.0898	18.981	0.387209	1
P21246	PTN	Pleiotrophin	PTN_HUMAN	tr|C9JR52|C9JR52_HUMAN Pleiotrophin OS=Homo sapiens GN=PTN PE=1 SV=1;sp|P21246|PTN_HUMAN Pleiotrophin OS=Homo sapiens GN=PTN PE=1 SV=1	3	30.1	18.877	0	17.0323	17.0214	17.5963	17.1665	18.2602	17.4209	17.6412	18.9691	19.9634	17.1792	17.5568	18.701	19.5898	16.9808	17.4313	18.2415	17.2521	17.9574	18.1336	17.9375	17.0811	18.1966	18.1029	17.9267	19.2754	18.1141	17.9785	17.8119	0.467969	1
Q9NX63	CHCHD3	MICOS complex subunit MIC19	MIC19_HUMAN	tr|C9JRZ6|C9JRZ6_HUMAN MICOS complex subunit OS=Homo sapiens GN=CHCHD3 PE=1 SV=1;sp|Q9NX63|MIC19_HUMAN MICOS complex subunit MIC19 OS=Homo sapiens GN=CHCHD3 PE=1 SV=1;tr|F8WAR4|F8WAR4_HUMAN MICOS complex subunit OS=Homo sapiens GN=CHCHD3 PE=1 SV=1	7	31.5	26.694	0	22.094	22.008	21.9655	22.0603	22.3459	22.041	21.9154	22.3165	22.138	22.0893	21.8987	22.2087	22.0701	22.1565	21.9781	22.1496	22.2204	22.1367	22.1492	22.0612	22.2575	22.1836	22.1301	21.9287	22.1804	22.3693	22.115	21.879	0.884099	1
Q5EB52-2	MEST	Mesoderm-specific transcript homolog protein	MEST_HUMAN	tr|C9JW74|C9JW74_HUMAN Mesoderm-specific transcript homolog protein OS=Homo sapiens GN=MEST PE=1 SV=1;sp|Q5EB52-2|MEST_HUMAN Isoform 2 of Mesoderm-specific transcript homolog protein OS=Homo sapiens GN=MEST;sp|Q5EB52|MEST_HUMAN Mesoderm-specific transcript	6	23	34.348	0	19.3218	19.0531	18.8401	19.8241	19.6329	18.8552	18.4338	19.4088	19.9188	18.9665	18.5046	19.6785	19.78	18.9313	18.3398	19.6411	19.3532	19.1614	18.9983	19.3683	19.2504	18.6023	19.0884	19.3372	19.8006	18.7646	19.0464	19.3996	0.993329	1
H7C0G7	NHEJ1	NA	H7C0G7_HUMAN	tr|H7C0G7|H7C0G7_HUMAN Non-homologous end-joining factor 1 (Fragment) OS=Homo sapiens GN=NHEJ1 PE=1 SV=1;tr|C9JWV4|C9JWV4_HUMAN Non-homologous end-joining factor 1 (Fragment) OS=Homo sapiens GN=NHEJ1 PE=1 SV=1;tr|G5E9Q8|G5E9Q8_HUMAN HCG2043685, isoform CRA	2	11.2	24.751	0	17.89	17.8605	17.9135	17.536	17.5866	17.8397	17.9022	17.6059	17.873	17.8916	17.8026	17.647	17.8816	17.7021	17.8777	17.6778	17.8414	17.9709	18.144	17.9116	17.8968	18.3612	18.2091	17.9354	17.7151	18.1894	18.1233	17.8209	0.0586711	1
P29320	EPHA3	Ephrin type-A receptor 3	EPHA3_HUMAN	tr|C9JXA2|C9JXA2_HUMAN Ephrin type-A receptor 3 OS=Homo sapiens GN=EPHA3 PE=1 SV=1;sp|P29320|EPHA3_HUMAN Ephrin type-A receptor 3 OS=Homo sapiens GN=EPHA3 PE=1 SV=2	4	4.1	103.14	0	15.0392	15.398	15.4824	16.5094	16.3893	15.1078	15.8515	16.3549	15.9146	15.1764	15.7893	15.9521	15.4028	14.8861	15.4397	16.0477	15.2198	15.6199	15.7123	16.1696	15.0684	15.3808	15.7716	16.177	15.8365	15.844	15.5732	15.4444	0.8803	1
E7EVL6	REPIN1	NA	E7EVL6_HUMAN	tr|E7EVL6|E7EVL6_HUMAN Replication initiator 1 (Fragment) OS=Homo sapiens GN=REPIN1 PE=1 SV=1;tr|C9JZE3|C9JZE3_HUMAN Replication initiator 1 (Fragment) OS=Homo sapiens GN=REPIN1 PE=1 SV=1;tr|C9JYJ8|C9JYJ8_HUMAN Replication initiator 1 (Fragment) OS=Homo sa	1	11	16.14	0	16.3453	16.465	15.7897	17.6798	16.522	16.2021	15.7805	16.4666	18.4653	15.9604	16.0601	16.3018	16.1309	16.6644	16.1841	15.7932	15.9778	16.1788	16.6352	16.191	16.5391	16.7952	16.7753	15.8969	16.5352	16.6855	16.0844	16.2849	0.876976	1
Q92823-3	NRCAM	Neuronal cell adhesion molecule	NRCAM_HUMAN	tr|C9JYY6|C9JYY6_HUMAN Neuronal cell adhesion molecule OS=Homo sapiens GN=NRCAM PE=1 SV=3;tr|F8W775|F8W775_HUMAN Neuronal cell adhesion molecule OS=Homo sapiens GN=NRCAM PE=1 SV=2;sp|Q92823-3|NRCAM_HUMAN Isoform 3 of Neuronal cell adhesion molecule OS=Homo	8	10.2	133.81	0	19.3916	19.2996	19.3758	19.027	18.7484	19.1862	19.2411	19.0838	18.8905	19.5301	19.2591	19.1514	18.7038	19.2176	19.2825	19.0405	19.6375	19.28	19.507	19.5823	19.4142	19.669	19.594	19.6804	18.6991	19.4866	19.6884	19.3931	0.0478117	1
Q9BT40-2	INPP5K	Inositol polyphosphate 5-phosphatase K	INP5K_HUMAN	tr|C9JZB0|C9JZB0_HUMAN Inositol polyphosphate 5-phosphatase K (Fragment) OS=Homo sapiens GN=INPP5K PE=1 SV=1;sp|Q9BT40-2|INP5K_HUMAN Isoform 2 of Inositol polyphosphate 5-phosphatase K OS=Homo sapiens GN=INPP5K;sp|Q9BT40|INP5K_HUMAN Inositol polyphosphate	1	4.4	26.723	0	17.7639	17.7116	18.1898	18.0497	18.3249	17.915	18.1745	18.2144	17.8817	17.9943	18.2237	18.1911	18.1171	17.7477	17.9301	18.1628	17.8812	18.2197	18.0132	18.0599	17.7984	18.2191	18.2151	18.0621	18.0001	18.2072	18.0985	17.9301	0.68045	1
Q13268	DHRS2	Dehydrogenase/reductase SDR family member 2, mitochondrial	DHRS2_HUMAN	tr|C9JZP6|C9JZP6_HUMAN Dehydrogenase/reductase SDR family member 2, mitochondrial (Fragment) OS=Homo sapiens GN=DHRS2 PE=1 SV=2;sp|Q13268|DHRS2_HUMAN Dehydrogenase/reductase SDR family member 2, mitochondrial OS=Homo sapiens GN=DHRS2 PE=1 SV=4;sp|Q13268-2|	5	20.4	23.818	0	20.155	20.4429	19.9606	19.8593	19.6608	20.2848	19.9369	19.7663	19.4352	20.3719	19.8619	19.6915	19.7397	20.0766	19.8263	19.8285	19.9749	20.1334	20.4427	19.9447	19.9436	20.2704	20.5121	20.0494	19.864	20.0825	20.4326	19.8696	0.405607	1
O60716-5	CTNND1	Catenin delta-1	CTND1_HUMAN	tr|C9JZR2|C9JZR2_HUMAN Catenin delta-1 OS=Homo sapiens GN=CTNND1 PE=1 SV=2;sp|O60716-5|CTND1_HUMAN Isoform 1A of Catenin delta-1 OS=Homo sapiens GN=CTNND1;sp|O60716-3|CTND1_HUMAN Isoform 1AC of Catenin delta-1 OS=Homo sapiens GN=CTNND1;sp|O60716-2|CTND1_HU	24	31.3	104.85	0	22.0639	22.1026	22.2991	22.3824	22.4192	22.0774	22.2846	22.3615	22.2675	22.054	22.306	22.4044	22.328	22.1471	22.2913	22.3106	22.1055	22.3405	22.3437	22.3017	22.2192	22.5316	22.3609	22.261	22.3499	22.4094	22.3409	22.2204	0.810026	1
P62256	UBE2H	Ubiquitin-conjugating enzyme E2 H	UBE2H_HUMAN	tr|C9JZY6|C9JZY6_HUMAN Ubiquitin-conjugating enzyme E2 H (Fragment) OS=Homo sapiens GN=UBE2H PE=1 SV=1;sp|P62256|UBE2H_HUMAN Ubiquitin-conjugating enzyme E2 H OS=Homo sapiens GN=UBE2H PE=1 SV=1;tr|H7C4M9|H7C4M9_HUMAN Ubiquitin-conjugating enzyme E2 H (Frag	4	38.2	13.818	0	20.1241	20.1472	20.0552	20.1876	20.1595	20.0925	20.1175	20.1239	20.3308	20.141	20.1193	20.0901	20.3498	20.2067	20.1337	20.2598	20.1694	20.2012	20.5843	20.0643	20.1547	20.258	20.3755	19.9919	20.3616	20.1741	20.5107	20.0291	0.67686	1
P78344-2	EIF4G2	Eukaryotic translation initiation factor 4 gamma 2	IF4G2_HUMAN	tr|H0Y3P2|H0Y3P2_HUMAN Eukaryotic translation initiation factor 4 gamma 2 OS=Homo sapiens GN=EIF4G2 PE=1 SV=1;tr|D3DQV9|D3DQV9_HUMAN Eukaryotic translation initiation factor 4 gamma 2 (Fragment) OS=Homo sapiens GN=EIF4G2 PE=1 SV=1;sp|P78344-2|IF4G2_HUMAN I	32	39.9	98.117	0	22.859	22.9002	22.9508	22.8731	22.8802	22.8566	22.9828	22.9181	22.7424	22.8759	23.0381	22.943	22.8064	22.9092	22.9703	22.92	22.9445	23.0283	23.0468	22.9835	23.0014	23.0297	23.0815	23.0106	22.8628	23.0004	23.0837	22.9228	0.0711795	1
Q96SB3	PPP1R9B	Neurabin-2	NEB2_HUMAN	tr|D3DTX6|D3DTX6_HUMAN Neurabin-2 OS=Homo sapiens GN=PPP1R9B PE=1 SV=1;sp|Q96SB3|NEB2_HUMAN Neurabin-2 OS=Homo sapiens GN=PPP1R9B PE=1 SV=2	4	5	89.333	0	19.3181	19.2684	20.5275	19.9019	19.5156	19.4992	19.8473	19.6273	19.7397	19.3683	20.0008	19.8827	19.9548	19.504	19.9971	19.8137	19.4403	20.0726	20.0626	19.8539	19.4993	20.3146	20.089	19.8802	19.9201	20.2243	20.0153	20.0039	0.62553	1
P62910	RPL32	60S ribosomal protein L32	RL32_HUMAN	tr|D3YTB1|D3YTB1_HUMAN 60S ribosomal protein L32 (Fragment) OS=Homo sapiens GN=RPL32 PE=1 SV=1;tr|F8W727|F8W727_HUMAN 60S ribosomal protein L32 OS=Homo sapiens GN=RPL32 PE=1 SV=1;sp|P62910|RL32_HUMAN 60S ribosomal protein L32 OS=Homo sapiens GN=RPL32 PE=1	10	54.9	15.616	0	23.563	23.4339	23.1621	23.3846	23.4837	23.5221	23.2006	23.4607	23.4336	23.4605	23.0405	23.095	23.5387	23.4546	23.2109	23.3036	23.4335	23.2422	23.3647	23.0844	23.4794	23.104	23.2146	23.0643	23.3998	23.2521	23.3057	23.3366	0.544403	1
Q8TBZ6	TRMT10A	tRNA methyltransferase 10 homolog A	TM10A_HUMAN	tr|D6R954|D6R954_HUMAN tRNA methyltransferase 10 homolog A (Fragment) OS=Homo sapiens GN=TRMT10A PE=1 SV=8;tr|X6REK4|X6REK4_HUMAN tRNA methyltransferase 10 homolog A (Fragment) OS=Homo sapiens GN=TRMT10A PE=1 SV=7;sp|Q8TBZ6|TM10A_HUMAN tRNA methyltransfera	1	7	23.899	0	18.1075	18.2727	17.8552	17.8812	18.6281	18.5067	18.0426	18.6029	18.0584	18.3789	17.9146	17.9945	18.2341	18.3336	18.0016	17.7005	18.1339	17.6735	18.1066	17.8877	18.2187	17.2665	17.8508	17.9572	18.1527	17.5121	17.9471	18.0697	0.0959521	1
D6R9P3	HNRNPAB	NA	D6R9P3_HUMAN	tr|D6R9P3|D6R9P3_HUMAN Heterogeneous nuclear ribonucleoprotein A/B OS=Homo sapiens GN=HNRNPAB PE=1 SV=1;tr|D6RD18|D6RD18_HUMAN Heterogeneous nuclear ribonucleoprotein A/B OS=Homo sapiens GN=HNRNPAB PE=1 SV=1;tr|D6RBZ0|D6RBZ0_HUMAN Heterogeneous nuclear rib	10	27.9	30.302	0	23.3333	23.1138	23.064	22.7441	22.722	23.0054	23.1527	22.8752	22.9514	23.1468	23.1104	22.8826	22.935	23.0578	23.0948	22.9611	23.2145	23.072	23.0445	23.0671	23.07	23.0634	23.0291	23.1787	22.9956	23.0273	22.9953	23.1038	0.697744	1
D6RIZ4	MFSD10	NA	D6RIZ4_HUMAN	tr|D6RIZ4|D6RIZ4_HUMAN Major facilitator superfamily domain-containing protein 10 OS=Homo sapiens GN=MFSD10 PE=1 SV=1;tr|D6RA47|D6RA47_HUMAN Major facilitator superfamily domain-containing protein 10 OS=Homo sapiens GN=MFSD10 PE=1 SV=1;tr|D6RE79|D6RE79_HUM	3	8.4	38.247	0	15.653	16.0817	15.7457	15.8753	15.8151	16.0944	15.6822	15.8514	15.7095	15.8884	15.5189	15.8187	15.9082	15.9199	15.5916	15.9525	15.8083	15.9391	16.0669	15.6864	15.5762	15.9411	16.1484	15.9412	16.0228	15.8231	16.2369	15.7372	0.792413	1
Q96FZ2	HMCES	Abasic site processing protein HMCES	HMCES_HUMAN	tr|D6RAZ3|D6RAZ3_HUMAN Embryonic stem cell-specific 5-hydroxymethylcytosine-binding protein (Fragment) OS=Homo sapiens GN=HMCES PE=1 SV=1;sp|Q96FZ2|HMCES_HUMAN Embryonic stem cell-specific 5-hydroxymethylcytosine-binding protein OS=Homo sapiens GN=HMCES PE	3	13.7	26.87	0.00022416	14.9887	14.807	14.5465	15.0316	14.716	14.9699	14.6452	15.3407	15.3185	14.9696	14.6172	15.144	15.284	14.6252	14.7165	15.4775	14.8384	15.4035	15.3368	14.9488	14.8067	15.2452	15.7309	14.9407	15.284	15.0313	15.5631	14.7374	0.749527	1
Q8IZ81	ELMOD2	ELMO domain-containing protein 2	ELMD2_HUMAN	tr|D6RBS5|D6RBS5_HUMAN ELMO domain-containing protein 2 (Fragment) OS=Homo sapiens GN=ELMOD2 PE=1 SV=8;sp|Q8IZ81|ELMD2_HUMAN ELMO domain-containing protein 2 OS=Homo sapiens GN=ELMOD2 PE=1 SV=1;tr|V9GY58|V9GY58_HUMAN ELMO domain-containing protein 2 OS=Hom	4	17.4	20.147	0	16.5231	16.6671	16.2936	16.3598	16.4385	16.7016	16.3009	16.4626	16.7618	16.4876	15.8255	16.3483	16.2964	16.5877	16.143	16.2922	16.3521	16.3832	16.2212	16.322	16.4017	16.2552	16.272	16.3393	16.4318	16.3253	16.3828	16.5617	0.80039	1
O75380	NDUFS6	NADH dehydrogenase [ubiquinone] iron-sulfur protein 6, mitochondrial	NDUS6_HUMAN	tr|D6RBT3|D6RBT3_HUMAN NADH dehydrogenase [ubiquinone] iron-sulfur protein 6, mitochondrial OS=Homo sapiens GN=NDUFS6 PE=1 SV=1;sp|O75380|NDUS6_HUMAN NADH dehydrogenase [ubiquinone] iron-sulfur protein 6, mitochondrial OS=Homo sapiens GN=NDUFS6 PE=1 SV=1	3	31.4	18.751	0	17.0137	16.9756	16.9405	16.7825	17.735	16.9794	17.2912	17.0647	16.7695	17.1815	16.9756	17.2385	16.6606	16.8494	17.0036	17.0832	16.8749	17.2665	16.9315	17.062	17.0104	17.1434	16.887	17.128	17.1343	17.8291	16.9399	16.9939	0.309528	1
P06730	EIF4E	Eukaryotic translation initiation factor 4E	IF4E_HUMAN	tr|D6RBW1|D6RBW1_HUMAN Eukaryotic translation initiation factor 4E OS=Homo sapiens GN=EIF4E PE=1 SV=1;sp|P06730|IF4E_HUMAN Eukaryotic translation initiation factor 4E OS=Homo sapiens GN=EIF4E PE=1 SV=2;sp|P06730-3|IF4E_HUMAN Isoform 3 of Eukaryotic transla	8	27.8	28.512	0	22.5729	22.5687	22.4874	22.7584	22.7836	22.4978	22.4974	22.7354	22.7588	22.5517	22.5185	22.7705	22.6235	22.4564	22.5587	22.6806	22.4978	22.7386	22.5556	22.4293	22.5395	22.6689	22.5679	22.4464	22.7491	22.8156	22.6231	22.5922	0.615395	1
Q9NX24	NHP2	H/ACA ribonucleoprotein complex subunit 2	NHP2_HUMAN	tr|D6RC52|D6RC52_HUMAN H/ACA ribonucleoprotein complex subunit 2 (Fragment) OS=Homo sapiens GN=NHP2 PE=1 SV=1;tr|D6RCB9|D6RCB9_HUMAN H/ACA ribonucleoprotein complex subunit 2 (Fragment) OS=Homo sapiens GN=NHP2 PE=1 SV=1;sp|Q9NX24|NHP2_HUMAN H/ACA ribonucle	3	40.9	15.017	0	18.4191	18.1682	17.7792	18.1348	18.3419	18.2373	17.8782	18.3716	18.4713	18.3198	17.7391	18.287	18.6677	18.046	17.9095	18.1944	18.2356	18.2933	18.1171	18.1702	18.1697	18.2484	18.1129	18.2439	17.906	18.2224	17.9838	18.1486	0.9596	1
Q8NBQ5	HSD17B11	Estradiol 17-beta-dehydrogenase 11	DHB11_HUMAN	tr|D6RCD0|D6RCD0_HUMAN Estradiol 17-beta-dehydrogenase 11 OS=Homo sapiens GN=HSD17B11 PE=1 SV=2;sp|Q8NBQ5|DHB11_HUMAN Estradiol 17-beta-dehydrogenase 11 OS=Homo sapiens GN=HSD17B11 PE=1 SV=3	3	12.1	28.102	0	19.5851	19.6308	19.5546	20.7399	20.1481	19.5851	19.5806	20.1652	20.5286	19.6125	19.5182	20.3782	20.3844	19.5602	19.506	20.555	19.6051	19.7117	19.8847	19.8637	19.6143	19.4191	19.8473	19.7431	20.4173	19.3661	19.9701	19.7127	0.904173	1
Q9NVA2	SEPTIN11	Septin-11	SEP11_HUMAN	tr|D6RGI3|D6RGI3_HUMAN Septin 11, isoform CRA_b OS=Homo sapiens GN=SEPT11 PE=1 SV=1;tr|D6RER5|D6RER5_HUMAN Septin-11 OS=Homo sapiens GN=SEPT11 PE=1 SV=1;sp|Q9NVA2|SEP11_HUMAN Septin-11 OS=Homo sapiens GN=SEPT11 PE=1 SV=3;sp|Q9NVA2-2|SEP11_HUMAN Isoform 2 o	12	32.5	49.005	0	23.6045	23.5771	23.6716	23.918	23.7131	23.4789	23.7196	23.7609	23.8842	23.5483	23.8397	24.0471	23.8237	23.5101	23.832	23.9757	23.679	23.8114	23.8208	23.7471	23.615	23.8735	23.8701	23.7737	24.0019	23.8241	23.8517	23.6252	0.685127	1
O94979-6	SEC31A	Protein transport protein Sec31A	SC31A_HUMAN	tr|D6REX3|D6REX3_HUMAN Protein transport protein Sec31A OS=Homo sapiens GN=SEC31A PE=1 SV=1;sp|O94979-6|SC31A_HUMAN Isoform 6 of Protein transport protein Sec31A OS=Homo sapiens GN=SEC31A;sp|O94979-3|SC31A_HUMAN Isoform 3 of Protein transport protein Sec31	29	22.2	136.22	0	24.0936	24.096	23.9296	24.6465	25.0885	24.407	23.993	24.877	24.3542	24.0744	23.8157	24.5631	24.2836	24.1185	23.9125	24.4967	23.9972	24.0916	24.1231	24.0087	24.0515	24.0613	24.1234	24.0127	24.4341	24.1322	24.1531	24.0828	0.179153	1
Q9P2W9	STX18	Syntaxin-18	STX18_HUMAN	tr|D6RF48|D6RF48_HUMAN Syntaxin-18 OS=Homo sapiens GN=STX18 PE=1 SV=1;sp|Q9P2W9|STX18_HUMAN Syntaxin-18 OS=Homo sapiens GN=STX18 PE=1 SV=1;tr|D6RC71|D6RC71_HUMAN Syntaxin-18 (Fragment) OS=Homo sapiens GN=STX18 PE=1 SV=1	2	9.4	35.42	0	16.7714	16.8387	17.0501	17.3598	17.5218	17.0598	17.0304	17.4047	17.3464	17.0836	17.123	17.2889	17.1723	17.0452	17.1725	17.5399	16.9052	17.353	17.3296	17.0108	16.9397	17.1709	17.3645	17.0032	17.2917	17.377	17.3925	17.1463	0.484441	1
O43169	CYB5B	Cytochrome b5 type B	CYB5B_HUMAN	tr|D6RFH4|D6RFH4_HUMAN Cytochrome b5 type B OS=Homo sapiens GN=CYB5B PE=1 SV=1;tr|H3BUX2|H3BUX2_HUMAN Cytochrome b5 type B OS=Homo sapiens GN=CYB5B PE=1 SV=1;tr|J3KNF8|J3KNF8_HUMAN Cytochrome b5 type B OS=Homo sapiens GN=CYB5B PE=1 SV=1;sp|O43169|CYB5B_HUM	2	16	14.846	0	18.1915	18.2882	18.6714	18.2533	18.4009	18.2784	18.3193	18.3995	18.4947	18.3359	18.2268	18.4369	18.3501	18.2199	18.275	18.3958	18.2012	18.4217	18.3229	18.4366	18.2938	18.3472	18.4356	18.5276	18.2795	18.4682	18.28	18.3998	0.969331	1
D6RGY8	YIPF3	Protein YIPF3	D6RGY8_HUMAN	tr|D6RGY8|D6RGY8_HUMAN Protein YIPF3 (Fragment) OS=Homo sapiens GN=YIPF3 PE=1 SV=1;tr|H0Y9A1|H0Y9A1_HUMAN Protein YIPF3 (Fragment) OS=Homo sapiens GN=YIPF3 PE=1 SV=8;tr|D6RFI3|D6RFI3_HUMAN Protein YIPF3 (Fragment) OS=Homo sapiens GN=YIPF3 PE=1 SV=1;tr|E7EQ	1	8.3	12.29	0.0014718	17.7879	17.7299	17.8812	18.0877	18.5717	17.9632	18.0098	18.6097	17.7026	17.7633	17.7116	18.2655	17.7642	17.7853	17.7639	18.0448	17.7975	18.0661	18.004	17.8808	17.6793	17.7157	17.9577	17.9713	18.0059	18.1024	17.957	17.915	0.0495062	1
D6RIE3	COX7A2	NA	D6RIE3_HUMAN	tr|D6RIE3|D6RIE3_HUMAN Cytochrome c oxidase subunit 7A2, mitochondrial OS=Homo sapiens GN=COX7A2 PE=1 SV=1;tr|D6RGV5|D6RGV5_HUMAN Cytochrome c oxidase subunit 7A2, mitochondrial (Fragment) OS=Homo sapiens GN=COX7A2 PE=1 SV=1;tr|H0UI06|H0UI06_HUMAN Cytochro	3	27.5	10.264	0	22.2823	22.2228	22.2626	22.2595	22.2207	22.3035	22.2199	22.2657	22.4381	22.3433	22.2025	22.3487	22.5286	22.1049	22.2311	22.3206	22.323	22.2237	22.3388	22.2854	22.102	22.1737	22.3339	22.1655	22.4376	22.3741	22.3433	22.2476	0.312076	1
Q9NW82	WDR70	WD repeat-containing protein 70	WDR70_HUMAN	tr|D6RIW8|D6RIW8_HUMAN WD repeat-containing protein 70 OS=Homo sapiens GN=WDR70 PE=1 SV=1;sp|Q9NW82|WDR70_HUMAN WD repeat-containing protein 70 OS=Homo sapiens GN=WDR70 PE=1 SV=1	4	11.9	43.24	0	18.7472	18.5583	18.2546	18.372	18.1933	18.4715	18.5421	18.2902	18.6082	18.6832	18.5373	17.999	18.7541	18.6468	18.7312	18.2515	18.762	18.5024	18.6042	18.3087	18.7514	18.2829	18.4774	18.3789	18.7392	18.1093	18.6344	18.5861	0.892292	1
E9PCS8	MTA3	NA	E9PCS8_HUMAN	tr|E9PCS8|E9PCS8_HUMAN Metastasis-associated protein MTA3 OS=Homo sapiens GN=MTA3 PE=1 SV=1;tr|E7EQY4|E7EQY4_HUMAN Metastasis-associated protein MTA3 OS=Homo sapiens GN=MTA3 PE=1 SV=1;tr|D6W5A2|D6W5A2_HUMAN Metastasis associated 1 family, member 3, isoform	5	13	44.485	0	17.2678	17.4571	17.1725	17.1738	17.4975	17.5732	16.9082	17.3307	17.491	17.369	16.9124	17.2038	17.2657	17.6977	17.0652	17.4073	17.4484	17.1749	17.2289	17.123	17.4805	17.2254	17.1619	17.0522	17.2764	17.2614	17.301	17.1285	0.961257	1
P48506	GCLC	Glutamate--cysteine ligase catalytic subunit	GSH1_HUMAN	tr|E1CEI4|E1CEI4_HUMAN Glutamate--cysteine ligase catalytic subunit OS=Homo sapiens GN=GCLC PE=1 SV=1;sp|P48506|GSH1_HUMAN Glutamate--cysteine ligase catalytic subunit OS=Homo sapiens GN=GCLC PE=1 SV=2;tr|A0A0C4DGB2|A0A0C4DGB2_HUMAN Glutamate--cysteine lig	6	12.2	68.629	0	19.5546	19.5968	19.4569	19.2903	19.6785	19.6633	19.4229	19.5197	19.4308	19.5103	19.3924	19.3006	19.5414	19.7154	19.3532	19.3534	19.4322	19.5003	19.4087	19.5745	19.4104	19.4858	19.4724	19.5823	19.5054	19.5734	19.5095	19.6205	0.481888	1
O75122	CLASP2	CLIP-associating protein 2	CLAP2_HUMAN	tr|E3W994|E3W994_HUMAN CLIP-associating protein 2 OS=Homo sapiens GN=CLASP2 PE=1 SV=2;tr|J3KR49|J3KR49_HUMAN CLIP-associating protein 2 OS=Homo sapiens GN=CLASP2 PE=1 SV=1;sp|O75122|CLAP2_HUMAN CLIP-associating protein 2 OS=Homo sapiens GN=CLASP2 PE=1 SV=2	15	15.2	138.86	0	20.8944	20.8849	21.2731	20.7848	20.8646	20.897	21.1829	20.94	20.738	20.8693	21.502	20.7409	20.6779	20.9371	21.376	20.7629	21.0578	21.2288	21.2461	21.2311	21.1198	21.4433	21.3092	21.2647	20.7925	21.3656	21.2201	21.2802	0.243762	1
E5KLK1	OPA1	Dynamin-like 120 kDa protein, mitochondrial	OPA1_HUMAN	tr|E5KLK1|E5KLK1_HUMAN Dynamin-like 120 kDa protein, mitochondrial OS=Homo sapiens GN=OPA1 PE=1 SV=1;tr|E5KLJ6|E5KLJ6_HUMAN Dynamin-like 120 kDa protein, mitochondrial OS=Homo sapiens GN=OPA1 PE=1 SV=1;tr|E5KLJ9|E5KLJ9_HUMAN Dynamin-like 120 kDa protein, m	19	26	111.82	0	21.5451	21.386	21.7735	21.6781	21.8807	21.4785	21.667	21.6976	21.5565	21.4285	21.7758	21.7416	21.7207	21.4206	21.7217	21.7614	21.6637	21.8981	21.7642	21.6058	21.5757	22.0341	21.8176	21.6506	21.7446	21.9939	21.7543	21.6867	0.546782	1
Q9BRT9	GINS4	DNA replication complex GINS protein SLD5	SLD5_HUMAN	tr|E5RFF9|E5RFF9_HUMAN DNA replication complex GINS protein SLD5 OS=Homo sapiens GN=GINS4 PE=1 SV=1;sp|Q9BRT9|SLD5_HUMAN DNA replication complex GINS protein SLD5 OS=Homo sapiens GN=GINS4 PE=1 SV=1	2	11.5	22.653	0	18.5185	18.4261	18.4318	18.106	17.832	18.3867	18.4232	18.0927	18.1968	18.3927	18.2962	18.2165	18.311	18.2431	18.2373	18.1556	18.4814	18.2321	18.3519	18.2745	18.4338	18.1153	18.3298	18.1717	18.2955	18.0715	18.2559	18.234	0.624119	1
E5RIH8	CCNC	Cyclin-C	E5RIH8_HUMAN	tr|E5RIH8|E5RIH8_HUMAN Cyclin-C OS=Homo sapiens GN=CCNC PE=1 SV=1;tr|Q5JV82|Q5JV82_HUMAN Cyclin-C OS=Homo sapiens GN=CCNC PE=1 SV=1;tr|E5RI39|E5RI39_HUMAN Cyclin-C (Fragment) OS=Homo sapiens GN=CCNC PE=1 SV=1;tr|G5E954|G5E954_HUMAN Cyclin C, isoform CRA_c	1	14.9	13.311	0.0022624	15.9495	16.1181	15.7584	14.9893	15.5677	15.8304	15.7289	15.2784	16.3271	15.8969	15.6572	15.7346	15.5475	16.0145	15.635	15.6967	15.9103	15.5964	15.6459	16.1007	15.4492	15.5859	15.7755	15.754	15.2342	15.5066	15.9469	15.8213	0.772348	1
P34913	EPHX2	Bifunctional epoxide hydrolase 2	HYES_HUMAN	tr|H0YAW7|H0YAW7_HUMAN Bifunctional epoxide hydrolase 2 (Fragment) OS=Homo sapiens GN=EPHX2 PE=1 SV=1;tr|E5RFU2|E5RFU2_HUMAN Bifunctional epoxide hydrolase 2 OS=Homo sapiens GN=EPHX2 PE=1 SV=1;sp|P34913|HYES_HUMAN Bifunctional epoxide hydrolase 2 OS=Homo s	5	20.8	34.823	0	19.0723	18.9316	18.4901	19.4612	19.0781	19.0256	18.4294	18.9894	19.6697	18.9646	18.3035	19.1018	19.2171	18.9192	18.3645	19.4061	19.0702	19.0779	18.6353	18.6	18.9226	18.8734	18.7325	18.6686	19.3592	19.0415	18.8533	18.7638	0.965116	1
Q6P1N9	TATDN1	Putative deoxyribonuclease TATDN1	TATD1_HUMAN	tr|E5RG17|E5RG17_HUMAN Putative deoxyribonuclease TATDN1 (Fragment) OS=Homo sapiens GN=TATDN1 PE=1 SV=1;sp|Q6P1N9|TATD1_HUMAN Putative deoxyribonuclease TATDN1 OS=Homo sapiens GN=TATDN1 PE=1 SV=2;tr|H0YBX2|H0YBX2_HUMAN Putative deoxyribonuclease TATDN1 (Fr	3	13.4	36.418	0	19.3361	19.263	19.357	19.5855	19.7934	19.4322	19.4094	19.6785	19.5361	19.3503	19.1962	19.8547	19.5434	19.2865	19.2149	19.7221	19.3435	19.5527	19.581	19.3227	19.2778	19.4801	19.5889	19.3634	19.5931	19.4936	19.5352	19.3798	0.832488	1
O00244	ATOX1	Copper transport protein ATOX1	ATOX1_HUMAN	tr|E5RGN3|E5RGN3_HUMAN Copper transport protein ATOX1 OS=Homo sapiens GN=ATOX1 PE=1 SV=1;tr|E5RIM7|E5RIM7_HUMAN Copper transport protein ATOX1 OS=Homo sapiens GN=ATOX1 PE=1 SV=1;sp|O00244|ATOX1_HUMAN Copper transport protein ATOX1 OS=Homo sapiens GN=ATOX1	2	28.8	6.3304	0	18.5975	18.6649	18.7795	18.6973	18.1705	18.5034	18.59	18.2817	18.6418	18.6506	18.5235	18.7319	18.3683	18.4703	18.4981	18.7369	18.6114	19.0013	18.7957	18.5298	18.3804	19.4226	19.06	18.5514	18.6368	19.0801	18.971	18.3056	0.240617	1
Q93045	STMN2	Stathmin-2	STMN2_HUMAN	tr|E5RGX5|E5RGX5_HUMAN Stathmin OS=Homo sapiens GN=STMN2 PE=1 SV=1;sp|Q93045|STMN2_HUMAN Stathmin-2 OS=Homo sapiens GN=STMN2 PE=1 SV=3;sp|Q93045-2|STMN2_HUMAN Isoform 2 of Stathmin-2 OS=Homo sapiens GN=STMN2	7	23.2	19.574	0	20.9336	20.8631	20.9446	20.2388	20.3944	20.3767	20.9288	20.6186	20.6564	20.5709	21.2213	20.6927	20.3518	20.6255	20.9782	20.6139	20.7933	21.4273	21.1585	21.1394	20.3481	21.0854	21.2049	21.283	20.7906	21.1302	21.1701	21.4588	0.0863269	1
Q96DB5-3	RMDN1	Regulator of microtubule dynamics protein 1	RMD1_HUMAN	tr|E5RH53|E5RH53_HUMAN Regulator of microtubule dynamics protein 1 OS=Homo sapiens GN=RMDN1 PE=1 SV=1;sp|Q96DB5-3|RMD1_HUMAN Isoform 3 of Regulator of microtubule dynamics protein 1 OS=Homo sapiens GN=RMDN1;sp|Q96DB5-2|RMD1_HUMAN Isoform 2 of Regulator of	6	22.2	28.633	0	18.1486	17.9661	17.7756	18.0701	18.1581	17.829	17.7621	18.0802	18.5859	18.0958	17.7658	18.3628	18.4707	17.9005	17.7911	18.2398	18.0965	18.4022	18.2955	17.8183	17.989	18.3637	18.2694	17.7348	18.3268	18.4158	18.5018	17.6804	0.790921	1
Q15369	ELOC	Elongin-C	ELOC_HUMAN	tr|E5RHG8|E5RHG8_HUMAN Elongin-C (Fragment) OS=Homo sapiens GN=ELOC PE=1 SV=1;sp|Q15369|ELOC_HUMAN Elongin-C OS=Homo sapiens GN=ELOC PE=1 SV=1;sp|Q15369-2|ELOC_HUMAN Isoform 2 of Elongin-C OS=Homo sapiens GN=ELOC	4	57.3	9.9601	0	21.2037	21.1047	21.4333	21.3843	21.3507	21.2352	21.3941	21.2936	21.1749	21.1862	21.4948	21.4315	21.4162	21.2596	21.466	21.3843	21.2662	21.4565	21.4557	21.2922	21.187	21.5062	21.4502	21.2737	21.3171	21.4799	21.4571	21.3344	0.837837	1
Q9UQ16-2	DNM3	Dynamin-3	DYN3_HUMAN	tr|E5RHK8|E5RHK8_HUMAN Dynamin-3 OS=Homo sapiens GN=DNM3 PE=1 SV=1;sp|Q9UQ16-2|DYN3_HUMAN Isoform 2 of Dynamin-3 OS=Homo sapiens GN=DNM3;sp|Q9UQ16-3|DYN3_HUMAN Isoform 3 of Dynamin-3 OS=Homo sapiens GN=DNM3;sp|Q9UQ16|DYN3_HUMAN Dynamin-3 OS=Homo sapiens GN	15	25.8	72.889	0	19.6524	19.7974	19.7331	19.1269	19.2115	19.4031	19.5	19.2478	19.147	19.8295	19.339	19.009	18.8601	20.0708	19.395	19.1484	19.3218	19.5772	19.6345	19.321	19.4588	19.6581	19.8895	19.3987	18.9618	19.6626	19.7555	19.5587	0.815925	1
Q9H425-3	C1orf198	Uncharacterized protein C1orf198	CA198_HUMAN	tr|E5RI90|E5RI90_HUMAN Uncharacterized protein C1orf198 (Fragment) OS=Homo sapiens GN=C1orf198 PE=1 SV=1;sp|Q9H425-3|CA198_HUMAN Isoform 3 of Uncharacterized protein C1orf198 OS=Homo sapiens GN=C1orf198;sp|Q9H425|CA198_HUMAN Uncharacterized protein C1orf19	1	6.2	17.667	0.0012887	17.1165	16.8412	16.5437	17.7462	17.6705	16.5522	16.5653	17.734	17.3129	16.9456	16.6891	18.0321	17.6851	17.1329	16.9202	17.9269	16.8638	17.1188	17.7517	17.0429	17.0569	17.122	17.5378	16.8827	17.8673	16.8893	17.4784	16.9783	0.961149	1
O75347	TBCA	Tubulin-specific chaperone A	TBCA_HUMAN	tr|E5RIW3|E5RIW3_HUMAN Tubulin-specific chaperone A OS=Homo sapiens GN=TBCA PE=1 SV=1;tr|E5RJD8|E5RJD8_HUMAN Tubulin-specific chaperone A OS=Homo sapiens GN=TBCA PE=1 SV=1;sp|O75347|TBCA_HUMAN Tubulin-specific chaperone A OS=Homo sapiens GN=TBCA PE=1 SV=3;	13	82.1	10.08	0	23.754	24.2579	24.4418	24.3022	23.9301	24.3172	24.0664	24.0471	24.0872	23.9813	24.0707	24.307	23.9545	23.8823	24.1331	24.345	23.9203	24.6316	24.4272	24.0744	23.4822	24.8074	24.457	24.1514	24.3611	24.6259	24.4634	24.0163	0.827106	1
P63208	SKP1	S-phase kinase-associated protein 1	SKP1_HUMAN	tr|E5RJR5|E5RJR5_HUMAN S-phase kinase-associated protein 1 OS=Homo sapiens GN=SKP1 PE=1 SV=1;sp|P63208|SKP1_HUMAN S-phase kinase-associated protein 1 OS=Homo sapiens GN=SKP1 PE=1 SV=2;tr|E7ERH2|E7ERH2_HUMAN S-phase kinase-associated protein 1 (Fragment) OS	10	51.5	18.72	0	22.9047	22.9211	22.9899	23.1676	22.9978	22.8201	22.7946	22.9903	23.0611	22.9468	22.8001	23.345	22.9326	23.0326	22.9465	23.1501	23.0753	23.2036	23.1736	22.9254	22.8023	23.1444	23.174	22.9166	23.1232	23.2115	23.1938	22.9555	0.479318	1
O00399	DCTN6	Dynactin subunit 6	DCTN6_HUMAN	tr|E5RK00|E5RK00_HUMAN Dynactin subunit 6 OS=Homo sapiens GN=DCTN6 PE=1 SV=1;sp|O00399|DCTN6_HUMAN Dynactin subunit 6 OS=Homo sapiens GN=DCTN6 PE=1 SV=1;tr|E5RFU3|E5RFU3_HUMAN Dynactin subunit 6 OS=Homo sapiens GN=DCTN6 PE=1 SV=1	3	18.8	18.401	0	18.9285	18.7921	18.9709	18.901	18.7375	18.88	19.0509	18.9875	19.0116	18.8268	19.1546	18.827	18.9382	18.8769	19.0312	18.8411	18.8317	19.1358	19.1775	19.1484	19.0627	19.3861	19.242	19.0964	18.8846	19.2705	19.2433	18.853	0.0819363	1
Q7L5N1	COPS6	COP9 signalosome complex subunit 6	CSN6_HUMAN	tr|E7EM64|E7EM64_HUMAN COP9 signalosome complex subunit 6 OS=Homo sapiens GN=COPS6 PE=1 SV=1;sp|Q7L5N1|CSN6_HUMAN COP9 signalosome complex subunit 6 OS=Homo sapiens GN=COPS6 PE=1 SV=1	5	19.6	36.064	0	22.6039	22.6791	22.9534	22.8921	22.896	22.758	22.7969	22.8451	22.8136	22.6068	22.9771	23.0294	22.8693	22.6059	22.8632	22.9733	22.8328	22.9457	22.9281	23.0268	22.8495	22.8928	22.8493	23.001	22.896	22.9287	22.8689	22.992	0.560114	1
Q9UH65	SWAP70	Switch-associated protein 70	SWP70_HUMAN	tr|E7EMB1|E7EMB1_HUMAN Switch-associated protein 70 OS=Homo sapiens GN=SWAP70 PE=1 SV=1;sp|Q9UH65|SWP70_HUMAN Switch-associated protein 70 OS=Homo sapiens GN=SWAP70 PE=1 SV=1	3	5.9	62.032	0	17.8513	17.9909	17.8188	18.1815	18.1919	18.0218	18.0022	18.171	18.5312	17.9489	17.6822	18.2181	18.3944	17.8381	17.7376	18.2728	17.7719	18.2919	17.7998	17.6406	17.8198	17.8537	17.8725	17.7715	18.4314	18.1201	17.8425	17.7437	0.643567	1
P0DP25	CALM3	Calmodulin-3	CALM3_HUMAN	sp|P0DP25|CALM3_HUMAN Calmodulin-3 OS=Homo sapiens GN=CALM3 PE=1 SV=1;sp|P0DP24|CALM2_HUMAN Calmodulin-2 OS=Homo sapiens GN=CALM2 PE=1 SV=1;sp|P0DP23|CALM1_HUMAN Calmodulin-1 OS=Homo sapiens GN=CALM1 PE=1 SV=1;tr|E7ETZ0|E7ETZ0_HUMAN Calmodulin-1 OS=Homo sa	9	52.3	16.837	0	23.27	23.3217	24.6288	25.2596	24.691	23.3069	23.4492	24.9322	25.0955	23.482	23.4396	25.2142	25.2962	23.4023	24.0045	25.3303	24.0288	25.5884	25.4139	24.3245	22.4528	25.8877	25.6248	24.6675	25.3983	25.5125	25.7062	24.3706	0.657832	1
Q9ULA0	DNPEP	Aspartyl aminopeptidase	DNPEP_HUMAN	tr|E7EMB6|E7EMB6_HUMAN Aspartyl aminopeptidase OS=Homo sapiens GN=DNPEP PE=1 SV=2;tr|E7ETB3|E7ETB3_HUMAN Aspartyl aminopeptidase OS=Homo sapiens GN=DNPEP PE=1 SV=2;sp|Q9ULA0|DNPEP_HUMAN Aspartyl aminopeptidase OS=Homo sapiens GN=DNPEP PE=1 SV=1;tr|B9ZVU2|B	2	7.3	44.992	0	15.2664	15.0463	14.7309	15.5174	15.6971	14.7088	15.0946	15.517	15.4791	14.8784	15.0262	15.6073	15.4269	14.8146	14.8924	15.6282	14.7602	15.3117	15.0009	14.8784	14.7369	15.3746	15.0119	15.0327	15.4373	15.4605	15.0124	14.7775	0.90417	1
Q14254	FLOT2	Flotillin-2	FLOT2_HUMAN	tr|J3QLD9|J3QLD9_HUMAN Flotillin-2 OS=Homo sapiens GN=FLOT2 PE=1 SV=1;tr|E7EMK3|E7EMK3_HUMAN Flotillin-2 OS=Homo sapiens GN=FLOT2 PE=1 SV=1;sp|Q14254|FLOT2_HUMAN Flotillin-2 OS=Homo sapiens GN=FLOT2 PE=1 SV=2	11	33.2	47.142	0	18.7102	18.7169	18.7758	19.0078	18.6397	18.6878	18.8769	18.7546	18.931	18.667	18.7673	18.8916	19.0048	18.6979	18.8039	18.873	18.7659	19.0167	18.9086	18.6168	18.6604	19.0566	18.8275	18.6153	18.9318	18.9706	19.1005	18.5262	0.934924	1
J3KMY5	NPC2	Epididymal secretory protein E1	J3KMY5_HUMAN	tr|J3KMY5|J3KMY5_HUMAN Epididymal secretory protein E1 OS=Homo sapiens GN=NPC2 PE=1 SV=1;tr|G3V3E8|G3V3E8_HUMAN Epididymal secretory protein E1 OS=Homo sapiens GN=NPC2 PE=1 SV=1;tr|E7EMS2|E7EMS2_HUMAN Epididymal secretory protein E1 OS=Homo sapiens GN=NPC2	8	52.7	16.23	0	22.1276	21.6832	21.7935	22.1541	22.2267	22.039	21.8715	21.9407	22.6021	21.762	21.5828	22.2911	22.2772	21.738	21.7531	22.0285	22.1428	21.9568	22.3138	21.5085	21.9544	21.8269	22.0095	21.4266	22.4814	22.1058	22.3968	21.3624	0.929317	1
O95071-2	UBR5	E3 ubiquitin-protein ligase UBR5	UBR5_HUMAN	tr|E7EMW7|E7EMW7_HUMAN E3 ubiquitin-protein ligase UBR5 OS=Homo sapiens GN=UBR5 PE=1 SV=1;sp|O95071-2|UBR5_HUMAN Isoform 2 of E3 ubiquitin-protein ligase UBR5 OS=Homo sapiens GN=UBR5;sp|O95071|UBR5_HUMAN E3 ubiquitin-protein ligase UBR5 OS=Homo sapiens GN=	5	2.9	308.57	0	18.3398	18.2657	18.2784	18.1662	18.2157	18.2424	18.115	18.1726	18.1512	18.1611	18.0418	18.2144	18.2699	18.106	18.0566	18.2109	18.2373	18.2089	18.1841	18.1902	18.1935	18.3846	18.2533	18.3213	18.3249	18.2655	18.2508	18.1722	0.0568227	1
E9PGW7	MED22	Mediator complex subunit 22	E9PGW7_HUMAN	tr|E9PGW7|E9PGW7_HUMAN Mediator of RNA polymerase II transcription subunit 22 (Fragment) OS=Homo sapiens GN=MED22 PE=1 SV=1;tr|Q5T8T7|Q5T8T7_HUMAN Mediator complex subunit 22 OS=Homo sapiens GN=MED22 PE=1 SV=1;tr|E7EN96|E7EN96_HUMAN Mediator of RNA polymer	3	36.9	12.853	0	18.3815	18.4481	18.3041	19.7516	19.3982	18.5649	18.3764	19.5215	18.6225	18.4105	18.8949	19.677	19.2413	19.0774	18.903	19.946	18.5718	19.7397	19.5733	19.6098	18.8492	19.9176	19.5835	18.6409	19.0443	19.7453	19.7922	19.0682	0.497476	1
Q8NF91-4	SYNE1	Nesprin-1	SYNE1_HUMAN	tr|E7ENN3|E7ENN3_HUMAN Nesprin-1 OS=Homo sapiens GN=SYNE1 PE=1 SV=2;tr|A0A0C4DG40|A0A0C4DG40_HUMAN Nesprin-1 OS=Homo sapiens GN=SYNE1 PE=1 SV=1;sp|Q8NF91-4|SYNE1_HUMAN Isoform 4 of Nesprin-1 OS=Homo sapiens GN=SYNE1;sp|Q8NF91|SYNE1_HUMAN Nesprin-1 OS=Homo	7	1.2	964.83	0	20.4152	20.4509	19.956	20.8327	20.9452	20.5195	19.9511	20.8971	20.7832	20.1624	20.5855	20.79	21.2166	21.0293	20.6112	20.8346	20.3108	20.9588	21.1208	20.0662	20.8375	20.8138	21.1568	19.9152	20.4683	20.8314	20.3313	20.6909	0.716497	1
O60256-3	PRPSAP2	Phosphoribosyl pyrophosphate synthase-associated protein 2	KPRB_HUMAN	tr|E7EPA1|E7EPA1_HUMAN Phosphoribosyl pyrophosphate synthase-associated protein 2 (Fragment) OS=Homo sapiens GN=PRPSAP2 PE=1 SV=1;sp|O60256-3|KPRB_HUMAN Isoform 3 of Phosphoribosyl pyrophosphate synthase-associated protein 2 OS=Homo sapiens GN=PRPSAP2;sp|O	11	44.4	29.642	0	21.8227	21.8646	21.9368	21.8513	21.778	21.8293	22.0919	21.82	21.7565	21.7811	22.1036	21.8941	21.8273	21.8976	22.0257	21.9401	21.7912	22.1649	21.7952	21.9583	21.8415	22.282	21.8493	21.9012	21.7609	22.1646	21.8144	22.0115	0.96462	1
Q9Y520-2	PRRC2C	Protein PRRC2C	PRC2C_HUMAN	tr|E7EPN9|E7EPN9_HUMAN Protein PRRC2C OS=Homo sapiens GN=PRRC2C PE=1 SV=1;sp|Q9Y520-2|PRC2C_HUMAN Isoform 2 of Protein PRRC2C OS=Homo sapiens GN=PRRC2C;sp|Q9Y520-6|PRC2C_HUMAN Isoform 6 of Protein PRRC2C OS=Homo sapiens GN=PRRC2C;sp|Q9Y520-4|PRC2C_HUMAN Is	10	3.6	308.77	0	20.4175	20.409	20.1347	20.1975	20.1065	20.3909	20.3677	20.289	20.2483	20.4931	20.2682	20.1044	20.1515	20.5369	20.3238	20.2209	20.3975	20.2424	20.5202	20.3737	20.6732	20.2017	20.4474	20.2783	20.3456	20.1315	20.4229	20.3301	0.864836	1
P19404	NDUFV2	NADH dehydrogenase [ubiquinone] flavoprotein 2, mitochondrial	NDUV2_HUMAN	tr|E7EPT4|E7EPT4_HUMAN NADH dehydrogenase [ubiquinone] flavoprotein 2, mitochondrial OS=Homo sapiens GN=NDUFV2 PE=1 SV=1;sp|P19404|NDUV2_HUMAN NADH dehydrogenase [ubiquinone] flavoprotein 2, mitochondrial OS=Homo sapiens GN=NDUFV2 PE=1 SV=2	5	32.5	27.907	0	17.6114	17.5591	17.5498	17.7696	17.8801	17.661	17.4702	17.7779	17.9176	17.5857	17.4459	17.9037	17.798	17.5502	17.5686	17.7975	17.5254	17.8194	17.8383	17.5981	17.471	17.9258	17.8828	17.6565	17.7251	17.7971	17.7825	17.3915	0.985255	1
P37840-2	SNCA	Alpha-synuclein	SYUA_HUMAN	tr|E7EPV7|E7EPV7_HUMAN Alpha-synuclein OS=Homo sapiens GN=SNCA PE=1 SV=1;sp|P37840-2|SYUA_HUMAN Isoform 2-4 of Alpha-synuclein OS=Homo sapiens GN=SNCA;sp|P37840|SYUA_HUMAN Alpha-synuclein OS=Homo sapiens GN=SNCA PE=1 SV=1;tr|H6UYS7|H6UYS7_HUMAN Alpha-synuc	7	57.4	11.777	0	19.8628	19.947	19.7109	20.1565	20.0533	19.7001	19.7431	20.1367	20.2292	19.9569	19.8683	19.8705	20.3785	19.6448	19.841	20.1091	19.5639	20.7396	20.2739	19.365	19.8263	21.6384	20.5849	19.5397	19.1725	21.2357	20.0967	19.4784	0.908874	1
Q9GZZ9	UBA5	Ubiquitin-like modifier-activating enzyme 5	UBA5_HUMAN	tr|E7EQ61|E7EQ61_HUMAN Ubiquitin-like modifier-activating enzyme 5 OS=Homo sapiens GN=UBA5 PE=1 SV=1;sp|Q9GZZ9|UBA5_HUMAN Ubiquitin-like modifier-activating enzyme 5 OS=Homo sapiens GN=UBA5 PE=1 SV=1;tr|E7EWE1|E7EWE1_HUMAN Ubiquitin-like modifier-activatin	4	18	41.85	0	16.072	16.5462	16.51	16.7084	17.0911	16.6142	16.6968	17.2325	16.5697	16.6169	16.7671	16.406	16.9666	16.4477	16.6592	16.4631	16.4251	16.6561	16.959	16.4468	16.1692	16.7919	16.9515	16.1942	16.6762	16.6482	16.7147	16.1807	0.406443	1
P15311	EZR	Ezrin	EZRI_HUMAN	tr|E7EQR4|E7EQR4_HUMAN Ezrin OS=Homo sapiens GN=EZR PE=1 SV=3;sp|P15311|EZRI_HUMAN Ezrin OS=Homo sapiens GN=EZR PE=1 SV=4	38	58.5	69.371	0	24.206	24.3416	24.407	25.1972	24.4843	24.3987	24.8548	24.6612	24.6522	24.33	24.622	25.1138	24.619	24.4067	24.8117	25.2717	24.1331	24.7873	24.737	24.5452	24.1608	25.1697	24.6392	24.4875	24.5557	25.0328	24.5916	24.3851	0.963037	1
Q9UKV3	ACIN1	Apoptotic chromatin condensation inducer in the nucleus	ACINU_HUMAN	tr|S4R3H4|S4R3H4_HUMAN Apoptotic chromatin condensation inducer in the nucleus OS=Homo sapiens GN=ACIN1 PE=1 SV=1;tr|E7EQT4|E7EQT4_HUMAN Apoptotic chromatin condensation inducer in the nucleus OS=Homo sapiens GN=ACIN1 PE=1 SV=2;sp|Q9UKV3|ACINU_HUMAN Apopto	21	18	145.44	0	23.4205	23.3513	23.1499	23.2048	23.3223	23.2077	23.178	23.3487	23.2495	23.3217	23.2347	23.2836	23.2646	23.2448	23.2411	23.1922	23.4602	23.2357	23.2893	23.1316	23.4674	23.1684	23.2477	23.1408	23.3747	23.1472	23.2074	23.1913	0.986107	1
O15347	HMGB3	High mobility group protein B3	HMGB3_HUMAN	tr|E7ES08|E7ES08_HUMAN High mobility group protein B3 (Fragment) OS=Homo sapiens GN=HMGB3 PE=1 SV=1;tr|E7EQU1|E7EQU1_HUMAN High mobility group protein B3 (Fragment) OS=Homo sapiens GN=HMGB3 PE=1 SV=1;sp|O15347|HMGB3_HUMAN High mobility group protein B3 OS=	10	46.3	21.444	0	23.3469	23.3809	23.6559	23.2177	23.0309	23.107	23.8214	23.244	23.5522	23.4396	24.0127	22.9923	23.3782	23.5393	23.743	22.9958	23.4236	23.9208	23.6491	23.6047	23.5172	23.6715	23.5827	23.574	23.3647	23.5113	23.5137	23.7087	0.588864	1
P61313	RPL15	60S ribosomal protein L15	RL15_HUMAN	tr|E7EQV9|E7EQV9_HUMAN Ribosomal protein L15 (Fragment) OS=Homo sapiens GN=RPL15 PE=1 SV=1;sp|P61313|RL15_HUMAN 60S ribosomal protein L15 OS=Homo sapiens GN=RPL15 PE=1 SV=2;tr|E7ENU7|E7ENU7_HUMAN Ribosomal protein L15 (Fragment) OS=Homo sapiens GN=RPL15 PE	7	36.2	20.51	0	22.2407	22.1194	22.041	22.4039	22.2164	22.0627	22.0731	22.1523	22.5223	22.091	21.8621	22.3563	22.0721	22.0807	22.0493	22.0196	22.0844	21.8443	22.0434	21.964	21.9499	21.7226	21.9522	22.0945	21.9841	21.7732	22.0902	21.9514	0.0781547	1
Q96C01	FAM136A	Protein FAM136A	F136A_HUMAN	tr|E7EQY1|E7EQY1_HUMAN Protein FAM136A OS=Homo sapiens GN=FAM136A PE=1 SV=1;sp|Q96C01|F136A_HUMAN Protein FAM136A OS=Homo sapiens GN=FAM136A PE=1 SV=1	3	12.7	26.776	0	21.0652	20.6759	20.5075	20.1108	19.8764	20.7067	20.3945	19.9411	20.6865	20.6409	20.3225	20.0189	20.1203	20.6609	20.3612	20.0115	20.5944	20.5305	20.2422	20.5355	20.5902	20.3127	19.9535	20.4582	20.5918	20.3534	20.273	20.5122	0.665994	1
Q7Z2K6	ERMP1	Endoplasmic reticulum metallopeptidase 1	ERMP1_HUMAN	tr|E7ER77|E7ER77_HUMAN Endoplasmic reticulum metallopeptidase 1 OS=Homo sapiens GN=ERMP1 PE=1 SV=1;sp|Q7Z2K6|ERMP1_HUMAN Endoplasmic reticulum metallopeptidase 1 OS=Homo sapiens GN=ERMP1 PE=1 SV=2	4	5.4	93.159	0	13.9018	14.7682	14.5628	15.0178	14.4171	14.7165	14.5066	14.4867	15.0599	14.4662	14.0845	14.5925	14.9896	14.4342	14.0847	14.7157	13.9558	14.7429	14.9896	14.4029	14.374	15.1912	15.4317	14.4995	15.3819	14.8774	15.1974	14.658	0.433988	1
Q9UI10	EIF2B4	Translation initiation factor eIF-2B subunit delta	EI2BD_HUMAN	tr|E7ERK9|E7ERK9_HUMAN Translation initiation factor eIF-2B subunit delta OS=Homo sapiens GN=EIF2B4 PE=1 SV=1;sp|Q9UI10|EI2BD_HUMAN Translation initiation factor eIF-2B subunit delta OS=Homo sapiens GN=EIF2B4 PE=1 SV=2;tr|A0A087WW69|A0A087WW69_HUMAN Transl	6	18.6	59.714	0	18.1829	18.2205	18.2241	17.925	18.219	18.2987	18.1583	18.0535	18.4616	18.105	18.3991	17.9556	17.98	18.5421	18.4433	18.0744	18.1187	18.1043	18.2619	18.3878	18.5742	18.2811	18.3495	18.191	18.1669	18.1378	18.2526	18.8659	0.753794	1
Q05397-7	PTK2	Focal adhesion kinase 1	FAK1_HUMAN	tr|H0YBP1|H0YBP1_HUMAN Focal adhesion kinase 1 (Fragment) OS=Homo sapiens GN=PTK2 PE=1 SV=1;tr|E7ESA6|E7ESA6_HUMAN Focal adhesion kinase 1 OS=Homo sapiens GN=PTK2 PE=1 SV=1;sp|Q05397-7|FAK1_HUMAN Isoform 7 of Focal adhesion kinase 1 OS=Homo sapiens GN=PTK2	10	13.2	115.45	0	21.3531	21.455	21.2825	21.3821	21.3615	21.4806	21.2795	21.3829	21.2675	21.4684	21.1714	21.4057	21.3615	21.333	21.2015	21.4331	21.3734	21.4796	21.3985	21.477	21.3378	21.3388	21.4633	21.4835	21.4957	21.4258	21.4681	21.3966	0.351354	1
Q9UIA9	XPO7	Exportin-7	XPO7_HUMAN	tr|E7ESC6|E7ESC6_HUMAN Exportin-7 OS=Homo sapiens GN=XPO7 PE=1 SV=1;sp|Q9UIA9|XPO7_HUMAN Exportin-7 OS=Homo sapiens GN=XPO7 PE=1 SV=3	18	20.7	124.07	0	21.6054	21.7166	21.7086	21.5512	21.7508	21.724	21.6447	21.6889	21.6555	21.6479	21.6524	21.6332	21.7528	21.5773	21.6054	21.6578	21.6093	21.7108	21.6252	21.6621	21.6222	21.8092	21.6822	21.6915	21.7407	21.7473	21.6752	21.6782	0.418075	1
Q9NWU5-2	MRPL22	39S ribosomal protein L22, mitochondrial	RM22_HUMAN	tr|E7ESL0|E7ESL0_HUMAN 39S ribosomal protein L22, mitochondrial OS=Homo sapiens GN=MRPL22 PE=1 SV=1;tr|J3KQY1|J3KQY1_HUMAN 39S ribosomal protein L22, mitochondrial OS=Homo sapiens GN=MRPL22 PE=1 SV=1;sp|Q9NWU5-2|RM22_HUMAN Isoform 2 of 39S ribosomal protei	3	13.7	24.325	0	18.0407	17.9334	17.9274	18.3003	18.374	17.938	17.8557	18.1343	18.2179	17.9799	17.7348	18.2609	18.2538	17.8985	17.8487	18.3549	18.0479	18.1519	18.3471	17.8113	18.0083	18.1564	18.124	17.9013	18.3698	18.1467	18.2591	17.7792	0.996642	1
P07197	NEFM	Neurofilament medium polypeptide	NFM_HUMAN	tr|E7ESP9|E7ESP9_HUMAN Neurofilament medium polypeptide OS=Homo sapiens GN=NEFM PE=1 SV=1;sp|P07197|NFM_HUMAN Neurofilament medium polypeptide OS=Homo sapiens GN=NEFM PE=1 SV=3;tr|E7EMV2|E7EMV2_HUMAN Neurofilament medium polypeptide OS=Homo sapiens GN=NEFM	27	28.6	98.38	0	22.2268	22.4983	22.4176	22.9506	23.3171	22.5091	21.9711	23.1472	23.3458	22.5046	22.2187	22.9942	23.5358	22.1142	22.0199	23.0653	22.6682	22.9275	23.8058	23.5893	22.4662	22.7298	23.9043	23.5893	23.2675	22.7916	23.4496	23.743	0.312406	1
Q13330-3	MTA1	Metastasis-associated protein MTA1	MTA1_HUMAN	tr|E7ESY4|E7ESY4_HUMAN Metastasis-associated protein MTA1 OS=Homo sapiens GN=MTA1 PE=1 SV=1;sp|Q13330-3|MTA1_HUMAN Isoform 3 of Metastasis-associated protein MTA1 OS=Homo sapiens GN=MTA1;sp|Q13330|MTA1_HUMAN Metastasis-associated protein MTA1 OS=Homo sapie	15	24.8	79.372	0	21.864	21.9012	21.7424	21.7554	21.6117	21.896	21.7865	21.7634	21.8766	21.9434	21.6642	21.6767	21.9456	21.8715	21.7281	21.7916	21.879	21.9191	21.9437	21.7469	21.8071	21.8544	21.883	21.7994	21.9518	21.8181	21.9009	21.844	0.59809	1
O15042-2	U2SURP	U2 snRNP-associated SURP motif-containing protein	SR140_HUMAN	tr|E7ET15|E7ET15_HUMAN U2 snRNP-associated SURP motif-containing protein OS=Homo sapiens GN=U2SURP PE=1 SV=1;sp|O15042-2|SR140_HUMAN Isoform 2 of U2 snRNP-associated SURP motif-containing protein OS=Homo sapiens GN=U2SURP;sp|O15042|SR140_HUMAN U2 snRNP-ass	12	13.7	118.25	0	21.0337	21.0689	20.9469	20.7956	20.6329	21.0023	20.9568	20.7385	21.0113	20.9768	20.9809	20.9041	21.0991	21.0273	20.9625	20.8165	20.9911	21.0088	21.1518	21.0152	21.359	20.9521	21.0895	21.0114	20.9025	20.8945	21.21	20.9121	0.210234	1
Q8NCG7-4	DAGLB	Diacylglycerol lipase-beta	DGLB_HUMAN	tr|E7ET49|E7ET49_HUMAN Sn1-specific diacylglycerol lipase beta OS=Homo sapiens GN=DAGLB PE=1 SV=1;sp|Q8NCG7-4|DGLB_HUMAN Isoform 4 of Sn1-specific diacylglycerol lipase beta OS=Homo sapiens GN=DAGLB;sp|Q8NCG7|DGLB_HUMAN Sn1-specific diacylglycerol lipase b	3	6.3	68.951	0	15.3755	14.5543	14.6656	14.5319	14.4404	14.6726	14.5311	14.5699	14.4503	14.3658	14.5062	13.8288	14.7737	14.6034	14.4998	14.2497	14.8209	14.5473	15.1445	14.539	14.8555	14.6733	14.7958	14.4181	14.3833	14.5233	14.5241	14.4183	0.112016	1
Q15154	PCM1	Pericentriolar material 1 protein	PCM1_HUMAN	tr|E7ETA6|E7ETA6_HUMAN Pericentriolar material 1 protein OS=Homo sapiens GN=PCM1 PE=1 SV=1;sp|Q15154|PCM1_HUMAN Pericentriolar material 1 protein OS=Homo sapiens GN=PCM1 PE=1 SV=4;tr|A6NNN6|A6NNN6_HUMAN Pericentriolar material 1 protein OS=Homo sapiens GN=	9	4.9	227.73	0	18.8956	18.8186	18.5067	18.7567	18.9618	18.8461	18.8683	19.0495	18.881	18.9938	18.7155	18.6819	18.8137	18.811	18.7221	18.7178	18.8304	18.8218	19.336	19.1874	18.8535	18.695	19.1671	19.1581	18.9281	18.6158	19.1104	18.8446	0.224592	1
P09001	MRPL3	39S ribosomal protein L3, mitochondrial	RM03_HUMAN	tr|H0Y9G6|H0Y9G6_HUMAN 39S ribosomal protein L3, mitochondrial (Fragment) OS=Homo sapiens GN=MRPL3 PE=1 SV=1;tr|E7ETU7|E7ETU7_HUMAN 39S ribosomal protein L3, mitochondrial OS=Homo sapiens GN=MRPL3 PE=1 SV=1;sp|P09001|RM03_HUMAN 39S ribosomal protein L3, mi	3	11.3	40.47	0	19.9671	19.4414	19.4345	19.8877	20.0501	19.3585	19.4271	19.8252	20.0869	19.741	19.2294	19.1747	20.0533	19.9735	19.5233	19.3283	19.4745	19.8373	19.7989	19.7637	19.6073	19.6431	19.7828	19.2413	19.974	19.8482	19.6723	19.5888	0.935152	1
O00469	PLOD2	Procollagen-lysine,2-oxoglutarate 5-dioxygenase 2	PLOD2_HUMAN	tr|E7ETU9|E7ETU9_HUMAN Procollagen-lysine,2-oxoglutarate 5-dioxygenase 2 OS=Homo sapiens GN=PLOD2 PE=1 SV=1;sp|O00469|PLOD2_HUMAN Procollagen-lysine,2-oxoglutarate 5-dioxygenase 2 OS=Homo sapiens GN=PLOD2 PE=1 SV=2;sp|O00469-2|PLOD2_HUMAN Isoform 2 of Proc	12	21.5	81.169	0	18.4594	19.0635	18.2181	19.2293	18.6536	18.8991	17.9039	18.4825	18.5998	19.1021	18.0859	19.3646	18.6007	18.444	17.6924	19.161	18.4981	18.1988	18.1493	18.0316	18.1528	18.0508	18.0763	17.999	18.8173	18.2209	18.2623	18.036	0.215373	1
Q9Y6E2	BZW2	Basic leucine zipper and W2 domain-containing protein 2	BZW2_HUMAN	tr|E7ETZ4|E7ETZ4_HUMAN Basic leucine zipper and W2 domain-containing protein 2 (Fragment) OS=Homo sapiens GN=BZW2 PE=1 SV=1;sp|Q9Y6E2|BZW2_HUMAN Basic leucine zipper and W2 domain-containing protein 2 OS=Homo sapiens GN=BZW2 PE=1 SV=1;tr|B5MCE7|B5MCE7_HUMA	12	25.5	46.913	0	21.9159	22.0415	22.1627	21.8976	21.8507	22.0257	22.0386	21.775	21.8507	21.9093	22.1194	22.004	21.9358	22.0194	22.1233	21.9997	22.0219	22.1549	22.0868	21.9684	22.0282	22.1949	22.1589	21.9809	21.9865	22.1122	22.0634	21.9946	0.340971	1
P68400	CSNK2A1	Casein kinase II subunit alpha	CSK21_HUMAN	tr|E7EU96|E7EU96_HUMAN Casein kinase II subunit alpha OS=Homo sapiens GN=CSNK2A1 PE=1 SV=1;sp|P68400|CSK21_HUMAN Casein kinase II subunit alpha OS=Homo sapiens GN=CSNK2A1 PE=1 SV=1;sp|Q8NEV1|CSK23_HUMAN Casein kinase II subunit alpha 3 OS=Homo sapiens GN=C	11	44.7	45.31	0	22.1846	22.097	22.376	22.1827	22.2887	22.174	22.264	22.3289	22.3141	22.1721	22.3433	22.1666	22.3359	22.1937	22.3473	22.2291	22.1627	22.3883	22.2997	22.321	22.1986	22.5545	22.3895	22.2879	22.2711	22.4219	22.3627	22.2544	0.480036	1
Q96PZ0	PUS7	Pseudouridylate synthase 7 homolog	PUS7_HUMAN	tr|E7EUH7|E7EUH7_HUMAN Pseudouridylate synthase 7 homolog OS=Homo sapiens GN=PUS7 PE=1 SV=1;sp|Q96PZ0|PUS7_HUMAN Pseudouridylate synthase 7 homolog OS=Homo sapiens GN=PUS7 PE=1 SV=2	1	1.8	50.552	0.0098532	16.0975	15.7231	15.4553	16.0979	15.8447	15.9607	15.2957	15.6583	16.2775	15.9012	15.3509	16.03	15.5574	15.7805	15.596	15.921	15.7941	15.5635	15.7313	15.3393	15.6912	15.9202	15.6766	15.5241	16.0481	15.517	15.4922	15.3131	0.689409	1
Q9NX74	DUS2	tRNA-dihydrouridine(20) synthase [NAD(P)+]-like	DUS2L_HUMAN	tr|E7EUN9|E7EUN9_HUMAN tRNA-dihydrouridine(20) synthase [NAD(P)+]-like OS=Homo sapiens GN=DUS2 PE=1 SV=1;sp|Q9NX74|DUS2L_HUMAN tRNA-dihydrouridine(20) synthase [NAD(P)+]-like OS=Homo sapiens GN=DUS2 PE=1 SV=1	2	5	51.388	0	16.1465	15.7893	15.6818	16.3779	16.6762	16.11	15.9867	16.4376	15.7188	15.9305	15.8626	16.279	16.1945	15.8393	15.9015	16.1563	15.8304	16.3794	15.7719	16.0067	16.1535	16.2083	16.288	15.9341	15.9384	16.4344	15.9891	15.9607	0.500206	1
E7EX73	EIF4G1	NA	E7EX73_HUMAN	tr|E7EX73|E7EX73_HUMAN Eukaryotic translation initiation factor 4 gamma 1 OS=Homo sapiens GN=EIF4G1 PE=1 SV=1;tr|E9PGM1|E9PGM1_HUMAN Eukaryotic translation initiation factor 4 gamma 1 OS=Homo sapiens GN=EIF4G1 PE=1 SV=1;tr|E7EUU4|E7EUU4_HUMAN Eukaryotic tr	40	30.6	158.64	0.0016667	18.6414	18.5496	18.0407	18.4896	18.6024	18.5682	18.4888	18.7668	18.6374	18.6686	18.4087	17.5994	18.8546	18.7517	18.5043	17.9577	18.6262	18.561	18.9946	18.1642	18.6734	18.5595	18.7194	18.4014	18.3321	18.679	18.771	18.4922	0.841325	1
P29375-2	KDM5A	Lysine-specific demethylase 5A	KDM5A_HUMAN	tr|E7EV89|E7EV89_HUMAN Lysine-specific demethylase 5A (Fragment) OS=Homo sapiens GN=KDM5A PE=1 SV=1;sp|P29375-2|KDM5A_HUMAN Isoform 2 of Lysine-specific demethylase 5A OS=Homo sapiens GN=KDM5A;sp|P29375|KDM5A_HUMAN Lysine-specific demethylase 5A OS=Homo sa	3	6.3	81.499	0	12.7363	12.8707	13.0708	13.2901	12.8984	13.4021	12.3557	13.1379	12.8656	13.1275	13.1	13.3136	13.1125	12.6554	13.334	13.1381	13.1002	12.9328	13.1849	13.1771	13.2868	13.2117	13.2122	13.1532	13.1383	13.021	13.1851	12.7363	0.800965	1
P27816	MAP4	Microtubule-associated protein 4	MAP4_HUMAN	tr|E7EVA0|E7EVA0_HUMAN Microtubule-associated protein OS=Homo sapiens GN=MAP4 PE=1 SV=1;sp|P27816|MAP4_HUMAN Microtubule-associated protein 4 OS=Homo sapiens GN=MAP4 PE=1 SV=3;sp|P27816-6|MAP4_HUMAN Isoform 6 of Microtubule-associated protein 4 OS=Homo sap	33	17.5	245.44	0	23.7055	23.6793	23.8825	24.2456	23.983	23.6753	23.851	24.0055	23.8329	23.7433	23.9974	24.175	23.8599	23.7657	23.9371	24.1138	23.7955	23.9646	24.0373	23.8967	23.8442	23.8031	23.9375	23.9043	24.0243	23.9272	24.037	23.8564	0.975469	1
Q08623-3	PUDP	Pseudouridine-5'-phosphatase	HDHD1_HUMAN	tr|E7EVH9|E7EVH9_HUMAN Pseudouridine-5-phosphatase (Fragment) OS=Homo sapiens GN=PUDP PE=1 SV=1;sp|Q08623-3|HDHD1_HUMAN Isoform 3 of Pseudouridine-5-phosphatase OS=Homo sapiens GN=PUDP;sp|Q08623|HDHD1_HUMAN Pseudouridine-5-phosphatase OS=Homo sapiens GN	5	24.6	21.466	0	19.5346	19.5202	19.6577	19.6823	19.1323	19.4202	19.6307	19.2528	19.2541	19.4855	19.6967	19.7631	19.3897	19.5765	19.5978	19.7845	19.428	19.8147	19.2525	19.4735	19.5313	19.6884	19.3371	19.4598	19.4103	19.729	19.4682	19.4724	0.594417	1
Q96F07-2	CYFIP2	Cytoplasmic FMR1-interacting protein 2	CYFP2_HUMAN	tr|E7EVJ5|E7EVJ5_HUMAN Cytoplasmic FMR1-interacting protein 2 OS=Homo sapiens GN=CYFIP2 PE=1 SV=1;sp|Q96F07-2|CYFP2_HUMAN Isoform 2 of Cytoplasmic FMR1-interacting protein 2 OS=Homo sapiens GN=CYFIP2;tr|H7C229|H7C229_HUMAN Cytoplasmic FMR1-interacting prot	24	21.4	142.58	0	21.7067	21.7758	22.0219	21.7974	21.7722	21.7483	21.9403	21.7559	21.7065	21.6985	22.0632	21.7147	21.7446	21.7906	22.0343	21.7745	21.7803	21.8653	21.891	21.8444	21.7474	22.0148	21.9131	21.8015	21.7085	21.931	21.9452	21.7871	0.982603	1
Q9Y467	SALL2	Sal-like protein 2	SALL2_HUMAN	tr|H0YFS7|H0YFS7_HUMAN Sal-like protein 2 (Fragment) OS=Homo sapiens GN=SALL2 PE=1 SV=2;tr|E7EW59|E7EW59_HUMAN Sal-like protein 2 OS=Homo sapiens GN=SALL2 PE=1 SV=2;sp|Q9Y467|SALL2_HUMAN Sal-like protein 2 OS=Homo sapiens GN=SALL2 PE=1 SV=4	1	2.5	94.902	0	16.9158	17.0365	16.8566	16.701	16.6238	16.9663	16.897	16.8606	17.1227	17.1841	16.7064	16.9657	16.8158	17.0676	16.6964	16.9127	16.9376	16.9623	16.7705	17.2653	16.9932	16.7745	16.861	17.2925	16.8667	16.9152	17.0634	17.084	0.74216	1
Q8TAG9-2	EXOC6	Exocyst complex component 6	EXOC6_HUMAN	tr|E7EW84|E7EW84_HUMAN Exocyst complex component OS=Homo sapiens GN=EXOC6 PE=1 SV=1;sp|Q8TAG9-2|EXOC6_HUMAN Isoform 2 of Exocyst complex component 6 OS=Homo sapiens GN=EXOC6;sp|Q8TAG9|EXOC6_HUMAN Exocyst complex component 6 OS=Homo sapiens GN=EXOC6 PE=1 SV	2	3.3	81.851	0	16.3033	16.1733	16.4614	16.8635	16.69	16.1503	16.3405	16.6107	16.4756	16.2513	16.5713	16.7795	16.5066	16.1105	16.2226	16.8348	16.1143	16.7665	16.6992	16.3639	16.5092	16.6952	16.6485	16.2181	16.6267	16.8814	16.8382	16.3561	0.867007	1
O75962-5	TRIO	Triple functional domain protein	TRIO_HUMAN	tr|E7EWP2|E7EWP2_HUMAN Triple functional domain protein OS=Homo sapiens GN=TRIO PE=1 SV=2;sp|O75962-5|TRIO_HUMAN Isoform 5 of Triple functional domain protein OS=Homo sapiens GN=TRIO;sp|O75962-2|TRIO_HUMAN Isoform 2 of Triple functional domain protein OS=H	9	4.4	262.68	0	18.8209	18.8424	19.4076	18.8644	18.8615	18.7145	19.251	18.8916	18.8332	18.6926	19.5841	18.7905	18.9569	18.725	19.446	18.901	18.9262	19.228	19.2739	19.2883	18.9187	19.4557	19.2824	19.2736	18.8815	19.3433	19.2105	19.1789	0.598436	1
P23588	EIF4B	Eukaryotic translation initiation factor 4B	IF4B_HUMAN	tr|E7EX17|E7EX17_HUMAN Eukaryotic translation initiation factor 4B OS=Homo sapiens GN=EIF4B PE=1 SV=1;sp|P23588|IF4B_HUMAN Eukaryotic translation initiation factor 4B OS=Homo sapiens GN=EIF4B PE=1 SV=2;sp|P23588-2|IF4B_HUMAN Isoform 2 of Eukaryotic transla	23	39.6	69.697	0	23.9055	23.9594	23.7508	24.0091	23.8539	23.8393	23.8855	23.9107	23.7774	23.9415	23.8967	23.8091	23.6886	24.0043	23.8965	23.7645	23.806	23.8053	23.983	23.7958	23.913	23.7997	23.8954	23.7127	23.8986	23.8522	23.9439	23.8354	0.905138	1
Q13765	NACA	Nascent polypeptide-associated complex subunit alpha	NACA_HUMAN	tr|F8VZJ2|F8VZJ2_HUMAN Nascent polypeptide-associated complex subunit alpha OS=Homo sapiens GN=NACA PE=1 SV=1;tr|H0YHX9|H0YHX9_HUMAN Nascent polypeptide-associated complex subunit alpha (Fragment) OS=Homo sapiens GN=NACA PE=1 SV=1;sp|Q13765|NACA_HUMAN Nasc	4	44.1	15.016	0	22.7514	22.676	22.6508	22.642	22.5825	22.6265	22.748	22.6303	22.4926	22.8569	22.5996	22.6491	22.4255	22.6703	22.6287	22.632	22.6568	22.6431	22.7036	22.6116	22.5975	22.6815	22.6863	22.6195	22.7063	22.5835	22.7086	22.6598	0.837939	1
Q86V81	ALYREF	THO complex subunit 4	THOC4_HUMAN	tr|E9PB61|E9PB61_HUMAN THO complex subunit 4 OS=Homo sapiens GN=ALYREF PE=1 SV=1;sp|Q86V81|THOC4_HUMAN THO complex subunit 4 OS=Homo sapiens GN=ALYREF PE=1 SV=3	6	38.6	27.557	0	22.4497	22.5253	22.6142	22.5701	22.8108	22.4312	22.6431	22.6782	22.3557	22.6195	22.6791	22.4683	22.3334	22.5861	22.641	22.5517	22.5274	22.6381	22.639	22.4898	22.5189	22.5617	22.6749	22.4707	22.5263	22.6116	22.6696	22.5362	0.79538	1
P52789	HK2	Hexokinase-2	HXK2_HUMAN	tr|E9PB90|E9PB90_HUMAN Hexokinase-2 OS=Homo sapiens GN=HK2 PE=1 SV=1;sp|P52789|HXK2_HUMAN Hexokinase-2 OS=Homo sapiens GN=HK2 PE=1 SV=2	16	20.2	98.972	0	21.2122	21.6163	21.3344	21.5258	21.4435	21.3508	21.2836	21.2998	21.2633	21.5519	21.3658	21.4366	21.0043	21.3941	21.2843	21.2551	21.1855	21.3955	21.1777	21.4113	21.2534	21.2365	21.1763	21.5109	21.038	21.2537	21.1629	21.426	0.35464	1
P55157	MTTP	Microsomal triglyceride transfer protein large subunit	MTP_HUMAN	tr|E9PBP6|E9PBP6_HUMAN Microsomal triglyceride transfer protein large subunit OS=Homo sapiens GN=MTTP PE=1 SV=1;sp|P55157|MTP_HUMAN Microsomal triglyceride transfer protein large subunit OS=Homo sapiens GN=MTTP PE=1 SV=1	8	10.2	102.64	0	15.3079	14.8921	15.1767	16.5917	15.2397	15.0942	15.1135	15.6911	16.8863	15.1009	15.9099	15.9599	15.4417	15.8764	15.8038	16.4381	15.1499	15.6549	15.6971	15.5715	16.0097	15.696	15.747	15.4441	15.682	15.4912	15.6416	15.9691	0.420254	1
Q16576	RBBP7	Histone-binding protein RBBP7	RBBP7_HUMAN	tr|E9PC52|E9PC52_HUMAN Histone-binding protein RBBP7 OS=Homo sapiens GN=RBBP7 PE=1 SV=1;sp|Q16576|RBBP7_HUMAN Histone-binding protein RBBP7 OS=Homo sapiens GN=RBBP7 PE=1 SV=1;sp|Q16576-2|RBBP7_HUMAN Isoform 2 of Histone-binding protein RBBP7 OS=Homo sapien	11	28.4	46.938	0	24.0336	23.9902	23.6867	23.6464	23.5299	23.8624	23.9898	23.6071	23.7703	24.1333	23.7885	23.8212	23.792	23.9969	23.9203	23.7068	24.078	23.8486	23.8304	23.7918	24.092	23.7721	23.7366	23.6718	23.8629	23.7894	23.7558	23.7883	0.899134	1
Q9BYT8	NLN	Neurolysin, mitochondrial	NEUL_HUMAN	tr|E9PCB6|E9PCB6_HUMAN Neurolysin, mitochondrial OS=Homo sapiens GN=NLN PE=1 SV=1;sp|Q9BYT8|NEUL_HUMAN Neurolysin, mitochondrial OS=Homo sapiens GN=NLN PE=1 SV=1	5	10.3	68.867	0	20.4846	20.3049	20.025	20.1717	20.0724	20.1814	19.9979	20.1964	20.078	20.3247	19.9899	20.1652	19.9778	20.2328	20.1139	20.2446	20.3955	20.2519	20.369	20.2697	20.3256	19.9574	20.2749	20.3029	20.1555	19.9967	20.3638	20.2675	0.428444	1
Q02218	OGDH	2-oxoglutarate dehydrogenase, mitochondrial	ODO1_HUMAN	tr|E9PCR7|E9PCR7_HUMAN 2-oxoglutarate dehydrogenase, mitochondrial OS=Homo sapiens GN=OGDH PE=1 SV=1;sp|Q02218|ODO1_HUMAN 2-oxoglutarate dehydrogenase, mitochondrial OS=Homo sapiens GN=OGDH PE=1 SV=3;tr|A0A0D9SFS3|A0A0D9SFS3_HUMAN 2-oxoglutarate dehydrogen	15	19.2	117.66	0	21.3289	21.2421	21.1878	21.3673	21.6736	21.3385	21.1523	21.4715	21.6755	21.2737	21.0634	21.4549	21.5112	21.1829	21.0578	21.461	21.2914	21.2952	21.3792	21.3131	21.2076	21.244	21.3866	21.259	21.4767	21.4407	21.3311	21.1757	0.904404	1
O95249-2	GOSR1	Golgi SNAP receptor complex member 1	GOSR1_HUMAN	tr|E9PCW1|E9PCW1_HUMAN Golgi SNAP receptor complex member 1 OS=Homo sapiens GN=GOSR1 PE=1 SV=1;tr|G5E9T8|G5E9T8_HUMAN Golgi SNAP receptor complex member 1 (Fragment) OS=Homo sapiens GN=GOSR1 PE=1 SV=2;sp|O95249-2|GOSR1_HUMAN Isoform 2 of Golgi SNAP recepto	2	9.3	28.293	0	15.3983	15.6006	15.1655	15.1595	15.7123	15.577	15.156	15.6326	15.1815	15.3349	15.1764	15.0509	15.5177	15.4448	15.4195	15.1967	15.6486	15.1924	15.4417	15.182	15.4767	15.4214	15.2141	15.119	15.1275	15.3324	15.1865	15.387	0.278741	1
Q9NTJ3	SMC4	Structural maintenance of chromosomes protein 4	SMC4_HUMAN	tr|E9PD53|E9PD53_HUMAN Structural maintenance of chromosomes protein OS=Homo sapiens GN=SMC4 PE=1 SV=1;sp|Q9NTJ3|SMC4_HUMAN Structural maintenance of chromosomes protein 4 OS=Homo sapiens GN=SMC4 PE=1 SV=2;sp|Q9NTJ3-2|SMC4_HUMAN Isoform 2 of Structural mai	13	11.6	144.45	0	21.8357	21.4035	21.1732	21.1619	21.1051	21.3706	21.3894	21.1454	21.4513	21.5457	21.0448	21.0828	21.4745	21.4044	21.3403	21.1488	21.7445	21.2838	21.4537	21.0941	21.7753	21.0461	21.3337	21.1337	21.4877	21.0261	21.4216	21.2122	0.973473	1
E9PDB0	WDR49	NA	E9PDB0_HUMAN	tr|E9PDB0|E9PDB0_HUMAN WD repeat-containing protein 49 OS=Homo sapiens GN=WDR49 PE=4 SV=1	1	2.3	58.805	0.0024585	18.4057	18.3861	18.1774	18.1489	18.4133	18.383	18.3283	18.3341	18.3155	18.3326	18.2913	18.2252	18.4133	18.5526	18.3694	18.3263	18.2613	18.3452	18.4171	18.2793	18.3138	18.3624	18.284	18.3632	18.3127	18.2886	18.3462	18.4594	0.280937	1
O95757	HSPA4L	Heat shock 70 kDa protein 4L	HS74L_HUMAN	tr|E9PDE8|E9PDE8_HUMAN Heat shock 70 kDa protein 4L OS=Homo sapiens GN=HSPA4L PE=1 SV=1;sp|O95757|HS74L_HUMAN Heat shock 70 kDa protein 4L OS=Homo sapiens GN=HSPA4L PE=1 SV=3;tr|D6RJ96|D6RJ96_HUMAN Heat shock 70 kDa protein 4L (Fragment) OS=Homo sapiens GN	24	39.2	91.953	0	21.4785	21.6723	21.6856	21.3395	21.2022	21.6803	21.7969	21.3873	21.1359	21.6401	21.5713	21.4339	21.1979	21.5699	21.5822	21.4633	21.5727	21.8836	21.8452	21.8501	21.5367	21.9106	21.8424	21.8318	21.2124	21.8037	21.8502	21.7803	0.139014	1
O43795-2	MYO1B	Unconventional myosin-Ib	MYO1B_HUMAN	tr|E9PDF6|E9PDF6_HUMAN Unconventional myosin-Ib OS=Homo sapiens GN=MYO1B PE=1 SV=1;sp|O43795-2|MYO1B_HUMAN Isoform 2 of Unconventional myosin-Ib OS=Homo sapiens GN=MYO1B;sp|O43795|MYO1B_HUMAN Unconventional myosin-Ib OS=Homo sapiens GN=MYO1B PE=1 SV=3	18	18.5	128.48	0	21.9347	22.0017	21.8162	21.6939	21.7004	22.0433	21.6961	21.6665	22.208	22.0659	21.6227	21.6549	21.9596	21.8785	21.6157	21.6921	21.9678	21.9829	21.9728	21.8211	21.9116	21.5014	21.946	21.8384	21.9235	21.5619	21.9412	21.8162	0.860764	1
P40123	CAP2	Adenylyl cyclase-associated protein 2	CAP2_HUMAN	tr|E9PDI2|E9PDI2_HUMAN Adenylyl cyclase-associated protein OS=Homo sapiens GN=CAP2 PE=1 SV=1;sp|P40123|CAP2_HUMAN Adenylyl cyclase-associated protein 2 OS=Homo sapiens GN=CAP2 PE=1 SV=1;tr|B7Z385|B7Z385_HUMAN Adenylyl cyclase-associated protein OS=Homo sap	7	21.7	49.822	0	19.9141	19.8784	20.115	20.0769	19.9201	19.8088	20.2021	20.0125	19.8527	19.8683	20.1346	20.2198	20.0242	19.816	20.0517	20.1144	19.8672	20.3402	20.2115	20.0228	19.8058	20.9007	20.2707	20.0622	19.9048	20.6517	20.3133	19.7946	0.720927	1
Q9UPQ0-9	LIMCH1	LIM and calponin homology domains-containing protein 1	LIMC1_HUMAN	tr|E9PDJ9|E9PDJ9_HUMAN LIM and calponin homology domains-containing protein 1 OS=Homo sapiens GN=LIMCH1 PE=1 SV=1;sp|Q9UPQ0-9|LIMC1_HUMAN Isoform 9 of LIM and calponin homology domains-containing protein 1 OS=Homo sapiens GN=LIMCH1;sp|Q9UPQ0-6|LIMC1_HUMAN	2	2.9	103.52	0.004423	18.2274	18.9042	17.472	17.9072	17.7129	18.4735	17.6205	17.7675	17.8833	18.7673	17.7905	17.884	17.8514	18.1635	17.5297	17.9867	18.0036	17.9898	18.1787	17.5934	17.6773	18.2082	18.1715	17.6963	17.9754	18.0889	18.3156	17.6924	0.9552	1
P50851-2	LRBA	Lipopolysaccharide-responsive and beige-like anchor protein	LRBA_HUMAN	tr|E9PEM5|E9PEM5_HUMAN Lipopolysaccharide-responsive and beige-like anchor protein OS=Homo sapiens GN=LRBA PE=1 SV=1;sp|P50851-2|LRBA_HUMAN Isoform 2 of Lipopolysaccharide-responsive and beige-like anchor protein OS=Homo sapiens GN=LRBA;sp|P50851|LRBA_HUMA	7	3.2	286.97	0	18.0785	18.1034	18.0845	17.9933	18.1017	17.9614	18.008	18.0823	17.8903	18.2157	18.0296	18.1467	17.8072	18.178	18.0863	18.199	18.1741	18.1027	18.0638	18.0757	18.1952	18.1019	18.0634	18.084	18.0396	18.1656	17.9942	18.0342	0.950004	1
Q9UNP9	PPIE	Peptidyl-prolyl cis-trans isomerase E	PPIE_HUMAN	tr|E9PEQ6|E9PEQ6_HUMAN Peptidyl-prolyl cis-trans isomerase OS=Homo sapiens GN=PPIE PE=1 SV=1;sp|Q9UNP9|PPIE_HUMAN Peptidyl-prolyl cis-trans isomerase E OS=Homo sapiens GN=PPIE PE=1 SV=1;tr|E9PKY5|E9PKY5_HUMAN Peptidyl-prolyl cis-trans isomerase (Fragment)	3	10.8	27.698	0	19.6321	19.3865	19.4509	19.6705	20.0663	19.5008	19.3502	19.8413	19.6971	19.4077	19.3897	19.7544	19.5454	19.411	19.3606	19.6011	19.7023	19.5751	19.5156	19.3563	19.6264	19.5301	19.53	19.3503	19.7252	19.6307	19.5908	19.2673	0.798227	1
O75694-2	NUP155	Nuclear pore complex protein Nup155	NU155_HUMAN	tr|E9PF10|E9PF10_HUMAN Nuclear pore complex protein Nup155 OS=Homo sapiens GN=NUP155 PE=1 SV=1;sp|O75694-2|NU155_HUMAN Isoform 2 of Nuclear pore complex protein Nup155 OS=Homo sapiens GN=NUP155;sp|O75694|NU155_HUMAN Nuclear pore complex protein Nup155 OS=H	17	16.2	148.09	0	20.7957	20.8693	20.7197	20.9169	21.0319	20.8527	20.6763	21.0076	20.9713	20.8631	20.6656	20.7263	21.0362	20.8063	20.6504	20.8101	20.7912	20.6451	20.9205	20.6707	20.8055	20.6175	20.7468	20.7852	20.8725	20.5709	20.7114	20.7634	0.574633	1
Q96CM8-4	ACSF2	Medium-chain acyl-CoA ligase ACSF2, mitochondrial	ACSF2_HUMAN	tr|E9PF16|E9PF16_HUMAN Acyl-CoA synthetase family member 2, mitochondrial OS=Homo sapiens GN=ACSF2 PE=1 SV=1;sp|Q96CM8-4|ACSF2_HUMAN Isoform 4 of Acyl-CoA synthetase family member 2, mitochondrial OS=Homo sapiens GN=ACSF2;sp|Q96CM8-3|ACSF2_HUMAN Isoform 3	3	8.2	63.652	0	18.6859	18.5098	18.1993	18.7206	18.7919	18.5957	18.1967	18.6627	18.8514	18.4447	18.0757	18.9187	18.9983	18.8452	18.2887	18.8976	18.6077	18.544	18.5227	18.5136	18.7247	18.644	18.5471	18.4407	18.965	18.5825	18.5842	18.8552	0.732205	1
Q9Y4P3	TBL2	Transducin beta-like protein 2	TBL2_HUMAN	tr|E9PF19|E9PF19_HUMAN Transducin beta-like protein 2 OS=Homo sapiens GN=TBL2 PE=1 SV=1;sp|Q9Y4P3|TBL2_HUMAN Transducin beta-like protein 2 OS=Homo sapiens GN=TBL2 PE=1 SV=1;tr|Q96E41|Q96E41_HUMAN TBL2 protein OS=Homo sapiens GN=TBL2 PE=1 SV=1	5	13.4	45.935	0	20.151	20.3118	19.8825	20.3653	20.2498	20.3022	19.8251	20.2092	20.2835	20.2306	19.684	20.293	20.3883	19.9814	19.7607	20.3025	19.9726	20.1285	20.1333	19.947	19.9978	20.0031	20.0733	20.1044	20.2979	20.0361	20.0914	19.9459	0.962726	1
U3KPX1	ACYP2	Acylphosphatase	U3KPX1_HUMAN	tr|U3KPX1|U3KPX1_HUMAN Acylphosphatase (Fragment) OS=Homo sapiens GN=ACYP2 PE=1 SV=1;tr|E9PF46|E9PF46_HUMAN Acylphosphatase OS=Homo sapiens GN=ACYP2 PE=1 SV=1;tr|F8WA34|F8WA34_HUMAN Acylphosphatase OS=Homo sapiens GN=ACYP2 PE=1 SV=1;tr|U3KQL2|U3KQL2_HUMAN	1	12.1	7.2321	0	18.2292	18.3271	17.661	18.4164	18.0237	18.1094	17.8401	18.1624	18.8246	18.3639	17.9116	17.9183	18.0076	18.272	17.829	18.0167	18.1722	18.2839	18.5596	17.8371	18.1493	18.1529	18.4128	17.8006	17.9815	18.5292	18.6792	17.7956	0.90011	1
P00533	EGFR	Epidermal growth factor receptor	EGFR_HUMAN	tr|E9PFD7|E9PFD7_HUMAN Receptor protein-tyrosine kinase OS=Homo sapiens GN=EGFR PE=1 SV=3;sp|P00533|EGFR_HUMAN Epidermal growth factor receptor OS=Homo sapiens GN=EGFR PE=1 SV=2;tr|Q504U8|Q504U8_HUMAN Receptor protein-tyrosine kinase OS=Homo sapiens GN=EGF	7	7.6	129.17	0	21.8742	22.0348	21.466	22.0439	21.654	21.7553	21.5974	21.6767	21.8548	22.0497	21.477	21.9802	21.8951	21.7824	21.5401	22.103	21.8085	21.8668	22.0769	21.5644	21.6364	21.6422	21.9325	21.6851	22.0347	21.7922	22.2182	21.6396	0.71985	1
Q14738	PPP2R5D	Serine/threonine-protein phosphatase 2A 56 kDa regulatory subunit delta isoform	2A5D_HUMAN	tr|E9PFR3|E9PFR3_HUMAN Serine/threonine-protein phosphatase 2A 56 kDa regulatory subunit delta isoform OS=Homo sapiens GN=PPP2R5D PE=1 SV=1;sp|Q14738|2A5D_HUMAN Serine/threonine-protein phosphatase 2A 56 kDa regulatory subunit delta isoform OS=Homo sapiens	15	31.8	69.116	0	21.652	21.6597	21.8895	21.7394	21.71	21.6947	21.6905	21.8519	21.6228	21.6163	21.9207	21.7165	21.819	21.9362	21.7954	21.8997	21.7405	21.8323	21.8699	21.7537	21.788	21.9009	21.8749	21.7201	21.778	21.8711	21.8883	21.8459	0.170875	1
F5GYT8	MCCC1	NA	F5GYT8_HUMAN	tr|F5GYT8|F5GYT8_HUMAN Methylcrotonoyl-CoA carboxylase subunit alpha, mitochondrial OS=Homo sapiens GN=MCCC1 PE=1 SV=2;tr|E9PG35|E9PG35_HUMAN Methylcrotonoyl-CoA carboxylase subunit alpha, mitochondrial (Fragment) OS=Homo sapiens GN=MCCC1 PE=1 SV=1;tr|E9PH	1	2.3	64.006	0	15.8932	16.0643	15.8629	16.3554	16.5895	15.9529	15.8935	15.9206	15.8296	15.9901	15.7581	16.6174	16.5809	15.7945	15.7584	16.5215	15.9991	16.4539	16.1344	15.7667	15.7536	16.5519	16.268	15.9191	16.3521	16.7438	16.7199	15.6818	0.886304	1
Q2M2I8-2	AAK1	AP2-associated protein kinase 1	AAK1_HUMAN	tr|E9PG46|E9PG46_HUMAN AP2-associated protein kinase 1 OS=Homo sapiens GN=AAK1 PE=1 SV=1;sp|Q2M2I8-2|AAK1_HUMAN Isoform 2 of AP2-associated protein kinase 1 OS=Homo sapiens GN=AAK1;sp|Q2M2I8|AAK1_HUMAN AP2-associated protein kinase 1 OS=Homo sapiens GN=AAK	9	21.7	73.769	0	19.428	19.5555	19.7386	19.6411	21.1813	19.4745	19.657	20.8291	19.4084	19.5222	19.7035	19.8744	19.6019	19.5704	19.6089	19.7555	19.4804	19.7763	19.8936	19.5968	19.5547	19.6226	19.8982	19.6287	19.7382	19.7506	19.9366	19.725	0.12304	1
P78559	MAP1A	Microtubule-associated protein 1A	MAP1A_HUMAN	tr|E9PGC8|E9PGC8_HUMAN Microtubule-associated protein 1A OS=Homo sapiens GN=MAP1A PE=1 SV=1;sp|P78559|MAP1A_HUMAN Microtubule-associated protein 1A OS=Homo sapiens GN=MAP1A PE=1 SV=6;sp|P78559-2|MAP1A_HUMAN Isoform 2 of Microtubule-associated protein 1A OS	26	11.7	331.25	0	21.4565	21.4919	21.6434	21.5237	21.6343	21.4437	21.5291	21.5912	21.2981	21.4929	21.5913	21.5186	21.4537	21.4558	21.5845	21.5692	21.466	21.5909	21.7369	21.5963	21.5592	21.6653	21.6939	21.6019	21.3027	21.728	21.7827	21.4852	0.602936	1
Q04446	GBE1	1,4-alpha-glucan-branching enzyme	GLGB_HUMAN	tr|E9PGM4|E9PGM4_HUMAN 1,4-alpha-glucan-branching enzyme OS=Homo sapiens GN=GBE1 PE=1 SV=1;sp|Q04446|GLGB_HUMAN 1,4-alpha-glucan-branching enzyme OS=Homo sapiens GN=GBE1 PE=1 SV=3	5	10.3	75.959	0	19.4509	19.8305	18.8508	19.2663	19.8006	19.9944	18.7318	19.562	19.0439	19.8098	18.7613	19.4734	19.2002	19.4289	18.6775	19.728	19.4878	19.1305	19.0086	19.076	19.276	18.9979	19.1008	19.1629	19.2368	19.3454	18.9657	18.9945	0.765378	1
P78332	RBM6	RNA-binding protein 6	RBM6_HUMAN	tr|F8WCA5|F8WCA5_HUMAN RNA-binding protein 6 OS=Homo sapiens GN=RBM6 PE=1 SV=1;tr|E9PGM9|E9PGM9_HUMAN RNA-binding protein 6 OS=Homo sapiens GN=RBM6 PE=1 SV=1;sp|P78332|RBM6_HUMAN RNA-binding protein 6 OS=Homo sapiens GN=RBM6 PE=1 SV=5;sp|P78332-3|RBM6_HUMA	6	11.8	80.389	0	19.2951	19.3135	19.4475	19.2962	19.4119	19.1474	19.3577	19.4604	19.3831	19.2234	19.4632	19.1132	19.3486	19.2493	19.4846	19.1768	19.3855	19.1182	19.6754	19.4151	19.3201	19.2422	19.5743	19.4468	19.4566	19.1261	19.5373	19.3456	0.955326	1
Q15631	TSN	Translin	TSN_HUMAN	tr|E9PGT1|E9PGT1_HUMAN Translin OS=Homo sapiens GN=TSN PE=1 SV=1;sp|Q15631|TSN_HUMAN Translin OS=Homo sapiens GN=TSN PE=1 SV=1;tr|H7C1D4|H7C1D4_HUMAN Translin (Fragment) OS=Homo sapiens GN=TSN PE=1 SV=1	9	42.2	25.572	0	23.2898	23.0554	23.0157	23.0762	23.6491	23.2411	22.9803	23.6466	23.3354	23.3022	22.905	23.1535	23.2613	23.0242	22.9555	23.2398	23.3806	23.3641	23.4224	23.1756	23.2737	23.3453	23.4604	23.3541	23.3196	23.3176	23.4573	23.2109	0.140498	1
Q15418-3	RPS6KA1	Ribosomal protein S6 kinase alpha-1	KS6A1_HUMAN	tr|E9PGT3|E9PGT3_HUMAN Ribosomal protein S6 kinase OS=Homo sapiens GN=RPS6KA1 PE=1 SV=1;sp|Q15418-3|KS6A1_HUMAN Isoform 3 of Ribosomal protein S6 kinase alpha-1 OS=Homo sapiens GN=RPS6KA1;sp|Q15418-4|KS6A1_HUMAN Isoform 4 of Ribosomal protein S6 kinase alp	6	12.3	81.471	0	18.9674	18.9938	19.048	18.7278	18.4884	18.981	19.0846	18.5825	19.0885	18.9254	18.891	18.8208	18.8373	19.0009	18.9393	18.9354	18.8866	19.1403	18.9817	18.9596	18.9496	18.9509	18.9311	18.9938	18.8524	19.0432	18.8511	18.9242	0.563433	1
Q99627	COPS8	COP9 signalosome complex subunit 8	CSN8_HUMAN	tr|E9PGT6|E9PGT6_HUMAN COP9 signalosome complex subunit 8 OS=Homo sapiens GN=COPS8 PE=1 SV=1;sp|Q99627|CSN8_HUMAN COP9 signalosome complex subunit 8 OS=Homo sapiens GN=COPS8 PE=1 SV=1;sp|Q99627-2|CSN8_HUMAN Isoform 2 of COP9 signalosome complex subunit 8 O	5	42.2	19.344	0	19.2793	19.324	19.3553	19.5013	19.5236	19.3888	19.2734	19.4866	19.3574	19.3035	19.3114	19.6814	19.5773	19.305	19.2857	19.5654	19.2502	19.3732	19.4935	19.3447	19.3495	19.4685	19.5392	19.3523	19.5504	19.394	19.5048	19.2452	0.972538	1
[truncated: 2,987 more rows]
