# Supplementary material for: Neurodevelopmental signatures of narcotic and neuropsychiatric risk factors in 3D human-derived forebrain organoids
Source: Mol Psychiatry. 2021 Jun 22;26(12):7760–83. doi: 10.1038/s41380-021-01189-9 (PMC8873021; doi:10.1038/s41380-021-01189-9)
Supplement: Supplementary file 3 — Supplementary Table 3. Summary of Significant TMT-LC:MS Pairwise Comparisons [file 41380_2021_1189_MOESM3_ESM.xlsx]

## Sheet: Sheet1
Uniprot_Accession	Gene_Name	Protein_Name	Short_Name	Fasta.headers	WIN	IL17	CORT	NIC	ETH	ENDO	Student's T-test p-value WIN_BrdU	Student's T-test log2 fold change WIN_BrdU	Student's T-test p-value IL17_BrdU	Student's T-test log2 fold change IL17_BrdU	Student's T-test p-value CORT_BrdU	Student's T-test log2 fold change CORT_BrdU	Student's T-test p-value NIC_BrdU	Student's T-test log2 fold change NIC_BrdU	Student's T-test p-value ETH_BrdU	Student's T-test log2 fold change ETH_BrdU	Student's T-test p-value ENDO_BrdU	Student's T-test log2 fold change ENDO_BrdU
P46781	RPS9	40S ribosomal protein S9	RS9_HUMAN	tr|A0A024R4M0|A0A024R4M0_HUMAN 40S ribosomal protein S9 OS=Homo sapiens GN=RPS9 PE=1 SV=1;sp|P46781|RS9_HUMAN 40S ribosomal protein S9 OS=Homo sapiens GN=RPS9 PE=1 SV=3;tr|B5MCT8|B5MCT8_HUMAN 40S ribosomal protein S9 OS=Homo sapiens GN=RPS9 PE=1 SV=1;tr|C9					Y-		0.723755	0.0164237	0.493979	-0.101543	0.586173	-0.0555701	0.264319	-0.0726347	0.0364242	-0.134876	0.112811	-0.148335				+ values = + in expression rrelative to control
K7EN05	ELOF1	Transcription elongation factor 1 homolog	K7EN05_HUMAN	tr|K7EN05|K7EN05_HUMAN Transcription elongation factor 1 homolog OS=Homo sapiens GN=ELOF1 PE=1 SV=1;tr|K7EPC8|K7EPC8_HUMAN Transcription elongation factor 1 homolog OS=Homo sapiens GN=ELOF1 PE=1 SV=1;tr|A0A024R7E8|A0A024R7E8_HUMAN Transcription elongation					Y+		0.461639	0.0582051	0.342969	0.0615377	0.850405	0.0140595	0.0602312	0.108609	0.0344494	0.1231	0.115631	0.104171				- values = - in expression rrelative to control
Q7Z3E5-2	ARMC9	LisH domain-containing protein ARMC9	ARMC9_HUMAN	tr|A0A087X1I8|A0A087X1I8_HUMAN LisH domain-containing protein ARMC9 OS=Homo sapiens GN=ARMC9 PE=1 SV=1;sp|Q7Z3E5-2|ARMC9_HUMAN Isoform 2 of LisH domain-containing protein ARMC9 OS=Homo sapiens GN=ARMC9;sp|Q7Z3E5|ARMC9_HUMAN LisH domain-containing protein A			Y-				0.144882	-0.264711	0.163049	-0.432376	0.0129175	-0.451298	0.24429	-0.146601	0.349179	-0.12997	0.568335	0.0941429
E9PIR7	TXNRD1	Thioredoxin-disulfide reductase	E9PIR7_HUMAN	tr|E9PIR7|E9PIR7_HUMAN Thioredoxin reductase 1, cytoplasmic OS=Homo sapiens GN=TXNRD1 PE=1 SV=1;tr|F8W809|F8W809_HUMAN Thioredoxin reductase 1, cytoplasmic OS=Homo sapiens GN=TXNRD1 PE=1 SV=1;tr|A0A087WSW9|A0A087WSW9_HUMAN Thioredoxin reductase 1, cytoplas	Y+						0.0427371	0.376006	0.212973	-0.0837851	0.226322	-0.0673947	0.954066	-0.00538683	0.67687	-0.0380836	0.820303	-0.0215001
Q9NV06	DCAF13	DDB1- and CUL4-associated factor 13	DCA13_HUMAN	tr|A0A087X1F8|A0A087X1F8_HUMAN DDB1- and CUL4-associated factor 13 (Fragment) OS=Homo sapiens GN=DCAF13 PE=1 SV=1;tr|A0A087WT20|A0A087WT20_HUMAN DDB1- and CUL4-associated factor 13 OS=Homo sapiens GN=DCAF13 PE=1 SV=1;sp|Q9NV06|DCA13_HUMAN DDB1- and CUL4-as					Y+	Y+	0.076795	0.577471	0.653489	0.0839131	0.659953	0.110846	0.167472	0.218448	0.0454263	0.348499	0.0438601	0.436366
Q9Y6N7-6	ROBO1	Roundabout homolog 1	ROBO1_HUMAN	tr|A0A087WTM1|A0A087WTM1_HUMAN Roundabout homolog 1 OS=Homo sapiens GN=ROBO1 PE=1 SV=1;sp|Q9Y6N7-6|ROBO1_HUMAN Isoform 6 of Roundabout homolog 1 OS=Homo sapiens GN=ROBO1;sp|Q9Y6N7-5|ROBO1_HUMAN Isoform 5 of Roundabout homolog 1 OS=Homo sapiens GN=ROBO1;sp|				Y+			0.353106	-0.101965	0.270683	0.138352	0.871831	0.0266294	0.0437379	0.250189	0.0713664	0.212209	0.124931	0.254029
Q6UB35	MTHFD1L	Monofunctional C1-tetrahydrofolate synthase, mitochondrial	C1TM_HUMAN	tr|A0A087WVM4|A0A087WVM4_HUMAN Monofunctional C1-tetrahydrofolate synthase, mitochondrial OS=Homo sapiens GN=MTHFD1L PE=1 SV=1;tr|B7ZM99|B7ZM99_HUMAN MTHFD1L protein OS=Homo sapiens GN=MTHFD1L PE=1 SV=1;sp|Q6UB35|C1TM_HUMAN Monofunctional C1-tetrahydrofola						Y+	0.295245	0.272096	0.511355	0.0862069	0.973246	0.00396252	0.356792	0.0885906	0.300501	0.0899858	0.045236	0.234998
Q96AY4	TTC28	Tetratricopeptide repeat protein 28	TTC28_HUMAN	tr|A0A087WW06|A0A087WW06_HUMAN Tetratricopeptide repeat protein 28 OS=Homo sapiens GN=TTC28 PE=1 SV=1;sp|Q96AY4|TTC28_HUMAN Tetratricopeptide repeat protein 28 OS=Homo sapiens GN=TTC28 PE=1 SV=4				Y-			0.0749489	-0.0916781	0.162113	-0.186865	0.836142	0.0231442	0.0428662	-0.162044	0.541756	-0.0491538	0.292087	-0.0500565
O60333-2	KIF1B	Kinesin-like protein KIF1B	KIF1B_HUMAN	tr|A0A087WWA3|A0A087WWA3_HUMAN Kinesin-like protein KIF1B OS=Homo sapiens GN=KIF1B PE=1 SV=1;tr|Q4R9M9|Q4R9M9_HUMAN Kinesin family member 1Bbeta isoform II OS=Homo sapiens GN=KIF1Bbeta PE=1 SV=1;sp|O60333-2|KIF1B_HUMAN Isoform 2 of Kinesin-like protein KIF				Y+		Y+	0.74125	0.086616	0.426637	0.14537	0.0775819	0.54669	0.0305622	0.612671	0.0931621	0.52633	0.0049443	0.813269
Q8IZQ5	SELENOH	Selenoprotein H	SELH_HUMAN	tr|H0YE28|H0YE28_HUMAN Selenoprotein H (Fragment) OS=Homo sapiens GN=SELENOH PE=1 SV=1;tr|A0A087WYP2|A0A087WYP2_HUMAN Selenoprotein H OS=Homo sapiens GN=SELENOH PE=1 SV=1;sp|Q8IZQ5|SELH_HUMAN Selenoprotein H OS=Homo sapiens GN=SELENOH PE=1 SV=2						Y-	0.27506	-0.196629	0.33105	-0.17053	0.164993	-0.207406	0.13684	-0.254402	0.0673674	-0.275013	0.0364336	-0.333708
P46939	UTRN	Utrophin	UTRO_HUMAN	sp|P46939|UTRO_HUMAN Utrophin OS=Homo sapiens GN=UTRN PE=1 SV=2;sp|P46939-2|UTRO_HUMAN Isoform 2 of Utrophin OS=Homo sapiens GN=UTRN			Y-		Y-	Y-	0.425598	-0.0920696	0.0719846	-0.143116	0.00143831	-0.196245	0.305513	-0.124259	0.0359393	-0.189661	0.00577605	-0.255637
Q9Y3A5	SBDS	Ribosome maturation protein SBDS	SBDS_HUMAN	tr|A0A087X020|A0A087X020_HUMAN Ribosome maturation protein SBDS OS=Homo sapiens GN=SBDS PE=1 SV=1;sp|Q9Y3A5|SBDS_HUMAN Ribosome maturation protein SBDS OS=Homo sapiens GN=SBDS PE=1 SV=4				Y+	Y+		0.270788	0.134095	0.66202	-0.0308285	0.831906	0.0106578	0.0281979	0.0914111	0.0100686	0.133251	0.851198	-0.00805235
Q9H4L4	SENP3	Sentrin-specific protease 3	SENP3_HUMAN	tr|A0A087X0R7|A0A087X0R7_HUMAN SENP3-EIF4A1 readthrough (NMD candidate) (Fragment) OS=Homo sapiens GN=SENP3-EIF4A1 PE=4 SV=1;sp|Q9H4L4|SENP3_HUMAN Sentrin-specific protease 3 OS=Homo sapiens GN=SENP3 PE=1 SV=2;tr|J3QL36|J3QL36_HUMAN Sentrin-specific protea					Y-		0.78017	0.0620532	0.510869	-0.145037	0.402539	-0.0896668	0.65965	-0.0896344	0.0118585	-0.270795	0.4731	-0.132629
Q9Y3U8	RPL36	60S ribosomal protein L36	RL36_HUMAN	sp|Q9Y3U8|RL36_HUMAN 60S ribosomal protein L36 OS=Homo sapiens GN=RPL36 PE=1 SV=3;tr|J3QSB5|J3QSB5_HUMAN 60S ribosomal protein L36 OS=Homo sapiens GN=RPL36 PE=1 SV=1			Y-	Y-	Y-	Y-	0.467793	-0.050786	0.259203	-0.13393	0.037053	-0.163556	0.0202684	-0.159798	0.0327159	-0.179759	0.0424157	-0.162314
Q14185	DOCK1	Dedicator of cytokinesis protein 1	DOCK1_HUMAN	tr|A0A096LNH6|A0A096LNH6_HUMAN Dedicator of cytokinesis protein 1 OS=Homo sapiens GN=DOCK1 PE=1 SV=1;sp|Q14185|DOCK1_HUMAN Dedicator of cytokinesis protein 1 OS=Homo sapiens GN=DOCK1 PE=1 SV=2	Y-			Y-			0.0150579	-0.213424	0.193966	-0.152805	0.348495	-0.117215	0.0365813	-0.142571	0.0948755	-0.158173	0.422194	-0.0602674
P30042	GATD3A	Glutamine amidotransferase-like class 1 domain-containing protein 3A, mitochondrial	GAL3A_HUMAN	tr|A0A096LPI6|A0A096LPI6_HUMAN Uncharacterized protein (Fragment) OS=Homo sapiens PE=4 SV=2;tr|A0A0B4J2D5|A0A0B4J2D5_HUMAN Uncharacterized protein OS=Homo sapiens GN=LOC102724023 PE=1 SV=1;sp|P30042|ES1_HUMAN ES1 protein homolog, mitochondrial OS=Homo sapi				Y+	Y+		0.755393	0.0142188	0.942446	0.00504351	0.130695	0.0413623	0.00718655	0.149158	0.0242857	0.192267	0.0763773	0.129479
Q9BXM9-2	FSD1L	FSD1-like protein	FSD1L_HUMAN	tr|A0A0C4DG97|A0A0C4DG97_HUMAN FSD1-like protein OS=Homo sapiens GN=FSD1L PE=1 SV=1;tr|A0A0A0MRS5|A0A0A0MRS5_HUMAN FSD1-like protein OS=Homo sapiens GN=FSD1L PE=1 SV=1;tr|F8W946|F8W946_HUMAN FSD1-like protein OS=Homo sapiens GN=FSD1L PE=1 SV=1;sp|Q9BXM9-2|				Y+			0.211891	-0.161785	0.624235	0.0470901	0.563056	-0.0535512	0.0106492	0.33692	0.0970885	0.382413	0.0548734	0.306055
B4DZ84	MPP2	NA	B4DZ84_HUMAN	tr|B4DZ84|B4DZ84_HUMAN MAGUK p55 subfamily member 2 OS=Homo sapiens GN=MPP2 PE=1 SV=1;tr|D3DX48|D3DX48_HUMAN MAGUK p55 subfamily member 2 OS=Homo sapiens GN=MPP2 PE=1 SV=1;tr|A0A0A0MRU0|A0A0A0MRU0_HUMAN MAGUK p55 subfamily member 2 OS=Homo sapiens GN=MPP2					Y+		0.355253	-0.146498	0.749342	-0.0462904	0.64589	-0.0692587	0.0987978	0.230567	0.047332	0.268095	0.474461	0.132014
Q12926	ELAVL2	ELAV-like protein 2	ELAV2_HUMAN	tr|A0A0A0MRX1|A0A0A0MRX1_HUMAN ELAV-like protein OS=Homo sapiens GN=ELAVL2 PE=1 SV=1;sp|Q12926|ELAV2_HUMAN ELAV-like protein 2 OS=Homo sapiens GN=ELAVL2 PE=1 SV=2;sp|Q12926-2|ELAV2_HUMAN Isoform 2 of ELAV-like protein 2 OS=Homo sapiens GN=ELAVL2				Y+			0.476827	-0.101871	0.624853	0.0592504	0.431156	0.0969062	0.0222467	0.345937	0.0589211	0.362488	0.169815	0.228274
Q5SWX3	CAMK2G	Calcium/calmodulin-dependent protein kinase	Q5SWX3_HUMAN	tr|Q5SWX3|Q5SWX3_HUMAN Calcium/calmodulin-dependent protein kinase (CaM kinase) II gamma, isoform CRA_n OS=Homo sapiens GN=CAMK2G PE=1 SV=1;tr|A0A0A0MS52|A0A0A0MS52_HUMAN Calcium/calmodulin-dependent protein kinase (CaM kinase) II gamma, isoform CRA_a OS=H				Y+			0.215802	0.133773	0.0892158	0.232445	0.783915	-0.0373707	0.0269425	0.346429	0.132263	0.424157	0.0633178	0.34665
Q9H6R3	ACSS3	Acyl-CoA synthetase short-chain family member 3, mitochondrial	ACSS3_HUMAN	tr|A0A0B4J1R2|A0A0B4J1R2_HUMAN Acyl-CoA synthetase short-chain family member 3, mitochondrial OS=Homo sapiens GN=ACSS3 PE=1 SV=1;sp|Q9H6R3|ACSS3_HUMAN Acyl-CoA synthetase short-chain family member 3, mitochondrial OS=Homo sapiens GN=ACSS3 PE=1 SV=1;sp|Q9H6	Y-						0.0303688	-0.211921	0.137855	-0.176775	0.0578972	-0.272352	0.146648	-0.266639	0.103145	-0.286592	0.184705	-0.272523
O95819-5	MAP4K4	Mitogen-activated protein kinase kinase kinase kinase 4	M4K4_HUMAN	tr|G5E948|G5E948_HUMAN Mitogen-activated protein kinase kinase kinase kinase 4 OS=Homo sapiens GN=MAP4K4 PE=1 SV=2;tr|A0A0D9SEY1|A0A0D9SEY1_HUMAN Mitogen-activated protein kinase kinase kinase kinase 4 OS=Homo sapiens GN=MAP4K4 PE=1 SV=1;sp|O95819-5|M4K4_H						Y+	0.851359	0.0208845	0.430627	0.0945868	0.459596	0.0930896	0.073089	0.247507	0.0780882	0.294808	0.0358239	0.294791
Q8NFP9	NBEA	Neurobeachin	NBEA_HUMAN	tr|Q5T321|Q5T321_HUMAN Neurobeachin OS=Homo sapiens GN=NBEA PE=1 SV=1;tr|A0A0D9SF28|A0A0D9SF28_HUMAN Neurobeachin OS=Homo sapiens GN=NBEA PE=1 SV=1;tr|F5GXV7|F5GXV7_HUMAN Neurobeachin OS=Homo sapiens GN=NBEA PE=1 SV=2;sp|Q8NFP9|NBEA_HUMAN Neurobeachin OS=H				Y+	Y+	Y+	0.126457	0.317046	0.281096	0.203208	0.134682	0.258058	0.0432616	0.386062	0.0420072	0.642854	0.0248016	0.567216
Q92614-4	MYO18A	Unconventional myosin-XVIIIa	MY18A_HUMAN	tr|A0A0D9SFK2|A0A0D9SFK2_HUMAN Unconventional myosin-XVIIIa OS=Homo sapiens GN=MYO18A PE=1 SV=1;sp|Q92614-4|MY18A_HUMAN Isoform 4 of Unconventional myosin-XVIIIa OS=Homo sapiens GN=MYO18A;sp|Q92614|MY18A_HUMAN Unconventional myosin-XVIIIa OS=Homo sapiens G						Y+	0.87701	0.0155897	0.819064	0.0304503	0.304701	0.114915	0.216875	0.177293	0.0512887	0.297743	0.0376949	0.288041
Q6NYC8	PPP1R18	Phostensin	PPR18_HUMAN	tr|A0A0G2JHC2|A0A0G2JHC2_HUMAN PPP1R18 OS=Homo sapiens GN=PPP1R18 PE=1 SV=1;sp|Q6NYC8|PPR18_HUMAN Phostensin OS=Homo sapiens GN=PPP1R18 PE=1 SV=1;sp|Q6NYC8-2|PPR18_HUMAN Isoform 2 of Phostensin OS=Homo sapiens GN=PPP1R18				Y+	Y+	Y+	0.772937	-0.0597465	0.366122	0.108663	0.207696	0.134898	0.0299584	0.439591	0.0276782	0.418652	0.00278243	0.46231
B0V3J0	TSEN34	NA	B0V3J0_HUMAN	tr|B0V3J0|B0V3J0_HUMAN tRNA-splicing endonuclease subunit Sen34 (Fragment) OS=Homo sapiens GN=TSEN34 PE=1 SV=1;tr|A9C4B9|A9C4B9_HUMAN tRNA-splicing endonuclease subunit Sen34 (Fragment) OS=Homo sapiens GN=TSEN34 PE=1 SV=2;tr|A0A0G2JNK5|A0A0G2JNK5_HUMAN tRN						Y+	0.256808	0.275603	0.0650589	0.361638	0.234643	0.298278	0.302931	0.31787	0.0653745	0.396035	0.0250847	0.551976
O94880-2	PHF14	PHD finger protein 14	PHF14_HUMAN	tr|A0A0U1RRH6|A0A0U1RRH6_HUMAN PHD finger protein 14 OS=Homo sapiens GN=PHF14 PE=1 SV=1;sp|O94880-2|PHF14_HUMAN Isoform 2 of PHD finger protein 14 OS=Homo sapiens GN=PHF14;sp|O94880|PHF14_HUMAN PHD finger protein 14 OS=Homo sapiens GN=PHF14 PE=1 SV=2					Y+		0.0554246	-0.282979	0.576031	0.0912423	0.85833	0.0198522	0.726945	0.0191584	0.0215991	0.14241	0.292763	0.116952
Q8WXI9	GATAD2B	Transcriptional repressor p66-beta	P66B_HUMAN	tr|A0A0U1RRM1|A0A0U1RRM1_HUMAN Transcriptional repressor p66-beta OS=Homo sapiens GN=GATAD2B PE=1 SV=1;sp|Q8WXI9|P66B_HUMAN Transcriptional repressor p66-beta OS=Homo sapiens GN=GATAD2B PE=1 SV=1;tr|A0A0U1RR30|A0A0U1RR30_HUMAN Transcriptional repressor p66						Y+	0.426441	-0.0850081	0.784235	0.0232534	0.526811	0.0576286	0.0778149	0.11572	0.0917982	0.16567	0.0387972	0.115255
Q8N8S7-3	ENAH	Protein enabled homolog	ENAH_HUMAN	tr|A0A0U1RRM6|A0A0U1RRM6_HUMAN Protein enabled homolog OS=Homo sapiens GN=ENAH PE=1 SV=1;sp|Q8N8S7-3|ENAH_HUMAN Isoform 3 of Protein enabled homolog OS=Homo sapiens GN=ENAH;sp|Q8N8S7-2|ENAH_HUMAN Isoform 2 of Protein enabled homolog OS=Homo sapiens GN=ENAH				Y+	Y+		0.798894	-0.0171695	0.391634	0.0621552	0.131791	0.1095	0.0204896	0.165412	0.0116647	0.153861	0.133896	0.112629
Q8WX92	NELFB	Negative elongation factor B	NELFB_HUMAN	tr|A0A0X1KG71|A0A0X1KG71_HUMAN Negative elongation factor B OS=Homo sapiens GN=NELFB PE=1 SV=1;sp|Q8WX92|NELFB_HUMAN Negative elongation factor B OS=Homo sapiens GN=NELFB PE=1 SV=1					Y+		0.472304	0.0364714	0.841734	0.0132751	0.247324	0.0903306	0.103138	0.0794086	0.0472467	0.0840845	0.0798464	0.127956
Q96EK5	KIFBP	KIF-binding protein	KBP_HUMAN	tr|A0A1B0GUA3|A0A1B0GUA3_HUMAN KIF1-binding protein OS=Homo sapiens GN=KIF1BP PE=1 SV=1;sp|Q96EK5|KBP_HUMAN KIF1-binding protein OS=Homo sapiens GN=KIF1BP PE=1 SV=1				Y+	Y+		0.491771	0.0770044	0.950343	-0.00774097	0.468136	0.093616	0.00937117	0.201409	0.0107301	0.196041	0.544698	0.0613723
Q02246	CNTN2	Contactin-2	CNTN2_HUMAN	tr|A0A1W2PQ11|A0A1W2PQ11_HUMAN Contactin-2 OS=Homo sapiens GN=CNTN2 PE=1 SV=1;sp|Q02246|CNTN2_HUMAN Contactin-2 OS=Homo sapiens GN=CNTN2 PE=1 SV=1;tr|A0A1W2PQ86|A0A1W2PQ86_HUMAN Contactin-2 OS=Homo sapiens GN=CNTN2 PE=1 SV=1;tr|A0A1B0GTL7|A0A1B0GTL7_HUMAN				Y+			0.637201	0.0613208	0.709071	0.0652895	0.806633	-0.0247798	0.0493094	0.400095	0.379604	0.277013	0.203095	0.245077
A0AVT1	UBA6	Ubiquitin-like modifier-activating enzyme 6	UBA6_HUMAN	sp|A0AVT1|UBA6_HUMAN Ubiquitin-like modifier-activating enzyme 6 OS=Homo sapiens GN=UBA6 PE=1 SV=1;sp|A0AVT1-2|UBA6_HUMAN Isoform 2 of Ubiquitin-like modifier-activating enzyme 6 OS=Homo sapiens GN=UBA6	Y+						0.0340941	0.200098	0.71255	-0.0451798	0.584975	0.0462379	0.539983	0.0364528	0.209455	0.11125	0.269367	0.0834088
A1L020	MEX3A	RNA-binding protein MEX3A	MEX3A_HUMAN	sp|A1L020|MEX3A_HUMAN RNA-binding protein MEX3A OS=Homo sapiens GN=MEX3A PE=1 SV=1	Y-						0.0467803	-0.222507	0.9242	-0.010396	0.497945	-0.0702887	0.277617	0.10382	0.191414	0.131271	0.326142	0.0929689
A6NE02	BTBD17	BTB/POZ domain-containing protein 17	BTBDH_HUMAN	sp|A6NE02|BTBDH_HUMAN BTB/POZ domain-containing protein 17 OS=Homo sapiens GN=BTBD17 PE=3 SV=1				Y+	Y+	Y+	0.507599	0.211641	0.419534	0.222736	0.0641209	0.50035	0.0303405	0.87129	0.0415274	0.771101	0.0207754	0.869742
A6NND8	CRYZL1	NA	A6NND8_HUMAN	tr|A6NND8|A6NND8_HUMAN Quinone oxidoreductase-like protein 1 OS=Homo sapiens GN=CRYZL1 PE=1 SV=1;tr|A6NHJ8|A6NHJ8_HUMAN Quinone oxidoreductase-like protein 1 OS=Homo sapiens GN=CRYZL1 PE=1 SV=2;tr|A6NMA8|A6NMA8_HUMAN Quinone oxidoreductase-like protein 1 O				Y+	Y+	Y+	0.932105	-0.00975037	0.146482	0.171415	0.40985	0.102278	0.0352502	0.259725	0.0205377	0.319941	0.0216115	0.32337
O43768-6	ENSA	Alpha-endosulfine	ENSA_HUMAN	tr|A6NMQ3|A6NMQ3_HUMAN Alpha-endosulfine OS=Homo sapiens GN=ENSA PE=1 SV=2;tr|Q5T5H1|Q5T5H1_HUMAN Alpha-endosulfine OS=Homo sapiens GN=ENSA PE=1 SV=1;sp|O43768-6|ENSA_HUMAN Isoform 6 of Alpha-endosulfine OS=Homo sapiens GN=ENSA;sp|O43768-5|ENSA_HUMAN Isofo	Y-						0.0193595	-0.197305	0.833801	-0.0127058	0.0673912	-0.17723	0.121556	0.104735	0.531346	0.0590024	0.642166	0.0386529
F8WDX0	EIPR1	NA	F8WDX0_HUMAN	tr|F8WDX0|F8WDX0_HUMAN Protein TSSC1 OS=Homo sapiens GN=EIPR1 PE=1 SV=1;tr|F8WB12|F8WB12_HUMAN Protein TSSC1 OS=Homo sapiens GN=EIPR1 PE=1 SV=1;tr|F8WDS8|F8WDS8_HUMAN Protein TSSC1 OS=Homo sapiens GN=EIPR1 PE=1 SV=1;tr|C9J0U9|C9J0U9_HUMAN Protein TSSC1 (Fr						Y+	0.240918	0.18286	0.14645	0.221191	0.0997858	0.313676	0.187744	0.188654	0.158817	0.277383	0.038168	0.297742
A8MVW0	FAM171A2	Protein FAM171A2	F1712_HUMAN	sp|A8MVW0|F1712_HUMAN Protein FAM171A2 OS=Homo sapiens GN=FAM171A2 PE=1 SV=1	Y-						0.049337	-0.236925	0.344023	0.156175	0.13069	0.191692	0.0570306	0.326911	0.0833124	0.28705	0.0909936	0.305941
Q9NQG6	MIEF1	Mitochondrial dynamics protein MID51	MID51_HUMAN	tr|B0QY95|B0QY95_HUMAN Mitochondrial dynamics protein MID51 OS=Homo sapiens GN=MIEF1 PE=1 SV=1;sp|Q9NQG6|MID51_HUMAN Mitochondrial dynamics protein MID51 OS=Homo sapiens GN=MIEF1 PE=1 SV=1					Y+	Y+	0.561049	0.0421071	0.516694	-0.171713	0.70321	0.0660477	0.0831499	0.245727	0.0253299	0.282393	0.0211958	0.253542
Q13153	PAK1	Serine/threonine-protein kinase PAK 1	PAK1_HUMAN	tr|E9PM17|E9PM17_HUMAN Serine/threonine-protein kinase PAK 1 OS=Homo sapiens GN=PAK1 PE=1 SV=1;tr|B3KNX7|B3KNX7_HUMAN Serine/threonine-protein kinase PAK 1 OS=Homo sapiens GN=PAK1 PE=1 SV=1;sp|Q13153|PAK1_HUMAN Serine/threonine-protein kinase PAK 1 OS=Homo					Y+		0.455479	-0.131702	0.929883	0.0115499	0.914602	-0.0132265	0.0857347	0.195857	0.0257003	0.224819	0.123695	0.167625
Q13126-4	MTAP	S-methyl-5'-thioadenosine phosphorylase	MTAP_HUMAN	tr|B4DUC8|B4DUC8_HUMAN S-methyl-5-thioadenosine phosphorylase OS=Homo sapiens GN=MTAP PE=1 SV=1;sp|Q13126-4|MTAP_HUMAN Isoform 4 of S-methyl-5-thioadenosine phosphorylase OS=Homo sapiens GN=MTAP;sp|Q13126|MTAP_HUMAN S-methyl-5-thioadenosine phosphorylas				Y-			0.66609	0.0435591	0.894317	0.0213823	0.766707	-0.0386658	0.0418308	-0.0873284	0.0552394	-0.0892339	0.94133	0.00737953
P62277	RPS13	40S ribosomal protein S13	RS13_HUMAN	sp|P62277|RS13_HUMAN 40S ribosomal protein S13 OS=Homo sapiens GN=RPS13 PE=1 SV=2;tr|J3KMX5|J3KMX5_HUMAN 40S ribosomal protein S13 OS=Homo sapiens GN=RPS13 PE=1 SV=1			Y-	Y-	Y-	Y-	0.0856029	-0.105369	0.0966806	-0.167488	0.03525	-0.147975	0.00942308	-0.20709	0.00805141	-0.196988	0.00427583	-0.16802
P98194-2	ATP2C1	Calcium-transporting ATPase type 2C member 1	AT2C1_HUMAN	tr|H0Y9V7|H0Y9V7_HUMAN Calcium-transporting ATPase type 2C member 1 (Fragment) OS=Homo sapiens GN=ATP2C1 PE=1 SV=1;tr|B4E2Q0|B4E2Q0_HUMAN Calcium-transporting ATPase OS=Homo sapiens GN=ATP2C1 PE=1 SV=1;sp|P98194-2|AT2C1_HUMAN Isoform 2 of Calcium-transport	Y+						0.0386952	0.143176	0.997757	-0.000193596	0.214479	0.0924377	0.340797	0.0537581	0.116641	0.139192	0.400579	0.0773139
Q5T278	KYAT1	NA	Q5T278_HUMAN	tr|Q5T278|Q5T278_HUMAN Kynurenine--oxoglutarate transaminase 1 (Fragment) OS=Homo sapiens GN=KYAT1 PE=1 SV=1;tr|B7Z4W5|B7Z4W5_HUMAN Cysteine conjugate-beta lyase cytoplasmic (Glutamine transaminase K, kyneurenine aminotransferase), isoform CRA_b OS=Homo sa				Y+	Y+	Y+	0.318054	0.0412645	0.49161	-0.061759	0.672618	-0.0523415	0.0276244	0.258752	0.0334242	0.290959	0.00748756	0.30516
B7ZAQ6-2	GPR89A	Golgi pH regulator A	GPHRA_HUMAN	sp|B7ZAQ6-2|GPHRA_HUMAN Isoform 2 of Golgi pH regulator A OS=Homo sapiens GN=GPR89A;sp|B7ZAQ6-3|GPHRA_HUMAN Isoform 3 of Golgi pH regulator A OS=Homo sapiens GN=GPR89A;sp|P0CG08|GPHRB_HUMAN Golgi pH regulator B OS=Homo sapiens GN=GPR89B PE=1 SV=1;sp|B7ZAQ6		Y+					0.48497	0.13417	0.0318276	0.287815	0.134466	0.249	0.294277	0.147024	0.834399	0.041923	0.41438	0.123519
Q9NR46	SH3GLB2	Endophilin-B2	SHLB2_HUMAN	tr|B7ZC38|B7ZC38_HUMAN Endophilin-B2 OS=Homo sapiens GN=SH3GLB2 PE=1 SV=1;sp|Q9NR46|SHLB2_HUMAN Endophilin-B2 OS=Homo sapiens GN=SH3GLB2 PE=1 SV=1;tr|B7ZC39|B7ZC39_HUMAN Endophilin-B2 OS=Homo sapiens GN=SH3GLB2 PE=1 SV=1;sp|Q9NR46-2|SHLB2_HUMAN Isoform 2 o					Y+	Y+	0.153965	-0.126735	0.106713	0.106046	0.69435	0.0313005	0.0939915	0.129125	0.0475481	0.233891	1.54537e-05	0.19286
Q9H2H8	PPIL3	Peptidyl-prolyl cis-trans isomerase-like 3	PPIL3_HUMAN	tr|B8ZZ77|B8ZZ77_HUMAN Peptidyl-prolyl cis-trans isomerase OS=Homo sapiens GN=PPIL3 PE=1 SV=1;tr|H7BZ14|H7BZ14_HUMAN Peptidyl-prolyl cis-trans isomerase (Fragment) OS=Homo sapiens GN=PPIL3 PE=1 SV=1;sp|Q9H2H8|PPIL3_HUMAN Peptidyl-prolyl cis-trans isomerase						Y+	0.712726	0.0791202	0.146036	0.256577	0.563978	0.118637	0.15588	0.262407	0.177471	0.239808	0.0422544	0.364042
Q86VP1-3	TAX1BP1	Tax1-binding protein 1	TAXB1_HUMAN	tr|B8ZZD4|B8ZZD4_HUMAN Tax1-binding protein 1 OS=Homo sapiens GN=TAX1BP1 PE=1 SV=1;sp|Q86VP1-3|TAXB1_HUMAN Isoform 3 of Tax1-binding protein 1 OS=Homo sapiens GN=TAX1BP1;sp|Q86VP1-4|TAXB1_HUMAN Isoform 4 of Tax1-binding protein 1 OS=Homo sapiens GN=TAX1BP1				Y+	Y+		0.36489	-0.239713	0.766758	-0.18751	0.245884	0.58229	0.0112162	0.680967	0.0103905	0.791178	0.200449	0.646765
Q9NV88-3	INTS9	Integrator complex subunit 9	INT9_HUMAN	tr|G3XAN1|G3XAN1_HUMAN Integrator complex subunit 9 OS=Homo sapiens GN=INTS9 PE=1 SV=1;sp|Q9NV88-3|INT9_HUMAN Isoform 3 of Integrator complex subunit 9 OS=Homo sapiens GN=INTS9;sp|Q9NV88-2|INT9_HUMAN Isoform 2 of Integrator complex subunit 9 OS=Homo sapien			Y-				0.480527	0.0963049	0.868527	0.0283279	0.0373658	-0.145652	0.614258	0.0715523	0.382951	0.0989509	0.777346	-0.0408659
Q9NY27	PPP4R2	Serine/threonine-protein phosphatase 4 regulatory subunit 2	PP4R2_HUMAN	tr|C9IZ04|C9IZ04_HUMAN Serine/threonine-protein phosphatase 4 regulatory subunit 2 (Fragment) OS=Homo sapiens GN=PPP4R2 PE=1 SV=1;sp|Q9NY27|PP4R2_HUMAN Serine/threonine-protein phosphatase 4 regulatory subunit 2 OS=Homo sapiens GN=PPP4R2 PE=1 SV=3;sp|Q9NY2					Y+		0.826797	-0.0276875	0.422938	0.0602403	0.265058	0.101991	0.0904583	0.134158	0.0353927	0.188477	0.198212	0.111703
P35080-2	PFN2	Profilin-2	PROF2_HUMAN	tr|C9J0J7|C9J0J7_HUMAN Profilin OS=Homo sapiens GN=PFN2 PE=1 SV=1;tr|G5E9Q6|G5E9Q6_HUMAN Profilin OS=Homo sapiens GN=PFN2 PE=1 SV=1;sp|P35080-2|PROF2_HUMAN Isoform IIb of Profilin-2 OS=Homo sapiens GN=PFN2;tr|C9JQ45|C9JQ45_HUMAN Profilin OS=Homo sapiens GN				Y+		Y+	0.272887	-0.128664	0.296641	0.0643606	0.0844216	0.0576873	0.0243114	0.244414	0.076337	0.19417	0.041657	0.220375
Q9BUL8	PDCD10	Programmed cell death protein 10	PDC10_HUMAN	tr|C9J5C3|C9J5C3_HUMAN Programmed cell death protein 10 (Fragment) OS=Homo sapiens GN=PDCD10 PE=1 SV=1;sp|Q9BUL8|PDC10_HUMAN Programmed cell death protein 10 OS=Homo sapiens GN=PDCD10 PE=1 SV=1;tr|C9J363|C9J363_HUMAN Programmed cell death 10, isoform CRA_b	Y-						0.0450939	-0.125322	0.804498	-0.0300589	0.62388	-0.037961	0.166906	0.0846472	0.756388	0.0199971	0.814572	-0.0129733
Q9GZZ1	NAA50	N-alpha-acetyltransferase 50	NAA50_HUMAN	tr|C9J5D1|C9J5D1_HUMAN N-alpha-acetyltransferase 50 OS=Homo sapiens GN=NAA50 PE=1 SV=1;tr|E7EQ69|E7EQ69_HUMAN N-alpha-acetyltransferase 50 OS=Homo sapiens GN=NAA50 PE=1 SV=1;sp|Q9GZZ1|NAA50_HUMAN N-alpha-acetyltransferase 50 OS=Homo sapiens GN=NAA50 PE=1 S					Y-		0.446864	0.0386553	0.145626	0.0498199	0.208886	0.0480375	0.419531	-0.0246501	0.0264668	-0.0552807	0.731336	0.00711107
C9JJV6	MYADM	NA	C9JJV6_HUMAN	tr|C9JJV6|C9JJV6_HUMAN Myeloid-associated differentiation marker (Fragment) OS=Homo sapiens GN=MYADM PE=1 SV=8;tr|C9JZL8|C9JZL8_HUMAN Myeloid-associated differentiation marker (Fragment) OS=Homo sapiens GN=MYADM PE=1 SV=1;tr|C9J5M0|C9J5M0_HUMAN Myeloid-ass				Y-	Y-		0.540629	0.254887	0.763405	-0.086916	0.945834	-0.0216842	0.0491405	-0.461131	0.0334325	-0.4997	0.337104	-0.265309
Q9BTE6	AARSD1	Alanyl-tRNA editing protein Aarsd1	AASD1_HUMAN	tr|C9J5N1|C9J5N1_HUMAN PTGES3L-AARSD1 readthrough OS=Homo sapiens GN=PTGES3L-AARSD1 PE=1 SV=1;sp|Q9BTE6|AASD1_HUMAN Alanyl-tRNA editing protein Aarsd1 OS=Homo sapiens GN=AARSD1 PE=1 SV=2;sp|Q9BTE6-2|AASD1_HUMAN Isoform 2 of Alanyl-tRNA editing protein Aars						Y+	0.252837	0.150311	0.29016	0.116931	0.107671	0.154485	0.0953204	0.214367	0.0622425	0.270153	0.0268379	0.272433
Q9NYK5	MRPL39	39S ribosomal protein L39, mitochondrial	RM39_HUMAN	tr|C9JG87|C9JG87_HUMAN 39S ribosomal protein L39, mitochondrial (Fragment) OS=Homo sapiens GN=MRPL39 PE=1 SV=1;sp|Q9NYK5|RM39_HUMAN 39S ribosomal protein L39, mitochondrial OS=Homo sapiens GN=MRPL39 PE=1 SV=3;sp|Q9NYK5-2|RM39_HUMAN Isoform 2 of 39S ribosom						Y+	0.205064	0.116127	0.695136	0.0392103	0.468182	0.082767	0.0651383	0.163585	0.265634	0.0756116	0.0303366	0.183272
C9JJQ8	TUBA4A	Tubulin alpha chain	C9JJQ8_HUMAN	tr|C9JJQ8|C9JJQ8_HUMAN Tubulin alpha chain (Fragment) OS=Homo sapiens GN=TUBA4A PE=1 SV=1;tr|C9JEV8|C9JEV8_HUMAN Tubulin alpha chain (Fragment) OS=Homo sapiens GN=TUBA4A PE=1 SV=1;tr|C9JQ00|C9JQ00_HUMAN Tubulin alpha chain (Fragment) OS=Homo sapiens GN=TUB				Y+	Y+	Y+	0.135449	-0.160176	0.566399	0.104167	0.682694	0.0771508	0.0469484	0.535838	0.0315218	0.604779	0.0273079	0.409479
O00192-2	ARVCF	Armadillo repeat protein deleted in velo-cardio-facial syndrome	ARVC_HUMAN	tr|C9JJX6|C9JJX6_HUMAN Armadillo repeat protein deleted in velo-cardio-facial syndrome OS=Homo sapiens GN=ARVCF PE=1 SV=1;tr|E9PDC3|E9PDC3_HUMAN Armadillo repeat protein deleted in velo-cardio-facial syndrome OS=Homo sapiens GN=ARVCF PE=1 SV=1;sp|O00192-2|						Y+	0.8597	-0.0237708	0.946073	-0.0104356	0.750843	0.0438943	0.148451	0.222429	0.186248	0.205123	0.0480696	0.294022
P21246	PTN	Pleiotrophin	PTN_HUMAN	tr|C9JR52|C9JR52_HUMAN Pleiotrophin OS=Homo sapiens GN=PTN PE=1 SV=1;sp|P21246|PTN_HUMAN Pleiotrophin OS=Homo sapiens GN=PTN PE=1 SV=1				Y+		Y+	0.0586227	0.868742	0.124465	1.14598	0.195481	0.856739	0.0404672	0.616014	0.0740666	0.622707	0.0228155	1.09083
Q9NX63	CHCHD3	MICOS complex subunit MIC19	MIC19_HUMAN	tr|C9JRZ6|C9JRZ6_HUMAN MICOS complex subunit OS=Homo sapiens GN=CHCHD3 PE=1 SV=1;sp|Q9NX63|MIC19_HUMAN MICOS complex subunit MIC19 OS=Homo sapiens GN=CHCHD3 PE=1 SV=1;tr|F8WAR4|F8WAR4_HUMAN MICOS complex subunit OS=Homo sapiens GN=CHCHD3 PE=1 SV=1				Y+			0.303243	0.122736	0.500565	0.0517125	0.304568	0.0566292	0.0438755	0.109905	0.266483	0.0930109	0.360722	0.103965
Q92823-3	NRCAM	Neuronal cell adhesion molecule	NRCAM_HUMAN	tr|C9JYY6|C9JYY6_HUMAN Neuronal cell adhesion molecule OS=Homo sapiens GN=NRCAM PE=1 SV=3;tr|F8W775|F8W775_HUMAN Neuronal cell adhesion molecule OS=Homo sapiens GN=NRCAM PE=1 SV=2;sp|Q92823-3|NRCAM_HUMAN Isoform 3 of Neuronal cell adhesion molecule OS=Homo					Y+		0.184322	-0.208609	0.690169	-0.0657506	0.219024	-0.212418	0.0954961	0.228191	0.0233589	0.315892	0.857542	0.0432777
P78344-2	EIF4G2	Eukaryotic translation initiation factor 4 gamma 2	IF4G2_HUMAN	tr|H0Y3P2|H0Y3P2_HUMAN Eukaryotic translation initiation factor 4 gamma 2 OS=Homo sapiens GN=EIF4G2 PE=1 SV=1;tr|D3DQV9|D3DQV9_HUMAN Eukaryotic translation initiation factor 4 gamma 2 (Fragment) OS=Homo sapiens GN=EIF4G2 PE=1 SV=1;sp|P78344-2|IF4G2_HUMAN I				Y+	Y+		0.703651	0.0136447	0.952296	0.004076	0.890645	0.00572014	0.0140133	0.104986	0.00245704	0.135036	0.21736	0.0716829
Q8TBZ6	TRMT10A	tRNA methyltransferase 10 homolog A	TM10A_HUMAN	tr|D6R954|D6R954_HUMAN tRNA methyltransferase 10 homolog A (Fragment) OS=Homo sapiens GN=TRMT10A PE=1 SV=8;tr|X6REK4|X6REK4_HUMAN tRNA methyltransferase 10 homolog A (Fragment) OS=Homo sapiens GN=TRMT10A PE=1 SV=7;sp|Q8TBZ6|TM10A_HUMAN tRNA methyltransfera	Y+						0.0488166	0.415919	0.699862	0.0574327	0.831229	0.0382981	0.609378	-0.0787468	0.393797	-0.205829	0.553861	-0.108754
O75122	CLASP2	CLIP-associating protein 2	CLAP2_HUMAN	tr|E3W994|E3W994_HUMAN CLIP-associating protein 2 OS=Homo sapiens GN=CLASP2 PE=1 SV=2;tr|J3KR49|J3KR49_HUMAN CLIP-associating protein 2 OS=Homo sapiens GN=CLASP2 PE=1 SV=1;sp|O75122|CLAP2_HUMAN CLIP-associating protein 2 OS=Homo sapiens GN=CLASP2 PE=1 SV=2					Y+		0.930241	0.0118217	0.988158	0.00327539	0.915931	-0.0208097	0.0935945	0.231646	0.0423822	0.324965	0.26441	0.205341
O00244	ATOX1	Copper transport protein ATOX1	ATOX1_HUMAN	tr|E5RGN3|E5RGN3_HUMAN Copper transport protein ATOX1 OS=Homo sapiens GN=ATOX1 PE=1 SV=1;tr|E5RIM7|E5RIM7_HUMAN Copper transport protein ATOX1 OS=Homo sapiens GN=ATOX1 PE=1 SV=1;sp|O00244|ATOX1_HUMAN Copper transport protein ATOX1 OS=Homo sapiens GN=ATOX1	Y-						0.0285095	-0.298384	0.434843	-0.0478468	0.103298	-0.166384	0.670993	0.0497608	0.510411	0.168801	0.734964	0.0635509
O00399	DCTN6	Dynactin subunit 6	DCTN6_HUMAN	tr|E5RK00|E5RK00_HUMAN Dynactin subunit 6 OS=Homo sapiens GN=DCTN6 PE=1 SV=1;sp|O00399|DCTN6_HUMAN Dynactin subunit 6 OS=Homo sapiens GN=DCTN6 PE=1 SV=1;tr|E5RFU3|E5RFU3_HUMAN Dynactin subunit 6 OS=Homo sapiens GN=DCTN6 PE=1 SV=1					Y+		0.846592	0.0158534	0.542661	0.0568991	0.688763	0.0237346	0.0981113	0.175247	0.0116047	0.298674	0.21442	0.164746
P35611-2	ADD1	Alpha-adducin	ADDA_HUMAN	tr|E7EV99|E7EV99_HUMAN Alpha-adducin OS=Homo sapiens GN=ADD1 PE=1 SV=1;tr|E7ENY0|E7ENY0_HUMAN Alpha-adducin OS=Homo sapiens GN=ADD1 PE=1 SV=1;sp|P35611-2|ADDA_HUMAN Isoform 2 of Alpha-adducin OS=Homo sapiens GN=ADD1;sp|P35611-6|ADDA_HUMAN Isoform 6 of Alph	Y-					Y+	0.0417763	-0.228181	0.582599	0.0512357	0.819183	0.0182824	0.405095	0.11767	0.196586	0.218091	0.0487888	0.257038
Q9UQB3-2	CTNND2	Catenin delta-2	CTND2_HUMAN	tr|E7EPC8|E7EPC8_HUMAN Catenin delta-2 OS=Homo sapiens GN=CTNND2 PE=1 SV=1;sp|Q9UQB3-2|CTND2_HUMAN Isoform 2 of Catenin delta-2 OS=Homo sapiens GN=CTNND2;sp|Q9UQB3|CTND2_HUMAN Catenin delta-2 OS=Homo sapiens GN=CTNND2 PE=1 SV=3;tr|B4DRK2|B4DRK2_HUMAN Caten					Y+		0.269895	-0.110062	0.525094	0.0620751	0.452701	0.0535498	0.0724946	0.225297	0.0144682	0.359925	0.060835	0.245162
P61313	RPL15	60S ribosomal protein L15	RL15_HUMAN	tr|E7EQV9|E7EQV9_HUMAN Ribosomal protein L15 (Fragment) OS=Homo sapiens GN=RPL15 PE=1 SV=1;sp|P61313|RL15_HUMAN 60S ribosomal protein L15 OS=Homo sapiens GN=RPL15 PE=1 SV=2;tr|E7ENU7|E7ENU7_HUMAN Ribosomal protein L15 (Fragment) OS=Homo sapiens GN=RPL15 PE					Y-		0.420852	-0.0750918	0.969171	0.00667191	0.119047	-0.145815	0.0624431	-0.217221	0.0490352	-0.271445	0.0502012	-0.251505
P07197	NEFM	Neurofilament medium polypeptide	NFM_HUMAN	tr|E7ESP9|E7ESP9_HUMAN Neurofilament medium polypeptide OS=Homo sapiens GN=NEFM PE=1 SV=1;sp|P07197|NFM_HUMAN Neurofilament medium polypeptide OS=Homo sapiens GN=NEFM PE=1 SV=3;tr|E7EMV2|E7EMV2_HUMAN Neurofilament medium polypeptide OS=Homo sapiens GN=NEFM						Y+	0.559626	0.21282	0.441277	0.242491	0.702107	0.160477	0.0577531	0.724392	0.134077	0.649095	0.0201188	0.789614
O00469	PLOD2	Procollagen-lysine,2-oxoglutarate 5-dioxygenase 2	PLOD2_HUMAN	tr|E7ETU9|E7ETU9_HUMAN Procollagen-lysine,2-oxoglutarate 5-dioxygenase 2 OS=Homo sapiens GN=PLOD2 PE=1 SV=1;sp|O00469|PLOD2_HUMAN Procollagen-lysine,2-oxoglutarate 5-dioxygenase 2 OS=Homo sapiens GN=PLOD2 PE=1 SV=2;sp|O00469-2|PLOD2_HUMAN Isoform 2 of Proc					Y-		0.451869	-0.257809	0.906441	0.0455189	0.514129	-0.26808	0.0912483	-0.523114	0.0323663	-0.672865	0.21375	-0.408455
Q69YN4-3	VIRMA	Protein virilizer homolog	VIR_HUMAN	sp|Q69YN4-3|VIR_HUMAN Isoform 3 of Protein virilizer homolog OS=Homo sapiens GN=KIAA1429;sp|Q69YN4|VIR_HUMAN Protein virilizer homolog OS=Homo sapiens GN=KIAA1429 PE=1 SV=2;tr|H0YB68|H0YB68_HUMAN Vir-like m6A methyltransferase-associated (Fragment) OS=Homo			Y-				0.33163	-0.0754485	0.712733	0.03333	0.0373764	-0.14428	0.596551	0.0430856	0.953878	0.00330067	0.98551	-0.00203466
Q15631	TSN	Translin	TSN_HUMAN	tr|E9PGT1|E9PGT1_HUMAN Translin OS=Homo sapiens GN=TSN PE=1 SV=1;sp|Q15631|TSN_HUMAN Translin OS=Homo sapiens GN=TSN PE=1 SV=1;tr|H7C1D4|H7C1D4_HUMAN Translin (Fragment) OS=Homo sapiens GN=TSN PE=1 SV=1				Y+	Y+	Y+	0.173998	0.269989	0.595984	0.0647449	0.915384	0.0108886	0.0332948	0.226383	0.0138995	0.24908	0.0342669	0.217065
Q8TEM1	NUP210	Nuclear pore membrane glycoprotein 210	PO210_HUMAN	sp|Q8TEM1|PO210_HUMAN Nuclear pore membrane glycoprotein 210 OS=Homo sapiens GN=NUP210 PE=1 SV=3			Y-				0.198913	-0.132757	0.363891	-0.0500722	0.0129034	-0.126503	0.144812	0.0738502	0.486114	0.0247455	0.357336	-0.0449142
Q9BUI4	POLR3C	DNA-directed RNA polymerase III subunit RPC3	RPC3_HUMAN	tr|E9PHH9|E9PHH9_HUMAN DNA-directed RNA polymerase III subunit RPC3 OS=Homo sapiens GN=POLR3C PE=1 SV=1;sp|Q9BUI4|RPC3_HUMAN DNA-directed RNA polymerase III subunit RPC3 OS=Homo sapiens GN=POLR3C PE=1 SV=1	Y+					Y+	0.0339007	0.438433	0.646347	0.0719664	0.217059	0.256905	0.365874	0.310141	0.307464	0.299793	0.0390199	0.658412
P04216	THY1	Thy-1 membrane glycoprotein	THY1_HUMAN	tr|E9PIM6|E9PIM6_HUMAN Thy-1 membrane glycoprotein (Fragment) OS=Homo sapiens GN=THY1 PE=1 SV=8;tr|E9PNQ8|E9PNQ8_HUMAN Thy-1 membrane glycoprotein (Fragment) OS=Homo sapiens GN=THY1 PE=1 SV=1;sp|P04216|THY1_HUMAN Thy-1 membrane glycoprotein OS=Homo sapiens						Y+	0.421072	0.10168	0.350378	0.117939	0.141062	0.189203	0.775628	0.0410848	0.290072	0.163936	0.0488466	0.266516
P23528	CFL1	Cofilin-1	COF1_HUMAN	tr|G3V1A4|G3V1A4_HUMAN Cofilin 1 (Non-muscle), isoform CRA_a OS=Homo sapiens GN=CFL1 PE=1 SV=1;tr|E9PK25|E9PK25_HUMAN Cofilin-1 OS=Homo sapiens GN=CFL1 PE=1 SV=1;sp|P23528|COF1_HUMAN Cofilin-1 OS=Homo sapiens GN=CFL1 PE=1 SV=3;tr|E9PP50|E9PP50_HUMAN Cofili					Y+		0.62623	-0.0670314	0.453582	0.126583	0.388716	0.145562	0.0513314	0.270005	0.0462823	0.217597	0.0821151	0.162796
Q5H9R7-3	PPP6R3	Serine/threonine-protein phosphatase 6 regulatory subunit 3	PP6R3_HUMAN	tr|H7BXH2|H7BXH2_HUMAN Serine/threonine-protein phosphatase 6 regulatory subunit 3 OS=Homo sapiens GN=PPP6R3 PE=1 SV=1;tr|E9PKF6|E9PKF6_HUMAN Serine/threonine-protein phosphatase 6 regulatory subunit 3 OS=Homo sapiens GN=PPP6R3 PE=1 SV=1;sp|Q5H9R7-3|PP6R3_				Y+	Y+		0.926735	0.00469017	0.219701	0.0735035	0.907545	-0.00656796	0.0086331	0.129148	0.0300175	0.15064	0.10405	0.0803595
Q8N9N8	EIF1AD	Probable RNA-binding protein EIF1AD	EIF1A_HUMAN	tr|E9PLI6|E9PLI6_HUMAN Probable RNA-binding protein EIF1AD (Fragment) OS=Homo sapiens GN=EIF1AD PE=1 SV=1;tr|E9PS76|E9PS76_HUMAN Probable RNA-binding protein EIF1AD (Fragment) OS=Homo sapiens GN=EIF1AD PE=1 SV=1;sp|Q8N9N8|EIF1A_HUMAN Probable RNA-binding p						Y-	0.113461	0.205176	0.293105	-0.150745	0.348614	-0.0833101	0.277686	-0.0657177	0.161745	-0.155032	0.019071	-0.209787
P09132	SRP19	Signal recognition particle 19 kDa protein	SRP19_HUMAN	sp|P09132|SRP19_HUMAN Signal recognition particle 19 kDa protein OS=Homo sapiens GN=SRP19 PE=1 SV=3;tr|A0A087WWU9|A0A087WWU9_HUMAN HCG2039564, isoform CRA_a OS=Homo sapiens GN=SRP19 PE=1 SV=1;tr|A0A087WYR0|A0A087WYR0_HUMAN Signal recognition particle 19 kD	Y+		Y-				0.0383722	0.0839214	0.398724	-0.0445366	0.0131142	-0.0997124	0.863472	-0.00849915	0.807898	0.0098505	0.0517476	-0.086978
Q9P035	HACD3	Very-long-chain (3R)-3-hydroxyacyl-CoA dehydratase 3	HACD3_HUMAN	sp|Q9P035|HACD3_HUMAN Very-long-chain (3R)-3-hydroxyacyl-CoA dehydratase 3 OS=Homo sapiens GN=HACD3 PE=1 SV=2;tr|H3BPZ1|H3BPZ1_HUMAN Very-long-chain (3R)-3-hydroxyacyl-CoA dehydratase OS=Homo sapiens GN=HACD3 PE=1 SV=1;tr|H3BS72|H3BS72_HUMAN Very-long-chai		Y-	Y-				0.90101	-0.00626087	9.60646e-05	-0.112105	0.0116278	-0.0803223	0.31521	0.0444965	0.756242	0.0093236	0.304169	0.0248685
P61803	DAD1	Dolichyl-diphosphooligosaccharide--protein glycosyltransferase subunit DAD1	DAD1_HUMAN	tr|F5GXX5|F5GXX5_HUMAN Dolichyl-diphosphooligosaccharide--protein glycosyltransferase subunit DAD1 OS=Homo sapiens GN=DAD1 PE=1 SV=1;sp|P61803|DAD1_HUMAN Dolichyl-diphosphooligosaccharide--protein glycosyltransferase subunit DAD1 OS=Homo sapiens GN=DAD1 PE				Y-	Y-		0.610418	-0.0689163	0.782164	-0.0599031	0.757907	-0.0600262	0.0215132	-0.276191	0.00755558	-0.356098	0.143368	-0.210758
O14770-6	MEIS2	Homeobox protein Meis2	MEIS2_HUMAN	tr|F5GYS8|F5GYS8_HUMAN Homeobox protein Meis1 OS=Homo sapiens GN=MEIS1 PE=1 SV=1;tr|H0YNY8|H0YNY8_HUMAN Homeobox protein Meis1 OS=Homo sapiens GN=MEIS1 PE=1 SV=1;tr|U3KPR8|U3KPR8_HUMAN Homeobox protein Meis1 OS=Homo sapiens GN=MEIS1 PE=1 SV=1;sp|O14770-6|M					Y-		0.619032	-0.0555677	0.58217	0.0675397	0.960955	-0.00911331	0.185579	-0.175398	0.029236	-0.217966	0.49677	-0.15813
Q6ZU35	CRACD	Capping protein inhibiting regulator of actin dynamics	CRACD_HUMAN	tr|F5H1N7|F5H1N7_HUMAN Uncharacterized protein KIAA1211 OS=Homo sapiens GN=KIAA1211 PE=1 SV=1;sp|Q6ZU35|K1211_HUMAN Uncharacterized protein KIAA1211 OS=Homo sapiens GN=KIAA1211 PE=1 SV=3	Y-			Y+	Y+		0.0269918	-0.209464	0.971368	-0.00376749	0.766877	-0.0274272	0.0177986	0.212679	0.0255247	0.182033	0.170544	0.13193
Q99816	TSG101	Tumor susceptibility gene 101 protein	TS101_HUMAN	tr|F5H442|F5H442_HUMAN Tumor susceptibility gene 101 protein OS=Homo sapiens GN=TSG101 PE=1 SV=1;sp|Q99816|TS101_HUMAN Tumor susceptibility gene 101 protein OS=Homo sapiens GN=TSG101 PE=1 SV=2;sp|Q99816-2|TS101_HUMAN Isoform 2 of Tumor susceptibility gene						Y+	0.165688	0.172473	0.217729	0.195346	0.211389	0.224845	0.149553	0.172791	0.221473	0.188241	0.0377818	0.296865
Q53T59	HS1BP3	HCLS1-binding protein 3	H1BP3_HUMAN	tr|F6TR53|F6TR53_HUMAN HCLS1-binding protein 3 OS=Homo sapiens GN=HS1BP3 PE=1 SV=1;sp|Q53T59|H1BP3_HUMAN HCLS1-binding protein 3 OS=Homo sapiens GN=HS1BP3 PE=1 SV=1					Y+		0.752345	0.0323434	0.695742	0.0538061	0.956164	0.00569415	0.735673	0.0315657	0.0278877	0.253474	0.896978	0.0140488
P54619-2	PRKAG1	5'-AMP-activated protein kinase subunit gamma-1	AAKG1_HUMAN	tr|F8VYY9|F8VYY9_HUMAN 5-AMP-activated protein kinase subunit gamma-1 OS=Homo sapiens GN=PRKAG1 PE=1 SV=1;sp|P54619-2|AAKG1_HUMAN Isoform 2 of 5-AMP-activated protein kinase subunit gamma-1 OS=Homo sapiens GN=PRKAG1;sp|P54619|AAKG1_HUMAN 5-AMP-activated						Y+	0.0660695	0.116216	0.644831	0.0323591	0.250499	0.0995307	0.65387	0.0364017	0.51116	0.0518346	0.0430847	0.127248
Q07866-8	KLC1	Kinesin light chain 1	KLC1_HUMAN	tr|G5E9S8|G5E9S8_HUMAN Kinesin light chain 1 OS=Homo sapiens GN=KLC1 PE=1 SV=1;tr|F8W6L3|F8W6L3_HUMAN Kinesin light chain 1 OS=Homo sapiens GN=KLC1 PE=1 SV=1;sp|Q07866-8|KLC1_HUMAN Isoform S of Kinesin light chain 1 OS=Homo sapiens GN=KLC1;tr|G3V2E7|G3V2E7				Y+	Y+		0.647832	-0.0636649	0.812362	0.0447326	0.888519	0.0214748	0.0366394	0.293331	0.0369511	0.307568	0.24494	0.173187
Q9UGV2-3	NDRG3	Protein NDRG3	NDRG3_HUMAN	tr|F8WBF9|F8WBF9_HUMAN Protein NDRG3 OS=Homo sapiens GN=NDRG3 PE=1 SV=1;sp|Q9UGV2-3|NDRG3_HUMAN Isoform 3 of Protein NDRG3 OS=Homo sapiens GN=NDRG3;sp|Q9UGV2-2|NDRG3_HUMAN Isoform 2 of Protein NDRG3 OS=Homo sapiens GN=NDRG3;sp|Q9UGV2|NDRG3_HUMAN Protein ND				Y+			0.676164	0.0608702	0.586181	0.0642996	0.887879	0.0181055	0.0362179	0.294989	0.0717304	0.314805	0.0675758	0.300096
P56557	TMEM50B	Transmembrane protein 50B	TM50B_HUMAN	tr|F8WDH1|F8WDH1_HUMAN Transmembrane protein 50B OS=Homo sapiens GN=TMEM50B PE=1 SV=1;sp|P56557|TM50B_HUMAN Transmembrane protein 50B OS=Homo sapiens GN=TMEM50B PE=1 SV=2	Y+					Y-	0.0135915	0.63267	0.481621	-0.0831578	0.649504	0.0770974	0.361838	-0.0577247	0.507909	-0.0525529	0.0381111	-0.190621
Q9NY33-4	DPP3	Dipeptidyl peptidase 3	DPP3_HUMAN	tr|G3V1D3|G3V1D3_HUMAN Dipeptidyl peptidase 3 OS=Homo sapiens GN=DPP3 PE=1 SV=1;tr|G3V180|G3V180_HUMAN Dipeptidyl peptidase 3 OS=Homo sapiens GN=DPP3 PE=1 SV=1;sp|Q9NY33-4|DPP3_HUMAN Isoform 4 of Dipeptidyl peptidase 3 OS=Homo sapiens GN=DPP3;sp|Q9NY33|DPP				Y+	Y+	Y+	0.406484	-0.0514245	0.727036	0.0267215	0.495337	0.0463643	0.0335719	0.133996	0.023072	0.156515	0.041174	0.16473
Q71UM5	RPS27L	40S ribosomal protein S27-like	RS27L_HUMAN	tr|H0YMV8|H0YMV8_HUMAN 40S ribosomal protein S27 OS=Homo sapiens GN=RPS27L PE=1 SV=1;sp|Q71UM5|RS27L_HUMAN 40S ribosomal protein S27-like OS=Homo sapiens GN=RPS27L PE=1 SV=3;sp|P42677|RS27_HUMAN 40S ribosomal protein S27 OS=Homo sapiens GN=RPS27 PE=1 SV=3;	Y-		Y-				0.00409091	-0.0475945	0.695148	-0.0253057	0.00221808	-0.0790982	0.69466	-0.0220261	0.310301	-0.0671482	0.702716	-0.0172954
Q9NR28-2	DIABLO	Diablo homolog, mitochondrial	DBLOH_HUMAN	tr|A0A024RBT2|A0A024RBT2_HUMAN Diablo homolog, mitochondrial OS=Homo sapiens GN=DIABLO PE=1 SV=1;sp|Q9NR28-2|DBLOH_HUMAN Isoform 2 of Diablo homolog, mitochondrial OS=Homo sapiens GN=DIABLO;sp|Q9NR28|DBLOH_HUMAN Diablo homolog, mitochondrial OS=Homo sapien			Y+			Y+	0.0658148	0.102931	0.728732	-0.0160332	0.0366176	0.0791459	0.054175	0.0995159	0.257487	0.0629501	0.000574713	0.205624
Q8IXH7-4	NELFCD	Negative elongation factor C/D	NELFD_HUMAN	tr|X6RLT1|X6RLT1_HUMAN Negative elongation factor C/D (Fragment) OS=Homo sapiens GN=NELFCD PE=1 SV=1;tr|H0UI80|H0UI80_HUMAN Negative elongation factor C/D OS=Homo sapiens GN=TH1L PE=1 SV=1;sp|Q8IXH7-4|NELFD_HUMAN Isoform NELF-D of Negative elongation facto	Y+					Y+	0.029438	0.129142	0.345066	0.0754981	0.172994	0.134878	0.17605	0.119616	0.28043	0.105453	0.0435539	0.179322
Q8N1I0-2	DOCK4	Dedicator of cytokinesis protein 4	DOCK4_HUMAN	tr|H0Y599|H0Y599_HUMAN Dedicator of cytokinesis protein 4 (Fragment) OS=Homo sapiens GN=DOCK4 PE=1 SV=1;sp|Q8N1I0-2|DOCK4_HUMAN Isoform 2 of Dedicator of cytokinesis protein 4 OS=Homo sapiens GN=DOCK4;sp|Q8N1I0|DOCK4_HUMAN Dedicator of cytokinesis protein				Y-			0.0915154	1.82874	0.800288	-0.0743437	0.758444	-0.0578895	0.029263	-0.326717	0.0958387	-0.44493	0.284046	-0.187725
Q9Y5S2	CDC42BPB	Serine/threonine-protein kinase MRCK beta	MRCKB_HUMAN	sp|Q9Y5S2|MRCKB_HUMAN Serine/threonine-protein kinase MRCK beta OS=Homo sapiens GN=CDC42BPB PE=1 SV=2			Y+	Y+	Y+	Y+	0.361846	0.0543752	0.861606	0.0171609	0.00763305	0.0910153	0.0491879	0.139537	0.0285989	0.162424	0.0016559	0.158891
P49750-4	YLPM1	YLP motif-containing protein 1	YLPM1_HUMAN	tr|H0YIQ2|H0YIQ2_HUMAN YLP motif-containing protein 1 (Fragment) OS=Homo sapiens GN=YLPM1 PE=1 SV=1;sp|P49750-4|YLPM1_HUMAN Isoform 4 of YLP motif-containing protein 1 OS=Homo sapiens GN=YLPM1;sp|P49750-3|YLPM1_HUMAN Isoform 3 of YLP motif-containing prote					Y+		0.242682	-0.113557	0.793075	0.0143065	0.780644	0.0207815	0.133825	0.223145	0.0238228	0.141555	0.175306	0.0411363
P46779	RPL28	60S ribosomal protein L28	RL28_HUMAN	tr|H0YKD8|H0YKD8_HUMAN 60S ribosomal protein L28 OS=Homo sapiens GN=RPL28 PE=1 SV=1;sp|P46779|RL28_HUMAN 60S ribosomal protein L28 OS=Homo sapiens GN=RPL28 PE=1 SV=3;sp|P46779-2|RL28_HUMAN Isoform 2 of 60S ribosomal protein L28 OS=Homo sapiens GN=RPL28;sp|						Y-	0.909378	0.00971127	0.642779	-0.0897598	0.606752	-0.0728226	0.153735	-0.169812	0.0972977	-0.256678	0.0317252	-0.25959
O60637-3	TSPAN3	Tetraspanin-3	TSN3_HUMAN	tr|H0YKJ9|H0YKJ9_HUMAN Tetraspanin-3 OS=Homo sapiens GN=TSPAN3 PE=1 SV=1;sp|O60637-3|TSN3_HUMAN Isoform 3 of Tetraspanin-3 OS=Homo sapiens GN=TSPAN3;sp|O60637-2|TSN3_HUMAN Isoform 2 of Tetraspanin-3 OS=Homo sapiens GN=TSPAN3;sp|O60637|TSN3_HUMAN Tetraspani	Y+						0.0296081	0.34794	0.607299	-0.0914307	0.420538	0.145971	0.779412	0.0745597	0.982647	-0.00463963	0.217934	0.27453
P53041	PPP5C	Serine/threonine-protein phosphatase 5	PPP5_HUMAN	tr|H0YDU8|H0YDU8_HUMAN Serine/threonine-protein phosphatase (Fragment) OS=Homo sapiens GN=PPP5C PE=1 SV=1;sp|P53041|PPP5_HUMAN Serine/threonine-protein phosphatase 5 OS=Homo sapiens GN=PPP5C PE=1 SV=1;tr|A8MU39|A8MU39_HUMAN Serine/threonine-protein phospha			Y+			Y+	0.215969	0.0806875	0.141877	0.105049	0.043001	0.11678	0.18292	0.099678	0.129461	0.113828	0.012636	0.144589
Q9UPN3-2	MACF1	Microtubule-actin cross-linking factor 1, isoforms 1/2/3/5	MACF1_HUMAN	tr|H3BPE1|H3BPE1_HUMAN Microtubule-actin cross-linking factor 1, isoforms 1/2/3/5 OS=Homo sapiens GN=MACF1 PE=1 SV=1;tr|H3BQK9|H3BQK9_HUMAN Microtubule-actin cross-linking factor 1, isoforms 1/2/3/5 OS=Homo sapiens GN=MACF1 PE=1 SV=1;sp|Q9UPN3-2|MACF1_HUMA					Y+		0.845826	-0.014832	0.823193	0.0230851	0.845687	0.0163231	0.10979	0.12808	0.0448075	0.16587	0.184091	0.122092
Q8N9N7	LRRC57	Leucine-rich repeat-containing protein 57	LRC57_HUMAN	tr|H3BSW0|H3BSW0_HUMAN Leucine-rich repeat-containing protein 57 (Fragment) OS=Homo sapiens GN=LRRC57 PE=1 SV=1;sp|Q8N9N7|LRC57_HUMAN Leucine-rich repeat-containing protein 57 OS=Homo sapiens GN=LRRC57 PE=1 SV=1						Y+	0.446383	0.107152	0.534453	0.0990095	0.441657	0.150515	0.270518	0.182422	0.128825	0.260485	0.0221804	0.272126
O94875-9	SORBS2	Sorbin and SH3 domain-containing protein 2	SRBS2_HUMAN	tr|H7BXR3|H7BXR3_HUMAN Sorbin and SH3 domain-containing protein 2 (Fragment) OS=Homo sapiens GN=SORBS2 PE=1 SV=1;sp|O94875-9|SRBS2_HUMAN Isoform 9 of Sorbin and SH3 domain-containing protein 2 OS=Homo sapiens GN=SORBS2;sp|O94875-5|SRBS2_HUMAN Isoform 5 of	Y-						0.00771478	-0.277962	0.530981	0.0942688	0.561956	0.0510654	0.538659	0.188357	0.297608	0.239039	0.209028	0.409446
Q9BSR8	YIPF4	Protein YIPF4	YIPF4_HUMAN	tr|H7C0D5|H7C0D5_HUMAN Protein YIPF4 (Fragment) OS=Homo sapiens GN=YIPF4 PE=1 SV=1;sp|Q9BSR8|YIPF4_HUMAN Protein YIPF4 OS=Homo sapiens GN=YIPF4 PE=1 SV=1	Y+						0.0469534	0.283028	0.985378	0.00176954	0.258018	-0.0982742	0.233467	-0.103752	0.552191	-0.0353527	0.659126	0.0357766
Q9H3K6	BOLA2	BolA-like protein 2	BOLA2_HUMAN	tr|A0A087WZT3|A0A087WZT3_HUMAN BolA-like protein 2 OS=Homo sapiens GN=BOLA2 PE=1 SV=2;sp|Q9H3K6|BOLA2_HUMAN BolA-like protein 2 OS=Homo sapiens GN=BOLA2 PE=1 SV=1;tr|H3BV85|H3BV85_HUMAN BolA-like protein 2 (Fragment) OS=Homo sapiens GN=BOLA2B PE=1 SV=1;tr|			Y+			Y+	0.116849	0.179195	0.198546	0.0436602	0.0259704	0.121973	0.685106	0.033381	0.996978	-0.000453949	0.0067184	0.100157
O14641	DVL2	Segment polarity protein dishevelled homolog DVL-2	DVL2_HUMAN	tr|I3L2N2|I3L2N2_HUMAN Segment polarity protein dishevelled homolog DVL-2 OS=Homo sapiens GN=DVL2 PE=1 SV=1;sp|O14641|DVL2_HUMAN Segment polarity protein dishevelled homolog DVL-2 OS=Homo sapiens GN=DVL2 PE=1 SV=1;tr|I3L2W9|I3L2W9_HUMAN Segment polarity pr						Y-	0.071971	-0.337401	0.0632249	-0.250424	0.137131	-0.209157	0.0730535	-0.249348	0.0969059	-0.312478	0.0425962	-0.311609
Q9UNK0	STX8	Syntaxin-8	STX8_HUMAN	tr|I3L305|I3L305_HUMAN Syntaxin-8 (Fragment) OS=Homo sapiens GN=STX8 PE=1 SV=2;sp|Q9UNK0|STX8_HUMAN Syntaxin-8 OS=Homo sapiens GN=STX8 PE=1 SV=2;tr|I3L3D0|I3L3D0_HUMAN Syntaxin-8 OS=Homo sapiens GN=STX8 PE=1 SV=1;tr|K7ER37|K7ER37_HUMAN Syntaxin-8 OS=Homo s	Y-						0.0444944	-0.185004	0.244507	-0.190235	0.0677812	-0.193916	0.300441	-0.0970273	0.295635	-0.0933867	0.0903477	-0.15632
Q86UE8-3	TLK2	Serine/threonine-protein kinase tousled-like 2	TLK2_HUMAN	tr|J3KRK0|J3KRK0_HUMAN Serine/threonine-protein kinase tousled-like 2 (Fragment) OS=Homo sapiens GN=TLK2 PE=1 SV=1;sp|Q86UE8-3|TLK2_HUMAN Isoform 3 of Serine/threonine-protein kinase tousled-like 2 OS=Homo sapiens GN=TLK2;sp|Q86UE8-2|TLK2_HUMAN Isoform 2 o	Y-						0.0394772	-0.468016	0.287103	-0.26399	0.582289	-0.128076	0.604435	-0.122858	0.16784	-0.366129	0.276695	-0.21204
Q9NZ52-4	GGA3	ADP-ribosylation factor-binding protein GGA3	GGA3_HUMAN	tr|J3KSS7|J3KSS7_HUMAN ADP-ribosylation factor-binding protein GGA3 OS=Homo sapiens GN=GGA3 PE=1 SV=1;sp|Q9NZ52-4|GGA3_HUMAN Isoform 4 of ADP-ribosylation factor-binding protein GGA3 OS=Homo sapiens GN=GGA3;sp|Q9NZ52|GGA3_HUMAN ADP-ribosylation factor-bind				Y+			0.88703	-0.0101976	0.738354	0.0487361	0.156694	0.107364	0.0378782	0.159273	0.391759	0.125691	0.246429	0.094265
Q6WCQ1-3	MPRIP	Myosin phosphatase Rho-interacting protein	MPRIP_HUMAN	tr|J3KSW8|J3KSW8_HUMAN Myosin phosphatase Rho-interacting protein (Fragment) OS=Homo sapiens GN=MPRIP PE=1 SV=1;sp|Q6WCQ1-3|MPRIP_HUMAN Isoform 3 of Myosin phosphatase Rho-interacting protein OS=Homo sapiens GN=MPRIP;sp|Q6WCQ1|MPRIP_HUMAN Myosin phosphatas					Y+		0.675943	-0.0884252	0.0846417	0.367141	0.273886	0.18409	0.396432	0.142728	0.0428488	0.41304	0.0731492	0.3393
P84098	RPL19	60S ribosomal protein L19	RL19_HUMAN	tr|J3QR09|J3QR09_HUMAN Ribosomal protein L19 OS=Homo sapiens GN=RPL19 PE=1 SV=1;tr|J3KTE4|J3KTE4_HUMAN Ribosomal protein L19 OS=Homo sapiens GN=RPL19 PE=1 SV=1;sp|P84098|RL19_HUMAN 60S ribosomal protein L19 OS=Homo sapiens GN=RPL19 PE=1 SV=1						Y-	0.690577	0.0316491	0.361807	-0.11786	0.683749	-0.0390115	0.143376	-0.118177	0.0655089	-0.1635	0.0277488	-0.176872
O75935-3	DCTN3	Dynactin subunit 3	DCTN3_HUMAN	tr|X6RCK5|X6RCK5_HUMAN Dynactin subunit 3 (Fragment) OS=Homo sapiens GN=DCTN3 PE=1 SV=1;sp|O75935-3|DCTN3_HUMAN Isoform 3 of Dynactin subunit 3 OS=Homo sapiens GN=DCTN3;sp|O75935|DCTN3_HUMAN Dynactin subunit 3 OS=Homo sapiens GN=DCTN3 PE=1 SV=1;tr|X6RA56|X			Y+		Y+	Y+	0.537351	0.040143	0.326042	0.0838861	0.0181744	0.128911	0.145322	0.120622	0.0231153	0.178446	0.00831554	0.18148
P62310	LSM3	U6 snRNA-associated Sm-like protein LSm3	LSM3_HUMAN	sp|P62310|LSM3_HUMAN U6 snRNA-associated Sm-like protein LSm3 OS=Homo sapiens GN=LSM3 PE=1 SV=2	Y+		Y+	Y+		Y+	0.00889665	0.0668082	0.313967	0.0650558	9.65899e-06	0.13237	0.000119967	0.127667	0.172326	0.105302	0.000125591	0.125073
Q9BU89	DOHH	Deoxyhypusine hydroxylase	DOHH_HUMAN	tr|K7ERU8|K7ERU8_HUMAN Deoxyhypusine hydroxylase (Fragment) OS=Homo sapiens GN=DOHH PE=1 SV=1;tr|K7EIV2|K7EIV2_HUMAN Deoxyhypusine hydroxylase (Fragment) OS=Homo sapiens GN=DOHH PE=1 SV=1;sp|Q9BU89|DOHH_HUMAN Deoxyhypusine hydroxylase OS=Homo sapiens GN=DO					Y+		0.736504	-0.0989523	0.0891388	0.324875	0.701473	-0.046715	0.254472	0.142553	0.0466242	0.299719	0.29674	0.218387
Q96EP5-2	DAZAP1	DAZ-associated protein 1	DAZP1_HUMAN	tr|K7EQ55|K7EQ55_HUMAN DAZ-associated protein 1 OS=Homo sapiens GN=DAZAP1 PE=1 SV=2;tr|K7EK33|K7EK33_HUMAN DAZ-associated protein 1 OS=Homo sapiens GN=DAZAP1 PE=1 SV=2;sp|Q96EP5-2|DAZP1_HUMAN Isoform 2 of DAZ-associated protein 1 OS=Homo sapiens GN=DAZAP1;					Y+		0.987638	0.000396252	0.260042	0.147949	0.264496	0.10963	0.121916	0.0613513	0.0306254	0.0982032	0.800064	0.0223737
P62258	YWHAE	14-3-3 protein epsilon	1433E_HUMAN	sp|P62258|1433E_HUMAN 14-3-3 protein epsilon OS=Homo sapiens GN=YWHAE PE=1 SV=1;sp|P62258-2|1433E_HUMAN Isoform SV of 14-3-3 protein epsilon OS=Homo sapiens GN=YWHAE			Y+	Y+			0.955516	0.00568247	0.291547	0.0481901	0.0270447	0.132642	0.0226698	0.127819	0.0798945	0.262959	0.0563727	0.176692
Q8WVC6	DCAKD	Dephospho-CoA kinase domain-containing protein	DCAKD_HUMAN	tr|K7ESP4|K7ESP4_HUMAN Dephospho-CoA kinase domain-containing protein (Fragment) OS=Homo sapiens GN=DCAKD PE=1 SV=1;sp|Q8WVC6|DCAKD_HUMAN Dephospho-CoA kinase domain-containing protein OS=Homo sapiens GN=DCAKD PE=1 SV=1;sp|Q8WVC6-2|DCAKD_HUMAN Isoform 2 of				Y+			0.531814	0.0439692	0.115567	-0.149575	0.822987	0.0137973	0.0489151	0.135729	0.140839	0.095315	0.419317	0.0505605
Q9UPT8	ZC3H4	Zinc finger CCCH domain-containing protein 4	ZC3H4_HUMAN	tr|M0QY97|M0QY97_HUMAN Zinc finger CCCH domain-containing protein 4 (Fragment) OS=Homo sapiens GN=ZC3H4 PE=1 SV=1;sp|Q9UPT8|ZC3H4_HUMAN Zinc finger CCCH domain-containing protein 4 OS=Homo sapiens GN=ZC3H4 PE=1 SV=3				Y+	Y+		0.665739	-0.0218649	0.0810365	0.137526	0.557298	0.0582685	0.0496503	0.109673	0.021918	0.131322	0.109319	0.110444
Q9UBC2-4	EPS15L1	Epidermal growth factor receptor substrate 15-like 1	EP15R_HUMAN	tr|M0R165|M0R165_HUMAN Epidermal growth factor receptor substrate 15-like 1 OS=Homo sapiens GN=EPS15L1 PE=1 SV=1;sp|Q9UBC2-4|EP15R_HUMAN Isoform 4 of Epidermal growth factor receptor substrate 15-like 1 OS=Homo sapiens GN=EPS15L1;sp|Q9UBC2-3|EP15R_HUMAN Is						Y+	0.359321	-0.0958123	0.303118	0.114445	0.64953	0.0378337	0.214919	0.187115	0.16687	0.204823	0.0434782	0.241644
O00468-6	AGRN	Agrin	AGRIN_HUMAN	sp|O00468-6|AGRIN_HUMAN Isoform 6 of Agrin OS=Homo sapiens GN=AGRN;sp|O00468-3|AGRIN_HUMAN Isoform 3 of Agrin OS=Homo sapiens GN=AGRN;sp|O00468-5|AGRIN_HUMAN Isoform 5 of Agrin OS=Homo sapiens GN=AGRN;sp|O00468-4|AGRIN_HUMAN Isoform 4 of Agrin OS=Homo sapi						Y+	0.184137	0.208982	0.286902	0.169393	0.246552	0.188056	0.172779	0.344455	0.189094	0.293705	0.0206507	0.469205
O00487	PSMD14	26S proteasome non-ATPase regulatory subunit 14	PSDE_HUMAN	sp|O00487|PSDE_HUMAN 26S proteasome non-ATPase regulatory subunit 14 OS=Homo sapiens GN=PSMD14 PE=1 SV=1						Y+	0.512462	0.0384445	0.735165	0.023097	0.533733	0.0289216	0.129643	0.0577984	0.138341	0.0563378	0.00059068	0.0935378
O00560	SDCBP	Syntenin-1	SDCB1_HUMAN	sp|O00560|SDCB1_HUMAN Syntenin-1 OS=Homo sapiens GN=SDCBP PE=1 SV=1;sp|O00560-3|SDCB1_HUMAN Isoform 3 of Syntenin-1 OS=Homo sapiens GN=SDCBP						Y+	0.372407	0.15871	0.13143	0.207314	0.348909	0.204209	0.221838	0.237142	0.308174	0.170216	0.0299708	0.450389
O00767	SCD	Acyl-CoA desaturase	ACOD_HUMAN	sp|O00767|ACOD_HUMAN Acyl-CoA desaturase OS=Homo sapiens GN=SCD PE=1 SV=2				Y+		Y+	0.795288	0.0498166	0.098097	0.214405	0.649642	0.0579748	0.0416384	0.322165	0.110403	0.186496	0.00772449	0.382359
O14531	DPYSL4	Dihydropyrimidinase-related protein 4	DPYL4_HUMAN	sp|O14531|DPYL4_HUMAN Dihydropyrimidinase-related protein 4 OS=Homo sapiens GN=DPYSL4 PE=1 SV=2;tr|Q5T0Q6|Q5T0Q6_HUMAN Dihydropyrimidinase-related protein 4 OS=Homo sapiens GN=DPYSL4 PE=1 SV=1					Y+		0.51332	-0.127096	0.995298	-0.00134373	0.98992	-0.00242853	0.0510747	0.391843	0.0374838	0.44467	0.284247	0.260528
O14545	TRAFD1	TRAF-type zinc finger domain-containing protein 1	TRAD1_HUMAN	sp|O14545|TRAD1_HUMAN TRAF-type zinc finger domain-containing protein 1 OS=Homo sapiens GN=TRAFD1 PE=1 SV=1;tr|F8VNX8|F8VNX8_HUMAN TRAF-type zinc finger domain-containing protein 1 (Fragment) OS=Homo sapiens GN=TRAFD1 PE=1 SV=1						Y+	0.731699	-0.0668321	0.651336	0.0690212	0.506009	0.0838718	0.269653	0.45279	0.18624	0.307295	0.0137886	0.471739
O14949	UQCRQ	Cytochrome b-c1 complex subunit 8	QCR8_HUMAN	sp|O14949|QCR8_HUMAN Cytochrome b-c1 complex subunit 8 OS=Homo sapiens GN=UQCRQ PE=1 SV=4						Y+	0.18865	0.23986	0.847267	0.0196338	0.365268	0.144952	0.215079	0.199939	0.365225	0.137536	0.0282882	0.334064
O15020	SPTBN2	Spectrin beta chain, non-erythrocytic 2	SPTN2_HUMAN	sp|O15020|SPTN2_HUMAN Spectrin beta chain, non-erythrocytic 2 OS=Homo sapiens GN=SPTBN2 PE=1 SV=3;sp|O15020-2|SPTN2_HUMAN Isoform 2 of Spectrin beta chain, non-erythrocytic 2 OS=Homo sapiens GN=SPTBN2					Y+		0.77238	-0.0288277	0.891622	0.0176363	0.202632	0.13489	0.128396	0.173891	0.0432313	0.27477	0.183492	0.17344
O15031	PLXNB2	Plexin-B2	PLXB2_HUMAN	sp|O15031|PLXB2_HUMAN Plexin-B2 OS=Homo sapiens GN=PLXNB2 PE=1 SV=3						Y+	0.257504	-0.0334601	0.466945	-0.0580511	0.200136	0.0433984	0.0644092	0.115294	0.160693	0.100889	0.036949	0.153446
Q96PY5	FMNL2	Formin-like protein 2	FMNL2_HUMAN	sp|Q96PY5|FMNL2_HUMAN Formin-like protein 2 OS=Homo sapiens GN=FMNL2 PE=1 SV=3;sp|Q96PY5-3|FMNL2_HUMAN Isoform 2 of Formin-like protein 2 OS=Homo sapiens GN=FMNL2;tr|C9IZY8|C9IZY8_HUMAN Formin-like protein 2 OS=Homo sapiens GN=FMNL2 PE=1 SV=1			Y+	Y+	Y+	Y+	0.824971	0.0264168	0.614489	0.0540271	0.0334481	0.133172	0.0458574	0.202611	0.0426803	0.414162	0.0462994	0.313508
O43264	ZW10	Centromere/kinetochore protein zw10 homolog	ZW10_HUMAN	sp|O43264|ZW10_HUMAN Centromere/kinetochore protein zw10 homolog OS=Homo sapiens GN=ZW10 PE=1 SV=3;sp|O43264-2|ZW10_HUMAN Isoform 2 of Centromere/kinetochore protein zw10 homolog OS=Homo sapiens GN=ZW10						Y+	0.467948	0.139622	0.386908	0.113611	0.846463	0.0308161	0.662588	0.0896096	0.31859	0.166559	0.0264137	0.334111
Q9Y6M9	NDUFB9	NADH dehydrogenase [ubiquinone] 1 beta subcomplex subunit 9	NDUB9_HUMAN	tr|E9PH64|E9PH64_HUMAN NADH dehydrogenase [ubiquinone] 1 beta subcomplex subunit 9 OS=Homo sapiens GN=NDUFB9 PE=1 SV=1;sp|Q9Y6M9|NDUB9_HUMAN NADH dehydrogenase [ubiquinone] 1 beta subcomplex subunit 9 OS=Homo sapiens GN=NDUFB9 PE=1 SV=3;tr|E7EWZ0|E7EWZ0_HU			Y+				0.249771	0.111691	0.495437	0.0377016	0.000213246	0.136061	0.363613	0.0370102	0.448364	0.0248327	0.054885	0.0748968
O60282	KIF5C	Kinesin heavy chain isoform 5C	KIF5C_HUMAN	sp|O60282|KIF5C_HUMAN Kinesin heavy chain isoform 5C OS=Homo sapiens GN=KIF5C PE=1 SV=1;tr|A0A0G2JMZ6|A0A0G2JMZ6_HUMAN Kinesin-like protein (Fragment) OS=Homo sapiens GN=KIF5C PE=1 SV=1;sp|O60282-2|KIF5C_HUMAN Isoform 2 of Kinesin heavy chain isoform 5C OS					Y+		0.946784	-0.0153766	0.831753	0.0624204	0.876518	0.0396714	0.0759661	0.429175	0.0397532	0.503737	0.23685	0.304292
O60506-3	SYNCRIP	Heterogeneous nuclear ribonucleoprotein Q	HNRPQ_HUMAN	sp|O60506-3|HNRPQ_HUMAN Isoform 3 of Heterogeneous nuclear ribonucleoprotein Q OS=Homo sapiens GN=SYNCRIP;sp|O60506-4|HNRPQ_HUMAN Isoform 4 of Heterogeneous nuclear ribonucleoprotein Q OS=Homo sapiens GN=SYNCRIP;tr|B7Z645|B7Z645_HUMAN Heterogeneous nuclear				Y-			0.278623	0.0449553	0.130179	-0.0844655	0.906534	-0.0044651	0.0391705	-0.0720139	0.867426	-0.00787115	0.507283	-0.0327854
O60684	KPNA6	Importin subunit alpha-7	IMA7_HUMAN	sp|O60684|IMA7_HUMAN Importin subunit alpha-7 OS=Homo sapiens GN=KPNA6 PE=1 SV=1;tr|Q5TFJ7|Q5TFJ7_HUMAN Importin subunit alpha-7 (Fragment) OS=Homo sapiens GN=KPNA6 PE=1 SV=1	Y+					Y+	0.0273641	0.214585	0.448078	0.0451937	0.0593434	0.13966	0.214408	0.116244	0.0770449	0.167068	0.0243397	0.153872
O60830	TIMM17B	Mitochondrial import inner membrane translocase subunit Tim17-B	TI17B_HUMAN	tr|V9GYU0|V9GYU0_HUMAN Mitochondrial import inner membrane translocase subunit Tim17-B (Fragment) OS=Homo sapiens GN=TIMM17B PE=1 SV=1;sp|O60830|TI17B_HUMAN Mitochondrial import inner membrane translocase subunit Tim17-B OS=Homo sapiens GN=TIMM17B PE=1 SV=	Y+						0.0202545	0.203859	0.959284	0.00398445	0.547353	0.050561	0.215966	0.127123	0.278371	0.142688	0.136149	0.20815
Q9BVG4	PBDC1	Protein PBDC1	PBDC1_HUMAN	sp|Q9BVG4|PBDC1_HUMAN Protein PBDC1 OS=Homo sapiens GN=PBDC1 PE=1 SV=1;tr|A6NDF3|A6NDF3_HUMAN Protein PBDC1 OS=Homo sapiens GN=PBDC1 PE=1 SV=2			Y+				0.156823	0.0926509	0.157835	0.0881643	0.028198	0.139137	0.198586	0.0753989	0.46915	0.0615001	0.050737	0.103753
O75170-2	PPP6R2	Serine/threonine-protein phosphatase 6 regulatory subunit 2	PP6R2_HUMAN	sp|O75170-2|PP6R2_HUMAN Isoform 2 of Serine/threonine-protein phosphatase 6 regulatory subunit 2 OS=Homo sapiens GN=PPP6R2;sp|O75170-4|PP6R2_HUMAN Isoform 4 of Serine/threonine-protein phosphatase 6 regulatory subunit 2 OS=Homo sapiens GN=PPP6R2;sp|O75170-					Y+	Y+	0.378275	0.184937	0.189222	0.303365	0.0668047	0.301	0.0698857	0.242486	0.019412	0.427302	0.0267799	0.412277
O75323	NIPSNAP2	Protein NipSnap homolog 2	NIPS2_HUMAN	sp|O75323|NIPS2_HUMAN Protein NipSnap homolog 2 OS=Homo sapiens GN=NIPSNAP2 PE=1 SV=1						Y+	0.375923	0.0691381	0.324631	0.0625963	0.0988427	0.146421	0.135404	0.174274	0.201705	0.167665	0.0484718	0.317206
O75340-2	PDCD6	Programmed cell death protein 6	PDCD6_HUMAN	sp|O75340-2|PDCD6_HUMAN Isoform 2 of Programmed cell death protein 6 OS=Homo sapiens GN=PDCD6;sp|O75340|PDCD6_HUMAN Programmed cell death protein 6 OS=Homo sapiens GN=PDCD6 PE=1 SV=1;tr|A0A024QZ42|A0A024QZ42_HUMAN HCG1985580, isoform CRA_c OS=Homo sapiens						Y+	0.433503	0.120075	0.463286	0.141456	0.612231	0.087142	0.460486	0.105539	0.582376	0.0926552	0.0493761	0.269434
O75431-2	MTX2	Metaxin-2	MTX2_HUMAN	sp|O75431-2|MTX2_HUMAN Isoform 2 of Metaxin-2 OS=Homo sapiens GN=MTX2;sp|O75431|MTX2_HUMAN Metaxin-2 OS=Homo sapiens GN=MTX2 PE=1 SV=1;tr|C9JNK6|C9JNK6_HUMAN Metaxin-2 OS=Homo sapiens GN=MTX2 PE=1 SV=1;tr|C9JAZ1|C9JAZ1_HUMAN Metaxin-2 (Fragment) OS=Homo sa	Y+					Y+	0.0205766	0.219642	0.0650316	0.179821	0.105298	0.138657	0.182673	0.112539	0.338072	0.104726	0.0172596	0.168116
O75439	PMPCB	Mitochondrial-processing peptidase subunit beta	MPPB_HUMAN	sp|O75439|MPPB_HUMAN Mitochondrial-processing peptidase subunit beta OS=Homo sapiens GN=PMPCB PE=1 SV=2;tr|G3V0E4|G3V0E4_HUMAN Mitochondrial-processing peptidase subunit beta OS=Homo sapiens GN=PMPCB PE=1 SV=1	Y+				Y-		0.036791	0.153703	0.260834	0.0993257	0.768011	-0.0186663	0.305584	-0.062438	0.0338415	-0.153926	0.494501	-0.0409651
O75569-3	PRKRA	Interferon-inducible double-stranded RNA-dependent protein kinase activator A	PRKRA_HUMAN	sp|O75569-3|PRKRA_HUMAN Isoform 3 of Interferon-inducible double-stranded RNA-dependent protein kinase activator A OS=Homo sapiens GN=PRKRA;sp|O75569-2|PRKRA_HUMAN Isoform 2 of Interferon-inducible double-stranded RNA-dependent protein kinase activator A O				Y+			0.542801	-0.0331335	0.835124	-0.01861	0.921821	-0.00437784	0.0224186	0.147454	0.0712427	0.130642	0.179901	0.0959024
O75600	GCAT	2-amino-3-ketobutyrate coenzyme A ligase, mitochondrial	KBL_HUMAN	sp|O75600|KBL_HUMAN 2-amino-3-ketobutyrate coenzyme A ligase, mitochondrial OS=Homo sapiens GN=GCAT PE=1 SV=1;sp|O75600-2|KBL_HUMAN Isoform 2 of 2-amino-3-ketobutyrate coenzyme A ligase, mitochondrial OS=Homo sapiens GN=GCAT						Y+	0.303782	0.308801	0.357958	0.320695	0.552337	0.224876	0.129922	0.42039	0.201615	0.346403	0.0361598	0.540087
O75882-2	ATRN	Attractin	ATRN_HUMAN	sp|O75882-2|ATRN_HUMAN Isoform 2 of Attractin OS=Homo sapiens GN=ATRN;sp|O75882|ATRN_HUMAN Attractin OS=Homo sapiens GN=ATRN PE=1 SV=2;sp|O75882-3|ATRN_HUMAN Isoform 3 of Attractin OS=Homo sapiens GN=ATRN						Y+	0.0651158	0.320031	0.211975	0.20207	0.0989431	0.323705	0.115235	0.291161	0.0620169	0.310406	0.0178305	0.394234
O75884	RBBP9	Serine hydrolase RBBP9	RBBP9_HUMAN	sp|O75884|RBBP9_HUMAN Putative hydrolase RBBP9 OS=Homo sapiens GN=RBBP9 PE=1 SV=2;sp|O75884-2|RBBP9_HUMAN Isoform 2 of Putative hydrolase RBBP9 OS=Homo sapiens GN=RBBP9				Y+		Y+	0.737155	-0.0282521	0.236682	0.154942	0.439414	0.107421	0.0338294	0.236185	0.0518005	0.272703	0.000504889	0.365639
Q9NW13-2	RBM28	RNA-binding protein 28	RBM28_HUMAN	sp|Q9NW13-2|RBM28_HUMAN Isoform 2 of RNA-binding protein 28 OS=Homo sapiens GN=RBM28;sp|Q9NW13|RBM28_HUMAN RNA-binding protein 28 OS=Homo sapiens GN=RBM28 PE=1 SV=3;tr|C9JAA9|C9JAA9_HUMAN RNA-binding protein 28 (Fragment) OS=Homo sapiens GN=RBM28 PE=1 SV=1			Y+				0.240742	0.170833	0.129165	0.110315	0.0380403	0.141921	0.305397	0.0851841	0.182838	0.176374	0.417851	0.0816011
O75940	SMNDC1	Survival of motor neuron-related-splicing factor 30	SPF30_HUMAN	sp|O75940|SPF30_HUMAN Survival of motor neuron-related-splicing factor 30 OS=Homo sapiens GN=SMNDC1 PE=1 SV=1				Y+		Y+	0.447702	0.0389051	0.997695	-8.10623e-05	0.882413	-0.00454426	0.0231388	0.114629	0.0770657	0.100565	0.0167678	0.0978832
O76041-2	NEBL	Nebulette	NEBL_HUMAN	sp|O76041-2|NEBL_HUMAN Isoform 2 of Nebulette OS=Homo sapiens GN=NEBL		Y-					0.316626	-0.153215	0.0320991	-0.163201	0.987845	0.002244	0.733186	-0.0705266	0.536374	-0.0837245	0.360101	0.148018
O95197-3	RTN3	Reticulon-3	RTN3_HUMAN	sp|O95197-3|RTN3_HUMAN Isoform 3 of Reticulon-3 OS=Homo sapiens GN=RTN3;sp|O95197-4|RTN3_HUMAN Isoform 4 of Reticulon-3 OS=Homo sapiens GN=RTN3;sp|O95197-7|RTN3_HUMAN Isoform 7 of Reticulon-3 OS=Homo sapiens GN=RTN3;sp|O95197-2|RTN3_HUMAN Isoform 2 of Reti					Y+		0.709583	-0.0883627	0.777293	0.0755649	0.97307	-0.00879622	0.165257	0.314517	0.0416396	0.462019	0.371481	0.214311
O95801	TTC4	Tetratricopeptide repeat protein 4	TTC4_HUMAN	sp|O95801|TTC4_HUMAN Tetratricopeptide repeat protein 4 OS=Homo sapiens GN=TTC4 PE=1 SV=3						Y+	0.142915	0.135997	0.639502	-0.0549533	0.929011	-0.0102329	0.931502	0.0116751	0.281911	0.104671	0.0146591	0.171527
O95865	DDAH2	N(G),N(G)-dimethylarginine dimethylaminohydrolase 2	DDAH2_HUMAN	sp|O95865|DDAH2_HUMAN N(G),N(G)-dimethylarginine dimethylaminohydrolase 2 OS=Homo sapiens GN=DDAH2 PE=1 SV=1;tr|A0A140T971|A0A140T971_HUMAN N(G),N(G)-dimethylarginine dimethylaminohydrolase 2 (Fragment) OS=Homo sapiens GN=DDAH2 PE=1 SV=1;tr|Q5SSV3|Q5SSV3_H				Y+	Y+		0.175449	-0.0916104	0.438158	0.0734434	0.173594	0.0922441	0.0443399	0.143589	0.0340498	0.161977	0.091891	0.170747
O96005-4	CLPTM1	Cleft lip and palate transmembrane protein 1	CLPT1_HUMAN	sp|O96005-4|CLPT1_HUMAN Isoform 3 of Cleft lip and palate transmembrane protein 1 OS=Homo sapiens GN=CLPTM1;sp|O96005|CLPT1_HUMAN Cleft lip and palate transmembrane protein 1 OS=Homo sapiens GN=CLPTM1 PE=1 SV=1;sp|O96005-3|CLPT1_HUMAN Isoform 2 of Cleft li	Y+					Y+	0.0455905	0.164552	0.848838	-0.0142193	0.399467	0.057055	0.528742	0.0583334	0.633396	0.0505247	0.0193551	0.1449
P00403	MT-CO2	Cytochrome c oxidase subunit 2	COX2_HUMAN	sp|P00403|COX2_HUMAN Cytochrome c oxidase subunit 2 OS=Homo sapiens GN=MT-CO2 PE=1 SV=1	Y-				Y-		0.0196887	-0.135359	0.946642	0.00712252	0.868999	-0.0210805	0.222686	-0.0658612	0.0116673	-0.14818	0.129005	-0.0812421
P01034	CST3	Cystatin-C	CYTC_HUMAN	sp|P01034|CYTC_HUMAN Cystatin-C OS=Homo sapiens GN=CST3 PE=1 SV=1	Y+						0.0498158	0.692626	0.421183	0.228541	0.366556	0.237088	0.897516	-0.0218968	0.808265	-0.0422754	0.38996	0.162066
P01116-2	KRAS	GTPase KRas	RASK_HUMAN	sp|P01116-2|RASK_HUMAN Isoform 2B of GTPase KRas OS=Homo sapiens GN=KRAS;sp|P01116|RASK_HUMAN GTPase KRas OS=Homo sapiens GN=KRAS PE=1 SV=1		Y+		Y+	Y+		0.174454	-0.0487394	0.00507113	0.138793	0.659751	-0.0434361	0.000652216	0.20804	0.0226852	0.261447	0.0949314	0.164243
P02792	FTL	Ferritin light chain	FRIL_HUMAN	sp|P02792|FRIL_HUMAN Ferritin light chain OS=Homo sapiens GN=FTL PE=1 SV=2	Y+				Y-		0.0190376	0.571896	0.704496	-0.0685768	0.690763	-0.0766768	0.611535	-0.104879	0.0476971	-0.229638	0.150743	-0.161843
P04899	GNAI2	Guanine nucleotide-binding protein G(i) subunit alpha-2	GNAI2_HUMAN	sp|P04899|GNAI2_HUMAN Guanine nucleotide-binding protein G(i) subunit alpha-2 OS=Homo sapiens GN=GNAI2 PE=1 SV=3;sp|P04899-4|GNAI2_HUMAN Isoform sGi2 of Guanine nucleotide-binding protein G(i) subunit alpha-2 OS=Homo sapiens GN=GNAI2;sp|P04899-6|GNAI2_HUMA						Y+	0.363019	0.0783119	0.55151	0.0610728	0.187257	0.124144	0.129531	0.190887	0.0622069	0.242327	0.0323229	0.271622
P05023-3	ATP1A1	Sodium/potassium-transporting ATPase subunit alpha-1	AT1A1_HUMAN	sp|P05023-3|AT1A1_HUMAN Isoform 3 of Sodium/potassium-transporting ATPase subunit alpha-1 OS=Homo sapiens GN=ATP1A1;sp|P05023-4|AT1A1_HUMAN Isoform 4 of Sodium/potassium-transporting ATPase subunit alpha-1 OS=Homo sapiens GN=ATP1A1;sp|P05023|AT1A1_HUMAN So					Y-		0.933166	0.00566578	0.895599	0.0095005	0.777682	-0.02601	0.0761091	-0.143623	0.0477926	-0.154575	0.239228	-0.0951915
P05067-11	APP	Amyloid-beta precursor protein	A4_HUMAN	sp|P05067-11|A4_HUMAN Isoform 11 of Amyloid beta A4 protein OS=Homo sapiens GN=APP;sp|P05067-8|A4_HUMAN Isoform APP751 of Amyloid beta A4 protein OS=Homo sapiens GN=APP;sp|P05067|A4_HUMAN Amyloid beta A4 protein OS=Homo sapiens GN=APP PE=1 SV=3;tr|E9PG40|E	Y+					Y+	0.0461033	0.318134	0.205022	0.0274768	0.0545961	0.113396	0.114436	0.135841	0.0762514	0.107979	0.000721597	0.16687
P05198	EIF2S1	Eukaryotic translation initiation factor 2 subunit 1	IF2A_HUMAN	sp|P05198|IF2A_HUMAN Eukaryotic translation initiation factor 2 subunit 1 OS=Homo sapiens GN=EIF2S1 PE=1 SV=3;tr|H0YJS4|H0YJS4_HUMAN Eukaryotic translation initiation factor 2 subunit 1 (Fragment) OS=Homo sapiens GN=EIF2S1 PE=1 SV=1;tr|G3V4T5|G3V4T5_HUMAN						Y+	0.0873821	0.178061	0.0972938	0.100594	0.0861865	0.10473	0.34036	0.0719728	0.331826	0.0760002	0.0432399	0.105595
P06703	S100A6	Protein S100-A6	S10A6_HUMAN	tr|R4GN98|R4GN98_HUMAN Protein S100 (Fragment) OS=Homo sapiens GN=S100A6 PE=1 SV=1;sp|P06703|S10A6_HUMAN Protein S100-A6 OS=Homo sapiens GN=S100A6 PE=1 SV=1					Y-		0.20828	-0.284769	0.546613	-0.188996	0.890899	-0.0364161	0.355575	-0.216577	0.024281	-0.534393	0.56803	-0.117537
P07196	NEFL	Neurofilament light polypeptide	NFL_HUMAN	sp|P07196|NFL_HUMAN Neurofilament light polypeptide OS=Homo sapiens GN=NEFL PE=1 SV=3;tr|A0A0S2Z436|A0A0S2Z436_HUMAN Neurofilament light polypeptide (Fragment) OS=Homo sapiens GN=NEFL PE=1 SV=1;tr|A0A087X0W2|A0A087X0W2_HUMAN Neurofilament light polypeptide						Y+	0.490758	0.278089	0.579804	0.190065	0.571547	0.260342	0.0779186	0.731079	0.107897	0.655917	0.023149	0.707509
P07902	GALT	Galactose-1-phosphate uridylyltransferase	GALT_HUMAN	sp|P07902|GALT_HUMAN Galactose-1-phosphate uridylyltransferase OS=Homo sapiens GN=GALT PE=1 SV=3;sp|P07902-2|GALT_HUMAN Isoform 2 of Galactose-1-phosphate uridylyltransferase OS=Homo sapiens GN=GALT						Y+	0.483687	0.0828195	0.174573	0.219528	0.0674438	0.228141	0.185431	0.176826	0.247291	0.155836	0.0183323	0.323071
P08754	GNAI3	Guanine nucleotide-binding protein G(i) subunit alpha	GNAI3_HUMAN	sp|P08754|GNAI3_HUMAN Guanine nucleotide-binding protein G(k) subunit alpha OS=Homo sapiens GN=GNAI3 PE=1 SV=3				Y+			0.412326	0.0797815	0.117089	0.0893121	0.114314	0.146764	0.0345393	0.13311	0.126196	0.110285	0.383984	0.103828
Q9Y5L0-3	TNPO3	Transportin-3	TNPO3_HUMAN	tr|E9PFH4|E9PFH4_HUMAN Transportin-3 OS=Homo sapiens GN=TNPO3 PE=1 SV=1;sp|Q9Y5L0-3|TNPO3_HUMAN Isoform 3 of Transportin-3 OS=Homo sapiens GN=TNPO3;sp|Q9Y5L0|TNPO3_HUMAN Transportin-3 OS=Homo sapiens GN=TNPO3 PE=1 SV=3;tr|C9J7E5|C9J7E5_HUMAN Transportin-3	Y+		Y+		Y+	Y+	0.00515836	0.184127	0.485204	-0.0336485	0.00706775	0.1514	0.056447	0.159228	0.0458645	0.176762	0.011724	0.199659
P09543-2	CNP	2',3'-cyclic-nucleotide 3'-phosphodiesterase	CN37_HUMAN	sp|P09543-2|CN37_HUMAN Isoform CNPI of 2,3-cyclic-nucleotide 3-phosphodiesterase OS=Homo sapiens GN=CNP;sp|P09543|CN37_HUMAN 2,3-cyclic-nucleotide 3-phosphodiesterase OS=Homo sapiens GN=CNP PE=1 SV=2						Y+	0.676012	0.0259843	0.387745	0.106052	0.333342	0.134068	0.304955	0.119201	0.272657	0.101226	0.017249	0.179847
P0CG35	TMSB15B	Thymosin beta-15B	TB15B_HUMAN	sp|P0CG35|TB15B_HUMAN Thymosin beta-15B OS=Homo sapiens GN=TMSB15B PE=1 SV=1;sp|P0CG34|TB15A_HUMAN Thymosin beta-15A OS=Homo sapiens GN=TMSB15A PE=1 SV=1;tr|H3BU88|H3BU88_HUMAN Thymosin beta-15B OS=Homo sapiens GN=TMSB15B PE=4 SV=1;tr|A0A087X1C1|A0A087X1C1				Y+		Y+	0.400912	0.159941	0.396258	0.153883	0.454243	0.150248	0.0315972	0.448514	0.119608	0.400292	0.0190769	0.392793
P11413	G6PD	Glucose-6-phosphate 1-dehydrogenase	G6PD_HUMAN	sp|P11413|G6PD_HUMAN Glucose-6-phosphate 1-dehydrogenase OS=Homo sapiens GN=G6PD PE=1 SV=4;sp|P11413-3|G6PD_HUMAN Isoform 3 of Glucose-6-phosphate 1-dehydrogenase OS=Homo sapiens GN=G6PD;sp|P11413-2|G6PD_HUMAN Isoform Long of Glucose-6-phosphate 1-dehydrog						Y+	0.274943	0.133844	0.727912	0.0465484	0.353284	0.137193	0.268311	0.11202	0.488527	0.058785	0.0349248	0.201866
P14174	MIF	Macrophage migration inhibitory factor	MIF_HUMAN	sp|P14174|MIF_HUMAN Macrophage migration inhibitory factor OS=Homo sapiens GN=MIF PE=1 SV=4	Y-						0.0218419	-0.290309	0.717917	0.0412035	0.315166	-0.142639	0.320615	-0.144138	0.665879	-0.070909	0.896617	-0.0171709
P14324-2	FDPS	Farnesyl pyrophosphate synthase	FPPS_HUMAN	sp|P14324-2|FPPS_HUMAN Isoform 2 of Farnesyl pyrophosphate synthase OS=Homo sapiens GN=FDPS;sp|P14324|FPPS_HUMAN Farnesyl pyrophosphate synthase OS=Homo sapiens GN=FDPS PE=1 SV=4;tr|A0A087X1D8|A0A087X1D8_HUMAN Farnesyl pyrophosphate synthase (Fragment) OS=						Y+	0.325447	0.0818377	0.826426	0.0151081	0.466903	-0.050365	0.137228	0.131658	0.170622	0.149432	0.0225128	0.191814
P14625	HSP90B1	Endoplasmin	ENPL_HUMAN	sp|P14625|ENPL_HUMAN Endoplasmin OS=Homo sapiens GN=HSP90B1 PE=1 SV=1				Y-	Y-		0.104751	0.77529	0.894403	0.0305657	0.789247	0.0504208	0.0448372	-0.300475	0.04116	-0.368256	0.336725	-0.211936
P14927	UQCRB	Cytochrome b-c1 complex subunit 7	QCR7_HUMAN	sp|P14927|QCR7_HUMAN Cytochrome b-c1 complex subunit 7 OS=Homo sapiens GN=UQCRB PE=1 SV=2;tr|B7Z2R2|B7Z2R2_HUMAN Cytochrome b-c1 complex subunit 7 OS=Homo sapiens GN=UQCRB PE=1 SV=1;sp|P14927-2|QCR7_HUMAN Isoform 2 of Cytochrome b-c1 complex subunit 7 OS=H	Y+	Y+		Y+			0.0415058	0.13459	0.0173874	0.0868163	0.226457	0.107661	0.013894	0.173153	0.0737678	0.0826283	0.0775871	0.108255
P15170-2	GSPT1	Eukaryotic peptide chain release factor GTP-binding subunit ERF3A	ERF3A_HUMAN	sp|P15170-2|ERF3A_HUMAN Isoform 2 of Eukaryotic peptide chain release factor GTP-binding subunit ERF3A OS=Homo sapiens GN=GSPT1;sp|P15170-3|ERF3A_HUMAN Isoform 3 of Eukaryotic peptide chain release factor GTP-binding subunit ERF3A OS=Homo sapiens GN=GSPT1;	Y+						0.00839043	0.101315	0.796209	-0.010747	0.976195	0.00157452	0.5284	0.0289159	0.292822	0.0456724	0.392349	0.0255265
P16870-2	CPE	Carboxypeptidase E	CBPE_HUMAN	sp|P16870-2|CBPE_HUMAN Isoform 2 of Carboxypeptidase E OS=Homo sapiens GN=CPE;sp|P16870|CBPE_HUMAN Carboxypeptidase E OS=Homo sapiens GN=CPE PE=1 SV=1	Y+						0.0280216	0.463919	0.462147	0.112674	0.395945	0.136348	0.105873	0.239658	0.0958955	0.299799	0.0784037	0.275434
P17812	CTPS1	CTP synthase 1	PYRG1_HUMAN	sp|P17812|PYRG1_HUMAN CTP synthase 1 OS=Homo sapiens GN=CTPS1 PE=1 SV=2;sp|P17812-2|PYRG1_HUMAN Isoform 2 of CTP synthase 1 OS=Homo sapiens GN=CTPS1					Y+		0.475648	0.0397635	0.279476	0.0514321	0.250413	0.0659981	0.0991778	0.100368	0.0340768	0.131054	0.174662	0.0706191
P17980	PSMC3	26S proteasome regulatory subunit 6A	PRS6A_HUMAN	tr|R4GNH3|R4GNH3_HUMAN 26S proteasome regulatory subunit 6A OS=Homo sapiens GN=PSMC3 PE=1 SV=1;sp|P17980|PRS6A_HUMAN 26S proteasome regulatory subunit 6A OS=Homo sapiens GN=PSMC3 PE=1 SV=3;tr|E9PM69|E9PM69_HUMAN 26S proteasome regulatory subunit 6A OS=Homo				Y+	Y+	Y+	0.182145	0.052443	0.204505	0.0557547	0.590307	0.0290051	0.0270082	0.065928	0.0477435	0.0755835	0.0155003	0.0835981
P18085	ARF4	ADP-ribosylation factor 4	ARF4_HUMAN	sp|P18085|ARF4_HUMAN ADP-ribosylation factor 4 OS=Homo sapiens GN=ARF4 PE=1 SV=3;tr|C9JAK5|C9JAK5_HUMAN ADP-ribosylation factor 4 OS=Homo sapiens GN=ARF4 PE=1 SV=1;tr|U3KQF2|U3KQF2_HUMAN ADP-ribosylation factor 4 OS=Homo sapiens GN=ARF4 PE=1 SV=1;tr|C9JPM4	Y+						0.0453946	0.662853	0.849634	-0.0107174	0.688165	0.0498462	0.566467	0.0347452	0.868348	-0.00880861	0.990361	0.00108767
P19022-2	CDH2	Cadherin-2	CADH2_HUMAN	sp|P19022-2|CADH2_HUMAN Isoform 2 of Cadherin-2 OS=Homo sapiens GN=CDH2;sp|P19022|CADH2_HUMAN Cadherin-2 OS=Homo sapiens GN=CDH2 PE=1 SV=4				Y+	Y+		0.466758	-0.0708404	0.497777	0.0756249	0.999255	-8.63075e-05	0.0222188	0.25106	0.00659951	0.301827	0.108095	0.209935
P19174-2	PLCG1	1-phosphatidylinositol 4,5-bisphosphate phosphodiesterase gamma-1	PLCG1_HUMAN	sp|P19174-2|PLCG1_HUMAN Isoform 2 of 1-phosphatidylinositol 4,5-bisphosphate phosphodiesterase gamma-1 OS=Homo sapiens GN=PLCG1;sp|P19174|PLCG1_HUMAN 1-phosphatidylinositol 4,5-bisphosphate phosphodiesterase gamma-1 OS=Homo sapiens GN=PLCG1 PE=1 SV=1					Y+	Y+	0.406112	-0.0419035	0.632962	-0.0315862	0.0866116	0.121159	0.0592449	0.116831	0.0210972	0.119807	0.0379186	0.151928
P19525-2	EIF2AK2	Interferon-induced, double-stranded RNA-activated protein kinase	E2AK2_HUMAN	sp|P19525-2|E2AK2_HUMAN Isoform 2 of Interferon-induced, double-stranded RNA-activated protein kinase OS=Homo sapiens GN=EIF2AK2;sp|P19525|E2AK2_HUMAN Interferon-induced, double-stranded RNA-activated protein kinase OS=Homo sapiens GN=EIF2AK2 PE=1 SV=2						Y+	0.347767	-0.0822458	0.659313	-0.0310483	0.722797	0.0229688	0.409705	0.0682173	0.168761	0.124123	0.0349037	0.181145
P20340	RAB6A	Ras-related protein Rab-6A	RAB6A_HUMAN	sp|P20340|RAB6A_HUMAN Ras-related protein Rab-6A OS=Homo sapiens GN=RAB6A PE=1 SV=3						Y+	0.0772867	0.31132	0.10066	0.421616	0.23795	0.234691	0.0765562	0.366651	0.0734701	0.549533	0.0316407	0.435397
P22033	MMUT	Methylmalonyl-CoA mutase, mitochondrial	MUTA_HUMAN	sp|P22033|MUTA_HUMAN Methylmalonyl-CoA mutase, mitochondrial OS=Homo sapiens GN=MUT PE=1 SV=4	Y+						0.0474412	0.146293	0.851836	-0.0103822	0.221243	0.0518265	0.332206	0.0583935	0.261155	0.059618	0.0627408	0.130774
P22087	FBL	rRNA 2'-O-methyltransferase fibrillarin	FBRL_HUMAN	sp|P22087|FBRL_HUMAN rRNA 2-O-methyltransferase fibrillarin OS=Homo sapiens GN=FBL PE=1 SV=2;tr|M0QXL5|M0QXL5_HUMAN rRNA 2-O-methyltransferase fibrillarin (Fragment) OS=Homo sapiens GN=FBL PE=1 SV=1;tr|M0R299|M0R299_HUMAN rRNA 2-O-methyltransferase fibr					Y-		0.281849	0.0941868	0.971313	-0.00379324	0.791585	0.0334296	0.0685009	-0.11997	0.0493261	-0.127975	0.195493	-0.109603
P23396	RPS3	40S ribosomal protein S3	RS3_HUMAN	sp|P23396|RS3_HUMAN 40S ribosomal protein S3 OS=Homo sapiens GN=RPS3 PE=1 SV=2;sp|P23396-2|RS3_HUMAN Isoform 2 of 40S ribosomal protein S3 OS=Homo sapiens GN=RPS3;tr|E9PL09|E9PL09_HUMAN 40S ribosomal protein S3 OS=Homo sapiens GN=RPS3 PE=1 SV=1;tr|E9PPU1|E				Y-	Y-	Y-	0.697855	0.0319409	0.126071	-0.118951	0.226575	-0.10306	0.0352675	-0.140769	0.0396998	-0.17331	0.0463685	-0.140744
P23634-5	ATP2B4	Plasma membrane calcium-transporting ATPase 4	AT2B4_HUMAN	sp|P23634-5|AT2B4_HUMAN Isoform ZK of Plasma membrane calcium-transporting ATPase 4 OS=Homo sapiens GN=ATP2B4;sp|P23634-4|AT2B4_HUMAN Isoform XK of Plasma membrane calcium-transporting ATPase 4 OS=Homo sapiens GN=ATP2B4;sp|P23634-3|AT2B4_HUMAN Isoform ZA o						Y+	0.695127	0.0449095	0.746865	0.0324216	0.454704	0.0735803	0.170492	0.200388	0.122441	0.256572	0.0204722	0.291682
P25786	PSMA1	Proteasome subunit alpha type-1	PSA1_HUMAN	sp|P25786|PSA1_HUMAN Proteasome subunit alpha type-1 OS=Homo sapiens GN=PSMA1 PE=1 SV=1;sp|P25786-2|PSA1_HUMAN Isoform Long of Proteasome subunit alpha type-1 OS=Homo sapiens GN=PSMA1;tr|F5GX11|F5GX11_HUMAN Proteasome endopeptidase complex OS=Homo sapiens					Y+	Y+	0.424288	0.0331459	0.235228	0.0561323	0.075632	0.0526943	0.11723	0.0711842	0.0275281	0.0608912	0.00873858	0.0690784
P26232-2	CTNNA2	Catenin alpha-2	CTNA2_HUMAN	sp|P26232-2|CTNA2_HUMAN Isoform 2 of Catenin alpha-2 OS=Homo sapiens GN=CTNNA2;sp|P26232-5|CTNA2_HUMAN Isoform 5 of Catenin alpha-2 OS=Homo sapiens GN=CTNNA2;sp|P26232|CTNA2_HUMAN Catenin alpha-2 OS=Homo sapiens GN=CTNNA2 PE=1 SV=5;sp|P26232-3|CTNA2_HUMAN					Y+		0.263353	-0.131713	0.622486	-0.101651	0.643013	-0.0703669	0.0854809	0.226587	0.0305446	0.319284	0.204493	0.224597
P26885	FKBP2	Peptidyl-prolyl cis-trans isomerase FKBP2	FKBP2_HUMAN	sp|P26885|FKBP2_HUMAN Peptidyl-prolyl cis-trans isomerase FKBP2 OS=Homo sapiens GN=FKBP2 PE=1 SV=2;tr|F5H0N4|F5H0N4_HUMAN Peptidylprolyl isomerase (Fragment) OS=Homo sapiens GN=FKBP2 PE=1 SV=1					Y-		0.286616	0.135011	0.992367	0.00110626	0.82782	-0.0222139	0.243308	-0.0889006	0.0213018	-0.141719	0.883432	-0.00817633
P28288-2	ABCD3	ATP-binding cassette sub-family D member 3	ABCD3_HUMAN	sp|P28288-2|ABCD3_HUMAN Isoform 2 of ATP-binding cassette sub-family D member 3 OS=Homo sapiens GN=ABCD3;sp|P28288|ABCD3_HUMAN ATP-binding cassette sub-family D member 3 OS=Homo sapiens GN=ABCD3 PE=1 SV=1					Y+		0.502261	0.0402026	0.501346	-0.0275049	0.661405	0.0435491	0.0571803	0.142375	0.0315068	0.162181	0.344069	0.0966444
P29218	IMPA1	Inositol monophosphatase 1	IMPA1_HUMAN	sp|P29218|IMPA1_HUMAN Inositol monophosphatase 1 OS=Homo sapiens GN=IMPA1 PE=1 SV=1;sp|P29218-3|IMPA1_HUMAN Isoform 3 of Inositol monophosphatase 1 OS=Homo sapiens GN=IMPA1;tr|H0YBL1|H0YBL1_HUMAN Inositol-1-monophosphatase (Fragment) OS=Homo sapiens GN=IMP				Y+	Y+		0.890277	-0.00837469	0.95532	0.00479746	0.187002	0.0949216	0.0189835	0.205146	0.0182826	0.264759	0.0622913	0.206461
P30419	NMT1	Glycylpeptide N-tetradecanoyltransferase 1	NMT1_HUMAN	sp|P30419|NMT1_HUMAN Glycylpeptide N-tetradecanoyltransferase 1 OS=Homo sapiens GN=NMT1 PE=1 SV=2;sp|P30419-2|NMT1_HUMAN Isoform Short of Glycylpeptide N-tetradecanoyltransferase 1 OS=Homo sapiens GN=NMT1					Y-		0.183895	0.316741	0.232677	-0.118779	0.175705	-0.123552	0.236869	-0.0919318	0.0373075	-0.14515	0.161933	-0.0986943
P32004-3	L1CAM	Neural cell adhesion molecule L1	L1CAM_HUMAN	sp|P32004-3|L1CAM_HUMAN Isoform 3 of Neural cell adhesion molecule L1 OS=Homo sapiens GN=L1CAM;sp|P32004-2|L1CAM_HUMAN Isoform 2 of Neural cell adhesion molecule L1 OS=Homo sapiens GN=L1CAM;sp|P32004|L1CAM_HUMAN Neural cell adhesion molecule L1 OS=Homo sap				Y+		Y+	0.621583	0.0893373	0.319537	0.230183	0.623638	0.103959	0.0292164	0.586933	0.050864	0.619582	0.0149912	0.589621
P32242	OTX1	Homeobox protein OTX1	OTX1_HUMAN	sp|P32242|OTX1_HUMAN Homeobox protein OTX1 OS=Homo sapiens GN=OTX1 PE=1 SV=1						Y+	0.332339	0.21618	0.472589	0.180014	0.371349	0.1906	0.438147	0.164381	0.0940695	0.424994	0.015845	0.548106
P32969	RPL9	60S ribosomal protein L9	RL9_HUMAN	sp|P32969|RL9_HUMAN 60S ribosomal protein L9 OS=Homo sapiens GN=RPL9 PE=1 SV=1;tr|H0Y9V9|H0Y9V9_HUMAN 60S ribosomal protein L9 (Fragment) OS=Homo sapiens GN=RPL9 PE=1 SV=1;tr|D6RAN4|D6RAN4_HUMAN 60S ribosomal protein L9 (Fragment) OS=Homo sapiens GN=RPL9 P				Y-	Y-		0.798185	-0.0278559	0.0919068	-0.160272	0.0804686	-0.144476	0.0220665	-0.190463	0.0112428	-0.218474	0.158871	-0.115297
P33176	KIF5B	Kinesin-1 heavy chain	KINH_HUMAN	sp|P33176|KINH_HUMAN Kinesin-1 heavy chain OS=Homo sapiens GN=KIF5B PE=1 SV=1				Y+	Y+		0.911451	-0.00648355	0.872923	0.010509	0.558815	0.0366688	0.0235507	0.146646	0.0124352	0.164724	0.0600762	0.102415
P34897-3	SHMT2	Serine hydroxymethyltransferase, mitochondrial	GLYM_HUMAN	sp|P34897-3|GLYM_HUMAN Isoform 3 of Serine hydroxymethyltransferase, mitochondrial OS=Homo sapiens GN=SHMT2;sp|P34897|GLYM_HUMAN Serine hydroxymethyltransferase, mitochondrial OS=Homo sapiens GN=SHMT2 PE=1 SV=3;sp|P34897-2|GLYM_HUMAN Isoform 2 of Serine hy	Y+						0.0180726	0.28082	0.510645	0.0655322	0.351396	0.0529175	0.355279	0.0536199	0.318659	0.0642834	0.194296	0.0710659
Q96CP2	FLYWCH2	FLYWCH family member 2	FWCH2_HUMAN	tr|I3L4I0|I3L4I0_HUMAN FLYWCH family member 2 (Fragment) OS=Homo sapiens GN=FLYWCH2 PE=1 SV=1;tr|I3L1Y9|I3L1Y9_HUMAN FLYWCH family member 2 OS=Homo sapiens GN=FLYWCH2 PE=1 SV=1;sp|Q96CP2|FWCH2_HUMAN FLYWCH family member 2 OS=Homo sapiens GN=FLYWCH2 PE=1 SV			Y+				0.534421	0.0517101	0.168745	0.143258	0.0458963	0.162224	0.80955	0.0244126	0.648633	0.0277667	0.235626	0.101202
P36578	RPL4	60S ribosomal protein L4	RL4_HUMAN	sp|P36578|RL4_HUMAN 60S ribosomal protein L4 OS=Homo sapiens GN=RPL4 PE=1 SV=5;tr|H3BM89|H3BM89_HUMAN 60S ribosomal protein L4 OS=Homo sapiens GN=RPL4 PE=1 SV=1;tr|H3BTP7|H3BTP7_HUMAN 60S ribosomal protein L4 (Fragment) OS=Homo sapiens GN=RPL4 PE=1 SV=1						Y-	0.266276	0.11097	0.460145	-0.0763164	0.414993	-0.0416131	0.165337	-0.10086	0.146537	-0.127119	0.0207802	-0.140678
P37198	NUP62	Nuclear pore glycoprotein p62	NUP62_HUMAN	sp|P37198|NUP62_HUMAN Nuclear pore glycoprotein p62 OS=Homo sapiens GN=NUP62 PE=1 SV=3;tr|M0QXN5|M0QXN5_HUMAN Nuclear pore glycoprotein p62 OS=Homo sapiens GN=NUP62 PE=1 SV=1		Y+		Y+		Y+	0.350415	0.0567851	0.0468789	0.120473	0.35938	0.0563726	0.0338318	0.0857115	0.132815	0.063961	0.0456082	0.114186
P40616-2	ARL1	ADP-ribosylation factor-like protein 1	ARL1_HUMAN	sp|P40616-2|ARL1_HUMAN Isoform 2 of ADP-ribosylation factor-like protein 1 OS=Homo sapiens GN=ARL1;sp|P40616|ARL1_HUMAN ADP-ribosylation factor-like protein 1 OS=Homo sapiens GN=ARL1 PE=1 SV=1;tr|F8VYN9|F8VYN9_HUMAN ADP-ribosylation factor-like protein 1 O						Y-	0.222534	0.323579	0.136807	-0.203378	0.320458	-0.120363	0.320242	-0.111797	0.145793	-0.21306	0.0333019	-0.241469
P40855-5	PEX19	Peroxisomal biogenesis factor 19	PEX19_HUMAN	tr|Q5QNY5|Q5QNY5_HUMAN Peroxisomal biogenesis factor 19 (Fragment) OS=Homo sapiens GN=PEX19 PE=1 SV=1;sp|P40855-5|PEX19_HUMAN Isoform 5 of Peroxisomal biogenesis factor 19 OS=Homo sapiens GN=PEX19;sp|P40855|PEX19_HUMAN Peroxisomal biogenesis factor 19 OS=H				Y+		Y+	0.254724	-0.118352	0.85916	-0.0312762	0.877159	0.0180635	0.0327681	0.278952	0.578461	0.0809312	0.0203868	0.257748
P41227-2	NAA10	N-alpha-acetyltransferase 10	NAA10_HUMAN	sp|P41227-2|NAA10_HUMAN Isoform 2 of N-alpha-acetyltransferase 10 OS=Homo sapiens GN=NAA10;sp|P41227|NAA10_HUMAN N-alpha-acetyltransferase 10 OS=Homo sapiens GN=NAA10 PE=1 SV=1;tr|C9JN83|C9JN83_HUMAN N-alpha-acetyltransferase 10 (Fragment) OS=Homo sapiens	Y+						0.0234959	0.198039	0.939892	0.00810671	0.501412	0.0572453	0.190571	0.129551	0.146445	0.121061	0.213289	0.102465
P42025	ACTR1B	Beta-centractin	ACTY_HUMAN	sp|P42025|ACTY_HUMAN Beta-centractin OS=Homo sapiens GN=ACTR1B PE=1 SV=1				Y+	Y+	Y+	0.436875	-0.0334249	0.48188	0.0526514	0.144628	0.185934	0.0048353	0.161586	0.0296869	0.194491	0.0141501	0.201529
P43121	MCAM	Cell surface glycoprotein MUC18	MUC18_HUMAN	sp|P43121|MUC18_HUMAN Cell surface glycoprotein MUC18 OS=Homo sapiens GN=MCAM PE=1 SV=2;sp|P43121-2|MUC18_HUMAN Isoform 2 of Cell surface glycoprotein MUC18 OS=Homo sapiens GN=MCAM				Y+			0.679739	0.0742717	0.528995	0.111086	0.428862	0.147362	0.0373011	0.381616	0.0841285	0.351261	0.300042	0.163398
P43155-2	CRAT	Carnitine O-acetyltransferase	CACP_HUMAN	sp|P43155-2|CACP_HUMAN Isoform 2 of Carnitine O-acetyltransferase OS=Homo sapiens GN=CRAT;sp|P43155|CACP_HUMAN Carnitine O-acetyltransferase OS=Homo sapiens GN=CRAT PE=1 SV=5;sp|P43155-3|CACP_HUMAN Isoform 3 of Carnitine O-acetyltransferase OS=Homo sapiens						Y+	0.474476	0.0621996	0.724887	0.053659	0.550094	0.0569234	0.74309	0.034708	0.320088	0.125591	0.0353755	0.247219
P43686	PSMC4	26S proteasome regulatory subunit 6B	PRS6B_HUMAN	sp|P43686|PRS6B_HUMAN 26S proteasome regulatory subunit 6B OS=Homo sapiens GN=PSMC4 PE=1 SV=2;sp|P43686-2|PRS6B_HUMAN Isoform 2 of 26S proteasome regulatory subunit 6B OS=Homo sapiens GN=PSMC4				Y+	Y+	Y+	0.22229	0.0947118	0.336225	0.0741014	0.178715	0.0924144	0.0456216	0.149054	0.0326233	0.165441	0.0249574	0.181202
P43897	TSFM	Elongation factor Ts, mitochondrial	EFTS_HUMAN	sp|P43897|EFTS_HUMAN Elongation factor Ts, mitochondrial OS=Homo sapiens GN=TSFM PE=1 SV=2;sp|P43897-2|EFTS_HUMAN Isoform 2 of Elongation factor Ts, mitochondrial OS=Homo sapiens GN=TSFM;tr|C9JT21|C9JT21_HUMAN Elongation factor Ts, mitochondrial (Fragment)					Y-		0.597341	-0.0159683	0.396489	0.0944233	0.0838881	-0.0678658	0.339931	-0.0562553	0.0276683	-0.0986881	0.433454	-0.0486078
P46108	CRK	Adapter molecule crk	CRK_HUMAN	sp|P46108|CRK_HUMAN Adapter molecule crk OS=Homo sapiens GN=CRK PE=1 SV=2;sp|P46108-2|CRK_HUMAN Isoform Crk-I of Adapter molecule crk OS=Homo sapiens GN=CRK						Y+	0.921172	-0.00281143	0.925155	0.00374937	0.359617	0.0457273	0.210975	0.0496893	0.346644	0.0486622	0.0306603	0.0851908
P46109	CRKL	Crk-like protein	CRKL_HUMAN	sp|P46109|CRKL_HUMAN Crk-like protein OS=Homo sapiens GN=CRKL PE=1 SV=1						Y+	0.19257	0.0579505	0.268823	0.0649838	0.100142	0.0762458	0.175861	0.0741515	0.16606	0.0886827	0.0289843	0.112344
P46736-2	BRCC3	Lys-63-specific deubiquitinase BRCC36	BRCC3_HUMAN	tr|X6RJS7|X6RJS7_HUMAN Lys-63-specific deubiquitinase BRCC36 (Fragment) OS=Homo sapiens GN=BRCC3 PE=1 SV=1;sp|P46736-2|BRCC3_HUMAN Isoform 1 of Lys-63-specific deubiquitinase BRCC36 OS=Homo sapiens GN=BRCC3;sp|P46736-3|BRCC3_HUMAN Isoform 3 of Lys-63-speci						Y+	0.384118	0.120154	0.590081	0.0616293	0.293852	0.114219	0.278714	0.112823	0.108853	0.170612	0.0249106	0.235519
P46777	RPL5	60S ribosomal protein L5	RL5_HUMAN	sp|P46777|RL5_HUMAN 60S ribosomal protein L5 OS=Homo sapiens GN=RPL5 PE=1 SV=3						Y-	0.763203	-0.0137906	0.990376	-0.00123787	0.279032	-0.0481949	0.238794	-0.0667167	0.214511	-0.0839281	0.0490869	-0.110498
Q9HBH5	RDH14	Retinol dehydrogenase 14	RDH14_HUMAN	sp|Q9HBH5|RDH14_HUMAN Retinol dehydrogenase 14 OS=Homo sapiens GN=RDH14 PE=1 SV=1		Y+	Y+				0.878293	0.00737858	0.0473935	0.109934	0.0128533	0.164273	0.773837	-0.0315523	0.690867	0.0634489	0.100507	0.11509
P48634-2	PRRC2A	Protein PRRC2A	PRC2A_HUMAN	sp|P48634-2|PRC2A_HUMAN Isoform 2 of Protein PRRC2A OS=Homo sapiens GN=PRRC2A;sp|P48634-3|PRC2A_HUMAN Isoform 3 of Protein PRRC2A OS=Homo sapiens GN=PRRC2A;sp|P48634|PRC2A_HUMAN Protein PRRC2A OS=Homo sapiens GN=PRRC2A PE=1 SV=3;sp|P48634-4|PRC2A_HUMAN Iso				Y+	Y+	Y+	0.123889	0.113144	0.107276	0.105463	0.10255	0.146267	0.00712033	0.192805	0.0066759	0.191296	0.00279646	0.143262
P49006	MARCKSL1	MARCKS-related protein	MRP_HUMAN	sp|P49006|MRP_HUMAN MARCKS-related protein OS=Homo sapiens GN=MARCKSL1 PE=1 SV=2				Y+		Y+	0.997669	0.000710011	0.474163	0.182309	0.329488	0.23388	0.0211768	0.646879	0.108901	0.623436	0.00749283	0.735488
P49207	RPL34	60S ribosomal protein L34	RL34_HUMAN	sp|P49207|RL34_HUMAN 60S ribosomal protein L34 OS=Homo sapiens GN=RPL34 PE=1 SV=3						Y-	0.589503	-0.0450706	0.582004	-0.0929689	0.451895	-0.0664778	0.120466	-0.14822	0.0717177	-0.198811	0.0261411	-0.272093
P49366	DHPS	Deoxyhypusine synthase	DHYS_HUMAN	sp|P49366|DHYS_HUMAN Deoxyhypusine synthase OS=Homo sapiens GN=DHPS PE=1 SV=1;tr|A0A087WZK0|A0A087WZK0_HUMAN Deoxyhypusine synthase OS=Homo sapiens GN=DHPS PE=1 SV=1;tr|M0R0V2|M0R0V2_HUMAN Deoxyhypusine synthase (Fragment) OS=Homo sapiens GN=DHPS PE=1 SV=1						Y+	0.270441	0.19894	0.558133	0.0665908	0.256781	0.123201	0.0724547	0.181724	0.491406	0.124521	0.0136344	0.288889
P49411	TUFM	Elongation factor Tu, mitochondrial	EFTU_HUMAN	sp|P49411|EFTU_HUMAN Elongation factor Tu, mitochondrial OS=Homo sapiens GN=TUFM PE=1 SV=2	Y+						0.0478179	0.192863	0.610395	0.0480204	0.0896505	0.132564	0.41772	-0.0473146	0.302778	-0.060761	0.823625	0.0156078
P49589-3	CARS1	Cysteine--tRNA ligase, cytoplasmic	SYCC_HUMAN	sp|P49589-3|SYCC_HUMAN Isoform 3 of Cysteine--tRNA ligase, cytoplasmic OS=Homo sapiens GN=CARS;tr|B4DKY1|B4DKY1_HUMAN Cysteine--tRNA ligase, cytoplasmic OS=Homo sapiens GN=CARS PE=1 SV=1;sp|P49589-2|SYCC_HUMAN Isoform 2 of Cysteine--tRNA ligase, cytoplasmi					Y+		0.135658	0.244226	0.829234	0.024693	0.746311	0.0329552	0.131197	0.167671	0.0471095	0.204319	0.156367	0.147743
P49756	RBM25	RNA-binding protein 25	RBM25_HUMAN	sp|P49756|RBM25_HUMAN RNA-binding protein 25 OS=Homo sapiens GN=RBM25 PE=1 SV=3				Y+			0.0528837	0.0738482	0.519744	0.0178809	0.231375	0.0356865	0.023735	0.0548935	0.10753	0.0501547	0.0889454	0.0551414
P49770	EIF2B2	Translation initiation factor eIF-2B subunit beta	EI2BB_HUMAN	sp|P49770|EI2BB_HUMAN Translation initiation factor eIF-2B subunit beta OS=Homo sapiens GN=EIF2B2 PE=1 SV=3				Y+			0.0526483	0.266057	0.5886	0.0661092	0.12006	0.136014	0.00724293	0.209602	0.523359	0.0795121	0.269765	0.126786
P49841	GSK3B	Glycogen synthase kinase-3 beta	GSK3B_HUMAN	sp|P49841|GSK3B_HUMAN Glycogen synthase kinase-3 beta OS=Homo sapiens GN=GSK3B PE=1 SV=2;sp|P49841-2|GSK3B_HUMAN Isoform 2 of Glycogen synthase kinase-3 beta OS=Homo sapiens GN=GSK3B				Y+	Y+		0.943559	-0.0075984	0.659586	0.0669503	0.488214	0.0774593	0.0256415	0.273085	0.0242639	0.32503	0.0740032	0.256984
P50897	PPT1	Palmitoyl-protein thioesterase 1	PPT1_HUMAN	sp|P50897|PPT1_HUMAN Palmitoyl-protein thioesterase 1 OS=Homo sapiens GN=PPT1 PE=1 SV=1;tr|E9PMG2|E9PMG2_HUMAN Palmitoyl-protein thioesterase 1 (Fragment) OS=Homo sapiens GN=PPT1 PE=1 SV=1;tr|E9PIA8|E9PIA8_HUMAN Palmitoyl-protein thioesterase 1 (Fragment)	Y-						0.0213688	-0.115766	0.608869	-0.0218873	0.622146	-0.0160565	0.777601	0.02844	0.630501	0.0331283	0.720612	-0.0312805
P51116	FXR2	Fragile X mental retardation syndrome-related protein 2	FXR2_HUMAN	sp|P51116|FXR2_HUMAN Fragile X mental retardation syndrome-related protein 2 OS=Homo sapiens GN=FXR2 PE=1 SV=2	Y+			Y+	Y+	Y+	0.0446132	0.29764	0.221842	0.153693	0.0555704	0.211485	0.0265352	0.207546	0.00100394	0.341759	0.00693371	0.247239
P51513-4	NOVA1	RNA-binding protein Nova-1	NOVA1_HUMAN	sp|P51513-4|NOVA1_HUMAN Isoform 4 of RNA-binding protein Nova-1 OS=Homo sapiens GN=NOVA1;sp|P51513|NOVA1_HUMAN RNA-binding protein Nova-1 OS=Homo sapiens GN=NOVA1 PE=1 SV=1;sp|P51513-5|NOVA1_HUMAN Isoform 5 of RNA-binding protein Nova-1 OS=Homo sapiens GN=				Y+			0.934276	-0.0126829	0.748038	0.0734406	0.694737	0.075212	0.0369379	0.45054	0.108501	0.356356	0.0828471	0.350054
P51580	TPMT	Thiopurine S-methyltransferase	TPMT_HUMAN	sp|P51580|TPMT_HUMAN Thiopurine S-methyltransferase OS=Homo sapiens GN=TPMT PE=1 SV=1					Y-		0.367612	0.177419	0.15016	-0.114342	0.173502	-0.109341	0.127641	-0.101774	0.0374397	-0.11605	0.308577	-0.0647516
P52943	CRIP2	Cysteine-rich protein 2	CRIP2_HUMAN	sp|P52943|CRIP2_HUMAN Cysteine-rich protein 2 OS=Homo sapiens GN=CRIP2 PE=1 SV=1;tr|H0YHD8|H0YHD8_HUMAN Cysteine-rich protein 2 (Fragment) OS=Homo sapiens GN=CRIP2 PE=1 SV=1;tr|H0YFA4|H0YFA4_HUMAN Cysteine-rich protein 2 (Fragment) OS=Homo sapiens GN=CRIP2				Y+	Y+		0.554264	-0.0704145	0.984434	-0.00303078	0.955505	0.00895309	0.0399679	0.304987	0.0256554	0.28845	0.221542	0.255921
P53990	IST1	IST1 homolog	IST1_HUMAN	sp|P53990|IST1_HUMAN IST1 homolog OS=Homo sapiens GN=IST1 PE=1 SV=1;tr|H3BMU1|H3BMU1_HUMAN IST1 homolog (Fragment) OS=Homo sapiens GN=IST1 PE=1 SV=1;tr|H3BUI0|H3BUI0_HUMAN IST1 homolog (Fragment) OS=Homo sapiens GN=IST1 PE=1 SV=1;sp|P53990-2|IST1_HUMAN Iso						Y+	0.507433	-0.0385323	0.696001	0.0522547	0.54185	0.0746894	0.078435	0.114	0.0977913	0.100649	0.0221944	0.153248
P53999	SUB1	Activated RNA polymerase II transcriptional coactivator p15	TCP4_HUMAN	sp|P53999|TCP4_HUMAN Activated RNA polymerase II transcriptional coactivator p15 OS=Homo sapiens GN=SUB1 PE=1 SV=3		Y+					0.109072	0.0518179	0.0312442	0.113668	0.143116	0.121787	0.0884965	-0.103438	0.606418	-0.0439959	0.747981	0.030365
P54289-3	CACNA2D1	Voltage-dependent calcium channel subunit alpha-2/delta-1	CA2D1_HUMAN	sp|P54289-3|CA2D1_HUMAN Isoform 3 of Voltage-dependent calcium channel subunit alpha-2/delta-1 OS=Homo sapiens GN=CACNA2D1;sp|P54289-2|CA2D1_HUMAN Isoform 2 of Voltage-dependent calcium channel subunit alpha-2/delta-1 OS=Homo sapiens GN=CACNA2D1;sp|P54289-						Y+	0.734299	0.0378056	0.629473	0.0523033	0.215606	0.129505	0.147936	0.297505	0.0881542	0.411696	0.0303074	0.448082
P55010	EIF5	Eukaryotic translation initiation factor 5	IF5_HUMAN	sp|P55010|IF5_HUMAN Eukaryotic translation initiation factor 5 OS=Homo sapiens GN=EIF5 PE=1 SV=2;tr|H0YLZ1|H0YLZ1_HUMAN Eukaryotic translation initiation factor 5 (Fragment) OS=Homo sapiens GN=EIF5 PE=1 SV=1;tr|H0YN40|H0YN40_HUMAN Eukaryotic translation in				Y+			0.284307	0.0996618	0.55687	-0.034595	0.269163	-0.0652447	0.0187771	0.0627475	0.435891	0.0343943	0.611899	0.0132217
P55210-2	CASP7	Caspase-7	CASP7_HUMAN	tr|Q5SVL2|Q5SVL2_HUMAN Caspase-7 (Fragment) OS=Homo sapiens GN=CASP7 PE=1 SV=1;sp|P55210-2|CASP7_HUMAN Isoform Beta of Caspase-7 OS=Homo sapiens GN=CASP7;sp|P55210|CASP7_HUMAN Caspase-7 OS=Homo sapiens GN=CASP7 PE=1 SV=1;sp|P55210-3|CASP7_HUMAN Isoform Alp					Y-		0.4544	-0.140535	0.167687	-0.300828	0.283716	-0.203825	0.290995	-0.191757	0.0374988	-0.343526	0.0500866	-0.282844
P55884	EIF3B	Eukaryotic translation initiation factor 3 subunit B	EIF3B_HUMAN	sp|P55884|EIF3B_HUMAN Eukaryotic translation initiation factor 3 subunit B OS=Homo sapiens GN=EIF3B PE=1 SV=3;sp|P55884-2|EIF3B_HUMAN Isoform 2 of Eukaryotic translation initiation factor 3 subunit B OS=Homo sapiens GN=EIF3B				Y-	Y-		0.351755	0.0307183	0.344286	-0.0773015	0.317143	-0.0491099	0.00188734	-0.147567	0.0022667	-0.158125	0.0795045	-0.130658
P56192	MARS1	Methionine--tRNA ligase, cytoplasmic	SYMC_HUMAN	sp|P56192|SYMC_HUMAN Methionine--tRNA ligase, cytoplasmic OS=Homo sapiens GN=MARS PE=1 SV=2;sp|P56192-2|SYMC_HUMAN Isoform 2 of Methionine--tRNA ligase, cytoplasmic OS=Homo sapiens GN=MARS					Y+	Y+	0.148027	0.240765	0.937588	0.00272417	0.766492	0.0159097	0.0848678	0.0662851	0.0473582	0.071928	0.037718	0.0829482
P56589	PEX3	Peroxisomal biogenesis factor 3	PEX3_HUMAN	sp|P56589|PEX3_HUMAN Peroxisomal biogenesis factor 3 OS=Homo sapiens GN=PEX3 PE=1 SV=1;tr|Q7Z6V3|Q7Z6V3_HUMAN Peroxisomal biogenesis factor 3 (Fragment) OS=Homo sapiens GN=PEX3 PE=1 SV=1					Y+		0.448535	-0.14742	0.214939	-0.0971901	0.87441	0.0126572	0.284168	0.174006	0.0452359	0.351734	0.859934	-0.0090723
P57740-2	NUP107	Nuclear pore complex protein Nup107	NU107_HUMAN	sp|P57740-2|NU107_HUMAN Isoform 2 of Nuclear pore complex protein Nup107 OS=Homo sapiens GN=NUP107;sp|P57740|NU107_HUMAN Nuclear pore complex protein Nup107 OS=Homo sapiens GN=NUP107 PE=1 SV=1;sp|P57740-3|NU107_HUMAN Isoform 3 of Nuclear pore complex prote						Y-	0.362696	-0.0950408	0.844132	-0.0375834	0.851379	-0.0235014	0.403321	-0.0757403	0.174241	-0.144006	0.0134635	-0.230926
P61020	RAB5B	Ras-related protein Rab-5B	RAB5B_HUMAN	sp|P61020|RAB5B_HUMAN Ras-related protein Rab-5B OS=Homo sapiens GN=RAB5B PE=1 SV=1;sp|P61020-2|RAB5B_HUMAN Isoform 2 of Ras-related protein Rab-5B OS=Homo sapiens GN=RAB5B;tr|F8VUA5|F8VUA5_HUMAN Ras-related protein Rab-5B (Fragment) OS=Homo sapiens GN=RAB						Y+	0.199824	0.106132	0.525518	0.0922976	0.080085	0.149958	0.158577	0.174232	0.10034	0.284351	0.00434136	0.325162
P61201	COPS2	COP9 signalosome complex subunit 2	CSN2_HUMAN	sp|P61201|CSN2_HUMAN COP9 signalosome complex subunit 2 OS=Homo sapiens GN=COPS2 PE=1 SV=1;sp|P61201-2|CSN2_HUMAN Isoform 2 of COP9 signalosome complex subunit 2 OS=Homo sapiens GN=COPS2;tr|B4DIH5|B4DIH5_HUMAN COP9 signalosome complex subunit 2 OS=Homo sap						Y+	0.153861	0.0454302	0.186852	0.0361938	0.226896	0.056396	0.141815	0.0760865	0.239481	0.0514646	0.00355849	0.118769
P61601	NCALD	Neurocalcin-delta	NCALD_HUMAN	sp|P61601|NCALD_HUMAN Neurocalcin-delta OS=Homo sapiens GN=NCALD PE=1 SV=2;tr|E5RGA9|E5RGA9_HUMAN Neurocalcin-delta OS=Homo sapiens GN=NCALD PE=1 SV=1						Y+	0.842334	0.0233684	0.708174	0.0398879	0.817796	0.0230947	0.103114	0.400393	0.0551864	0.376721	0.0407684	0.358253
P61970	NUTF2	Nuclear transport factor 2	NTF2_HUMAN	sp|P61970|NTF2_HUMAN Nuclear transport factor 2 OS=Homo sapiens GN=NUTF2 PE=1 SV=1;tr|H3BRV9|H3BRV9_HUMAN Nuclear transport factor 2 (Fragment) OS=Homo sapiens GN=NUTF2 PE=1 SV=1					Y-		0.228031	-0.0615458	0.335449	0.0842228	0.788601	-0.0185051	0.728284	-0.0250988	0.0238314	-0.0987101	0.74482	0.0210543
P62249	RPS16	40S ribosomal protein S16	RS16_HUMAN	sp|P62249|RS16_HUMAN 40S ribosomal protein S16 OS=Homo sapiens GN=RPS16 PE=1 SV=2;tr|M0R210|M0R210_HUMAN 40S ribosomal protein S16 OS=Homo sapiens GN=RPS16 PE=1 SV=1;tr|M0R3H0|M0R3H0_HUMAN 40S ribosomal protein S16 OS=Homo sapiens GN=RPS16 PE=1 SV=1;tr|M0R				Y-	Y-	Y-	0.135372	-0.0818758	0.210342	-0.142886	0.161442	-0.103238	0.0162403	-0.156198	0.0207421	-0.168487	0.00194574	-0.221583
Q13485	SMAD4	Mothers against decapentaplegic homolog 4	SMAD4_HUMAN	tr|K7EIU8|K7EIU8_HUMAN Mothers against decapentaplegic homolog OS=Homo sapiens GN=SMAD4 PE=1 SV=1;sp|Q13485|SMAD4_HUMAN Mothers against decapentaplegic homolog 4 OS=Homo sapiens GN=SMAD4 PE=1 SV=1		Y+	Y+	Y+		Y+	0.119421	0.132319	0.0128798	0.143447	0.00200063	0.17781	0.033934	0.165783	0.10011	0.0893903	0.0422109	0.307878
O75116	ROCK2	Rho-associated protein kinase 2	ROCK2_HUMAN	sp|O75116|ROCK2_HUMAN Rho-associated protein kinase 2 OS=Homo sapiens GN=ROCK2 PE=1 SV=4;tr|D6REE7|D6REE7_HUMAN Rho-associated protein kinase 2 OS=Homo sapiens GN=ROCK2 PE=1 SV=1;tr|E9PF63|E9PF63_HUMAN Rho-associated protein kinase 2 OS=Homo sapiens GN=ROC			Y+				0.183589	0.125116	0.95372	0.0076046	0.0491998	0.179067	0.874263	0.0141768	0.406398	0.124735	0.167002	0.139767
P62306	SNRPF	Small nuclear ribonucleoprotein F	RUXF_HUMAN	sp|P62306|RUXF_HUMAN Small nuclear ribonucleoprotein F OS=Homo sapiens GN=SNRPF PE=1 SV=1;tr|A0A0B4J254|A0A0B4J254_HUMAN Small nuclear ribonucleoprotein F OS=Homo sapiens GN=SNRPF PE=1 SV=1;tr|F8W0W6|F8W0W6_HUMAN Small nuclear ribonucleoprotein F OS=Homo s						Y+	0.0521516	0.115546	0.23288	0.17859	0.789316	0.0403128	0.294011	0.105128	0.572062	0.038929	0.0267843	0.179921
Q9Y4A5-2	TRRAP	Transformation/transcription domain-associated protein	TRRAP_HUMAN	tr|H0Y4W2|H0Y4W2_HUMAN Transformation/transcription domain-associated protein (Fragment) OS=Homo sapiens GN=TRRAP PE=1 SV=1;tr|F2Z2U4|F2Z2U4_HUMAN Transformation/transcription domain-associated protein OS=Homo sapiens GN=TRRAP PE=1 SV=3;sp|Q9Y4A5-2|TRRAP_H		Y+	Y+	Y+		Y+	0.315941	0.0286064	0.0253297	0.0710239	0.015843	0.180284	0.0329725	0.175142	0.0566121	0.187859	0.0369879	0.187861
P62750	RPL23A	60S ribosomal protein L23a	RL23A_HUMAN	sp|P62750|RL23A_HUMAN 60S ribosomal protein L23a OS=Homo sapiens GN=RPL23A PE=1 SV=1;tr|H7BY10|H7BY10_HUMAN 60S ribosomal protein L23a (Fragment) OS=Homo sapiens GN=RPL23A PE=1 SV=1;tr|K7ERT8|K7ERT8_HUMAN 60S ribosomal protein L23a (Fragment) OS=Homo sapie						Y-	0.672328	-0.0454535	0.216463	-0.166052	0.203619	-0.148969	0.2404	-0.159614	0.131966	-0.206673	0.0470652	-0.269668
P62879	GNB2	Guanine nucleotide-binding protein G(I)/G(S)/G(T) subunit beta-2	GBB2_HUMAN	sp|P62879|GBB2_HUMAN Guanine nucleotide-binding protein G(I)/G(S)/G(T) subunit beta-2 OS=Homo sapiens GN=GNB2 PE=1 SV=3;tr|E7EP32|E7EP32_HUMAN Guanine nucleotide-binding protein G(I)/G(S)/G(T) subunit beta-2 OS=Homo sapiens GN=GNB2 PE=1 SV=1;tr|C9JIS1|C9JI					Y+	Y+	0.519567	0.134986	0.120859	0.223103	0.236906	0.149327	0.144965	0.200336	0.0274825	0.288587	0.046916	0.304198
P62913-2	RPL11	60S ribosomal protein L11	RL11_HUMAN	sp|P62913-2|RL11_HUMAN Isoform 2 of 60S ribosomal protein L11 OS=Homo sapiens GN=RPL11;sp|P62913|RL11_HUMAN 60S ribosomal protein L11 OS=Homo sapiens GN=RPL11 PE=1 SV=2;tr|Q5VVC9|Q5VVC9_HUMAN 60S ribosomal protein L11 (Fragment) OS=Homo sapiens GN=RPL11 PE					Y-		0.933287	0.00544453	0.371783	-0.100815	0.960228	0.00427151	0.133029	-0.124886	0.0245744	-0.208995	0.100162	-0.12348
P63000	RAC1	Ras-related C3 botulinum toxin substrate 1	RAC1_HUMAN	sp|P63000|RAC1_HUMAN Ras-related C3 botulinum toxin substrate 1 OS=Homo sapiens GN=RAC1 PE=1 SV=1;sp|P63000-2|RAC1_HUMAN Isoform B of Ras-related C3 botulinum toxin substrate 1 OS=Homo sapiens GN=RAC1						Y+	0.860024	0.0160637	0.596923	0.0628581	0.472753	0.0811582	0.366309	0.110959	0.181173	0.197628	0.0493512	0.209433
P63172	DYNLT1	Dynein light chain Tctex-type 1	DYLT1_HUMAN	sp|P63172|DYLT1_HUMAN Dynein light chain Tctex-type 1 OS=Homo sapiens GN=DYNLT1 PE=1 SV=1;tr|Q5VTU3|Q5VTU3_HUMAN Dynein light chain Tctex-type 1 OS=Homo sapiens GN=DYNLT1 PE=1 SV=1				Y+	Y+	Y+	0.145933	0.139904	0.274165	0.0850153	0.102094	0.172458	0.0177593	0.393867	0.0225764	0.430203	0.00884589	0.424053
P63272	SUPT4H1	Transcription elongation factor SPT4	SPT4H_HUMAN	sp|P63272|SPT4H_HUMAN Transcription elongation factor SPT4 OS=Homo sapiens GN=SUPT4H1 PE=1 SV=1;tr|J3QR04|J3QR04_HUMAN Transcription elongation factor SPT4 OS=Homo sapiens GN=SUPT4H1 PE=1 SV=1		Y-					0.830582	0.0107622	0.0173001	-0.0842628	0.638758	-0.0317822	0.118667	-0.0535507	0.282712	-0.0812192	0.515452	-0.0244937
P67775	PPP2CA	Serine/threonine-protein phosphatase 2A catalytic subunit alpha isoform	PP2AA_HUMAN	sp|P67775|PP2AA_HUMAN Serine/threonine-protein phosphatase 2A catalytic subunit alpha isoform OS=Homo sapiens GN=PPP2CA PE=1 SV=1;sp|P67775-2|PP2AA_HUMAN Isoform 2 of Serine/threonine-protein phosphatase 2A catalytic subunit alpha isoform OS=Homo sapiens G						Y-	0.804824	-0.04985	0.906931	0.0305452	0.965804	0.00695324	0.654976	0.0665894	0.966831	0.00533295	0.0273158	-0.201325
P84157-2	MXRA7	Matrix-remodeling-associated protein 7	MXRA7_HUMAN	sp|P84157-2|MXRA7_HUMAN Isoform 2 of Matrix-remodeling-associated protein 7 OS=Homo sapiens GN=MXRA7;tr|K7EQX8|K7EQX8_HUMAN Matrix-remodeling-associated protein 7 OS=Homo sapiens GN=MXRA7 PE=1 SV=1;tr|Q6ZR64|Q6ZR64_HUMAN HBV PreS1-transactivated protein 1					Y-	Y-	0.119921	-0.368097	0.293409	-0.256706	0.452619	-0.172765	0.0807384	-0.311008	0.0250764	-0.50858	0.0260196	-0.428382
Q00325-2	SLC25A3	Phosphate carrier protein, mitochondrial	MPCP_HUMAN	sp|Q00325-2|MPCP_HUMAN Isoform B of Phosphate carrier protein, mitochondrial OS=Homo sapiens GN=SLC25A3;sp|Q00325|MPCP_HUMAN Phosphate carrier protein, mitochondrial OS=Homo sapiens GN=SLC25A3 PE=1 SV=2;tr|F8VVM2|F8VVM2_HUMAN Phosphate carrier protein, mit	Y+						0.0226518	0.120349	0.809066	-0.0202541	0.760994	0.0225892	0.429717	-0.0434346	0.312346	-0.0651512	0.773144	-0.00981331
Q00536-3	CDK16	Cyclin-dependent kinase 16	CDK16_HUMAN	sp|Q00536-3|CDK16_HUMAN Isoform 3 of Cyclin-dependent kinase 16 OS=Homo sapiens GN=CDK16;tr|H0YAZ9|H0YAZ9_HUMAN Cyclin-dependent kinase 16 (Fragment) OS=Homo sapiens GN=CDK16 PE=1 SV=1;tr|A0A087WZU2|A0A087WZU2_HUMAN Cyclin-dependent kinase 16 OS=Homo sapie				Y+			0.112901	0.317961	0.169757	0.351695	0.230254	0.227873	0.0388938	0.382524	0.13701	0.432229	0.225051	0.413011
Q01484	ANK2	Ankyrin-2	ANK2_HUMAN	sp|Q01484|ANK2_HUMAN Ankyrin-2 OS=Homo sapiens GN=ANK2 PE=1 SV=4;tr|I6L894|I6L894_HUMAN Ankyrin-2 OS=Homo sapiens GN=ANK2 PE=1 SV=1;sp|Q01484-5|ANK2_HUMAN Isoform 4 of Ankyrin-2 OS=Homo sapiens GN=ANK2;sp|Q01484-2|ANK2_HUMAN Isoform 2 of Ankyrin-2 OS=Homo				Y+	Y+		0.539226	0.0388436	0.488611	0.0610933	0.666326	0.0284648	0.0338045	0.269882	0.0408949	0.316327	0.0747228	0.251433
Q01658	DR1	Protein Dr1	NC2B_HUMAN	sp|Q01658|NC2B_HUMAN Protein Dr1 OS=Homo sapiens GN=DR1 PE=1 SV=1		Y+					0.860975	-0.00764418	0.047933	0.112458	0.822068	-0.0092392	0.11613	0.0604529	0.296475	0.0508552	0.618712	0.0356708
Q9BXW7-2	HDHD5	Haloacid dehalogenase-like hydrolase domain-containing 5	HDHD5_HUMAN	sp|Q9BXW7-2|HDHD5_HUMAN Isoform 1 of Haloacid dehalogenase-like hydrolase domain-containing 5 OS=Homo sapiens GN=HDHD5;sp|Q9BXW7|HDHD5_HUMAN Haloacid dehalogenase-like hydrolase domain-containing 5 OS=Homo sapiens GN=HDHD5 PE=1 SV=1			Y+	Y+	Y+	Y+	0.556627	0.0249681	0.125418	0.107218	0.0113528	0.19421	0.017575	0.128569	0.016042	0.147287	0.0231877	0.16156
Q08170	SRSF4	Serine/arginine-rich splicing factor 4	SRSF4_HUMAN	sp|Q08170|SRSF4_HUMAN Serine/arginine-rich splicing factor 4 OS=Homo sapiens GN=SRSF4 PE=1 SV=2;tr|A0A0D9SEM4|A0A0D9SEM4_HUMAN Serine/arginine-rich-splicing factor 4 (Fragment) OS=Homo sapiens GN=SRSF4 PE=1 SV=1				Y+	Y+	Y+	0.0833021	0.180882	0.349074	0.156824	0.100022	0.262096	0.00968434	0.301236	0.0154488	0.271131	0.0111977	0.261925
Q08AM6	VAC14	Protein VAC14 homolog	VAC14_HUMAN	sp|Q08AM6|VAC14_HUMAN Protein VAC14 homolog OS=Homo sapiens GN=VAC14 PE=1 SV=1						Y+	0.44117	0.0764327	0.332066	0.0565324	0.161959	0.0851078	0.386823	0.0632277	0.138388	0.112	0.0457712	0.129297
Q10570	CPSF1	Cleavage and polyadenylation specificity factor subunit 1	CPSF1_HUMAN	sp|Q10570|CPSF1_HUMAN Cleavage and polyadenylation specificity factor subunit 1 OS=Homo sapiens GN=CPSF1 PE=1 SV=2	Y+						0.00160909	0.152333	0.417352	0.0957737	0.558528	0.0290337	0.637139	-0.032392	0.76541	-0.0182362	0.323589	0.0725274
Q12788	TBL3	Transducin beta-like protein 3	TBL3_HUMAN	sp|Q12788|TBL3_HUMAN Transducin beta-like protein 3 OS=Homo sapiens GN=TBL3 PE=1 SV=2;tr|J3KNP2|J3KNP2_HUMAN Transducin beta-like protein 3 (Fragment) OS=Homo sapiens GN=TBL3 PE=1 SV=1					Y+		0.471354	0.0617704	0.765296	-0.0201192	0.482213	0.0928197	0.126906	0.127738	0.0182663	0.208592	0.497742	0.0629954
Q12800-2	TFCP2	Alpha-globin transcription factor CP2	TFCP2_HUMAN	sp|Q12800-2|TFCP2_HUMAN Isoform 2 of Alpha-globin transcription factor CP2 OS=Homo sapiens GN=TFCP2;sp|Q12800-3|TFCP2_HUMAN Isoform 3 of Alpha-globin transcription factor CP2 OS=Homo sapiens GN=TFCP2;sp|Q12800-4|TFCP2_HUMAN Isoform 4 of Alpha-globin transc	Y+	Y+		Y+	Y+	Y+	0.00896643	0.13392	0.0433671	0.0811186	0.149431	0.100638	0.0083385	0.205606	0.0185519	0.190573	0.00741377	0.229663
Q12933-4	TRAF2	TNF receptor-associated factor 2	TRAF2_HUMAN	sp|Q12933-4|TRAF2_HUMAN Isoform 4 of TNF receptor-associated factor 2 OS=Homo sapiens GN=TRAF2;sp|Q12933-3|TRAF2_HUMAN Isoform 3 of TNF receptor-associated factor 2 OS=Homo sapiens GN=TRAF2;sp|Q12933|TRAF2_HUMAN TNF receptor-associated factor 2 OS=Homo sap						Y+	0.339104	0.0606303	0.876018	0.0118728	0.28492	0.113094	0.205988	0.157153	0.179163	0.175208	0.0377327	0.195487
Q13136-2	PPFIA1	Liprin-alpha-1	LIPA1_HUMAN	sp|Q13136-2|LIPA1_HUMAN Isoform 2 of Liprin-alpha-1 OS=Homo sapiens GN=PPFIA1;sp|Q13136|LIPA1_HUMAN Liprin-alpha-1 OS=Homo sapiens GN=PPFIA1 PE=1 SV=1;tr|E9PJZ7|E9PJZ7_HUMAN Liprin-alpha-1 OS=Homo sapiens GN=PPFIA1 PE=1 SV=1				Y+	Y+		0.333999	-0.0875831	0.182232	0.142182	0.834066	0.0246091	0.0228766	0.219027	0.00672516	0.263613	0.396512	0.141219
Q13325	IFIT5	Interferon-induced protein with tetratricopeptide repeats 5	IFIT5_HUMAN	sp|Q13325|IFIT5_HUMAN Interferon-induced protein with tetratricopeptide repeats 5 OS=Homo sapiens GN=IFIT5 PE=1 SV=1;sp|Q13325-2|IFIT5_HUMAN Isoform 2 of Interferon-induced protein with tetratricopeptide repeats 5 OS=Homo sapiens GN=IFIT5						Y+	0.314241	0.188151	0.161491	0.289459	0.0782212	0.344615	0.165572	0.303058	0.116492	0.264607	0.0383845	0.382548
Q13363	CTBP1	C-terminal-binding protein 1	CTBP1_HUMAN	sp|Q13363|CTBP1_HUMAN C-terminal-binding protein 1 OS=Homo sapiens GN=CTBP1 PE=1 SV=2;sp|Q13363-2|CTBP1_HUMAN Isoform 2 of C-terminal-binding protein 1 OS=Homo sapiens GN=CTBP1;tr|D6RAX2|D6RAX2_HUMAN C-terminal-binding protein 1 (Fragment) OS=Homo sapiens				Y+	Y+	Y+	0.62545	-0.0185032	0.154471	0.0522623	0.243602	0.110563	0.0223272	0.115196	0.0422053	0.0863447	0.0184314	0.135394
Q13409-3	DYNC1I2	Cytoplasmic dynein 1 intermediate chain 2	DC1I2_HUMAN	sp|Q13409-3|DC1I2_HUMAN Isoform 2C of Cytoplasmic dynein 1 intermediate chain 2 OS=Homo sapiens GN=DYNC1I2;sp|Q13409-2|DC1I2_HUMAN Isoform 2B of Cytoplasmic dynein 1 intermediate chain 2 OS=Homo sapiens GN=DYNC1I2;sp|Q13409-6|DC1I2_HUMAN Isoform 2F of Cyto				Y+	Y+		0.961579	-0.0024128	0.918273	-0.0122905	0.959116	-0.00590229	0.0234456	0.215903	0.0117502	0.252981	0.258877	0.113455
Q13442	PDAP1	28 kDa heat- and acid-stable phosphoprotein	HAP28_HUMAN	sp|Q13442|HAP28_HUMAN 28 kDa heat- and acid-stable phosphoprotein OS=Homo sapiens GN=PDAP1 PE=1 SV=1				Y+	Y+		0.218565	-0.112474	0.825887	-0.0205116	0.353379	-0.117056	0.0288504	0.149005	0.0172449	0.162995	0.333518	0.0837126
Q13561	DCTN2	Dynactin subunit 2	DCTN2_HUMAN	sp|Q13561|DCTN2_HUMAN Dynactin subunit 2 OS=Homo sapiens GN=DCTN2 PE=1 SV=4;sp|Q13561-3|DCTN2_HUMAN Isoform 3 of Dynactin subunit 2 OS=Homo sapiens GN=DCTN2;sp|Q13561-2|DCTN2_HUMAN Isoform 2 of Dynactin subunit 2 OS=Homo sapiens GN=DCTN2;tr|F8W1I6|F8W1I6_H				Y+		Y+	0.49317	-0.0531297	0.435342	0.0673785	0.449554	0.0493507	0.014787	0.154449	0.100797	0.149066	0.0495904	0.123425
Q13907	IDI1	Isopentenyl-diphosphate Delta-isomerase 1	IDI1_HUMAN	sp|Q13907|IDI1_HUMAN Isopentenyl-diphosphate Delta-isomerase 1 OS=Homo sapiens GN=IDI1 PE=1 SV=2;sp|Q13907-2|IDI1_HUMAN Isoform 2 of Isopentenyl-diphosphate Delta-isomerase 1 OS=Homo sapiens GN=IDI1		Y+				Y+	0.54703	0.087882	0.029298	0.153686	0.713481	-0.054522	0.0739538	0.199044	0.0848033	0.20219	0.0416933	0.19525
Q14103-3	HNRNPD	Heterogeneous nuclear ribonucleoprotein D0	HNRPD_HUMAN	sp|Q14103-3|HNRPD_HUMAN Isoform 3 of Heterogeneous nuclear ribonucleoprotein D0 OS=Homo sapiens GN=HNRNPD;sp|Q14103|HNRPD_HUMAN Heterogeneous nuclear ribonucleoprotein D0 OS=Homo sapiens GN=HNRNPD PE=1 SV=1;tr|H0Y8G5|H0Y8G5_HUMAN Heterogeneous nuclear ribo						Y+	0.441006	-0.0462842	0.909524	0.00419188	0.574924	0.040843	0.253169	0.0715442	0.287911	0.0643716	0.040326	0.0958056
Q14103-4	HNRNPD	Heterogeneous nuclear ribonucleoprotein D0	HNRPD_HUMAN	sp|Q14103-4|HNRPD_HUMAN Isoform 4 of Heterogeneous nuclear ribonucleoprotein D0 OS=Homo sapiens GN=HNRNPD;sp|Q14103-2|HNRPD_HUMAN Isoform 2 of Heterogeneous nuclear ribonucleoprotein D0 OS=Homo sapiens GN=HNRNPD						Y-	0.49584	-0.200572	0.575144	-0.213462	0.543081	-0.174356	0.779578	-0.0516014	0.990675	0.00196981	0.0203654	-0.543029
Q14139	UBE4A	Ubiquitin conjugation factor E4 A	UBE4A_HUMAN	sp|Q14139|UBE4A_HUMAN Ubiquitin conjugation factor E4 A OS=Homo sapiens GN=UBE4A PE=1 SV=2;sp|Q14139-2|UBE4A_HUMAN Isoform 2 of Ubiquitin conjugation factor E4 A OS=Homo sapiens GN=UBE4A						Y+	0.0847867	0.208345	0.178301	0.0444026	0.448122	0.0543847	0.226242	0.064764	0.152652	0.1234	0.0272478	0.104092
Q14203-6	DCTN1	Dynactin subunit 1	DCTN1_HUMAN	sp|Q14203-6|DCTN1_HUMAN Isoform 6 of Dynactin subunit 1 OS=Homo sapiens GN=DCTN1;sp|Q14203|DCTN1_HUMAN Dynactin subunit 1 OS=Homo sapiens GN=DCTN1 PE=1 SV=3;tr|E7EX90|E7EX90_HUMAN Dynactin subunit 1 OS=Homo sapiens GN=DCTN1 PE=1 SV=1;sp|Q14203-2|DCTN1_HUMA					Y+	Y+	0.526477	0.0511632	0.402627	0.107651	0.325507	0.0919905	0.0580338	0.206679	0.0376177	0.240823	0.019905	0.231134
Q14318	FKBP8	Peptidyl-prolyl cis-trans isomerase FKBP8	FKBP8_HUMAN	sp|Q14318|FKBP8_HUMAN Peptidyl-prolyl cis-trans isomerase FKBP8 OS=Homo sapiens GN=FKBP8 PE=1 SV=2;sp|Q14318-2|FKBP8_HUMAN Isoform 2 of Peptidyl-prolyl cis-trans isomerase FKBP8 OS=Homo sapiens GN=FKBP8;tr|A0A0A0MTJ1|A0A0A0MTJ1_HUMAN Peptidyl-prolyl cis-tr				Y+		Y+	0.523105	-0.0258784	0.309563	0.0935307	0.444229	0.0888343	0.03168	0.132213	0.0799671	0.0945773	0.0365208	0.165056
Q14576	ELAVL3	ELAV-like protein 3	ELAV3_HUMAN	sp|Q14576|ELAV3_HUMAN ELAV-like protein 3 OS=Homo sapiens GN=ELAVL3 PE=2 SV=3;sp|Q14576-2|ELAV3_HUMAN Isoform 2 of ELAV-like protein 3 OS=Homo sapiens GN=ELAVL3						Y+	0.205991	-0.1153	0.907622	0.0149341	0.170977	0.154392	0.358659	0.10153	0.056873	0.272622	0.0391277	0.228786
Q14657	LAGE3	EKC/KEOPS complex subunit LAGE3	LAGE3_HUMAN	sp|Q14657|LAGE3_HUMAN EKC/KEOPS complex subunit LAGE3 OS=Homo sapiens GN=LAGE3 PE=1 SV=2						Y+	0.362331	-0.0755768	0.754377	0.0217834	0.910276	0.0200734	0.795371	-0.0207915	0.815714	0.00961781	0.0380737	0.2917
Q14669-4	TRIP12	E3 ubiquitin-protein ligase TRIP12	TRIPC_HUMAN	sp|Q14669-4|TRIPC_HUMAN Isoform 4 of E3 ubiquitin-protein ligase TRIP12 OS=Homo sapiens GN=TRIP12;sp|Q14669|TRIPC_HUMAN E3 ubiquitin-protein ligase TRIP12 OS=Homo sapiens GN=TRIP12 PE=1 SV=1;sp|Q14669-2|TRIPC_HUMAN Isoform 2 of E3 ubiquitin-protein ligase	Y+						0.00646388	0.149924	0.864343	-0.00952339	0.1875	0.0700722	0.0879091	0.0910473	0.254761	0.089385	0.215607	0.11376
Q14894	CRYM	Ketimine reductase mu-crystallin	CRYM_HUMAN	sp|Q14894|CRYM_HUMAN Ketimine reductase mu-crystallin OS=Homo sapiens GN=CRYM PE=1 SV=1;tr|I3NI53|I3NI53_HUMAN Ketimine reductase mu-crystallin (Fragment) OS=Homo sapiens GN=CRYM PE=1 SV=1;tr|I3L2W5|I3L2W5_HUMAN Ketimine reductase mu-crystallin OS=Homo sap						Y+	0.514799	-0.0647855	0.465813	0.119524	0.0581385	0.259841	0.14423	0.094779	0.209293	0.230804	0.00197447	0.361609
Q15020-4	SART3	Squamous cell carcinoma antigen recognized by T-cells 3	SART3_HUMAN	sp|Q15020-4|SART3_HUMAN Isoform 4 of Squamous cell carcinoma antigen recognized by T-cells 3 OS=Homo sapiens GN=SART3;sp|Q15020|SART3_HUMAN Squamous cell carcinoma antigen recognized by T-cells 3 OS=Homo sapiens GN=SART3 PE=1 SV=1;tr|F8VV04|F8VV04_HUMAN Sq	Y+						0.0168487	0.0956731	0.918008	0.00532389	0.105023	0.0960374	0.851735	0.00407696	0.110642	0.0480347	0.259278	0.0532179
Q15061	WDR43	WD repeat-containing protein 43	WDR43_HUMAN	sp|Q15061|WDR43_HUMAN WD repeat-containing protein 43 OS=Homo sapiens GN=WDR43 PE=1 SV=3	Y+						0.0219904	0.361227	0.404854	0.104604	0.57138	0.0614171	0.921228	0.0115671	0.736905	0.0453825	0.974565	-0.00440168
Q15084-3	PDIA6	Protein disulfide-isomerase A6	PDIA6_HUMAN	sp|Q15084-3|PDIA6_HUMAN Isoform 3 of Protein disulfide-isomerase A6 OS=Homo sapiens GN=PDIA6;sp|Q15084|PDIA6_HUMAN Protein disulfide-isomerase A6 OS=Homo sapiens GN=PDIA6 PE=1 SV=1;sp|Q15084-4|PDIA6_HUMAN Isoform 4 of Protein disulfide-isomerase A6 OS=Homo				Y-			0.15966	0.229352	0.904574	-0.0206885	0.615928	-0.0811095	0.0266576	-0.267286	0.0530669	-0.271216	0.152462	-0.205572
Q15392-2	DHCR24	Delta(24)-sterol reductase	DHC24_HUMAN	tr|Q3LIE7|Q3LIE7_HUMAN Delta(24)-sterol reductase OS=Homo sapiens GN=Nbla03646 PE=1 SV=1;sp|Q15392-2|DHC24_HUMAN Isoform 2 of Delta(24)-sterol reductase OS=Homo sapiens GN=DHCR24;sp|Q15392|DHC24_HUMAN Delta(24)-sterol reductase OS=Homo sapiens GN=DHCR24 PE	Y+						0.0253444	0.396012	0.627378	0.0602355	0.71021	0.096487	0.181234	0.309479	0.118171	0.32479	0.0553082	0.345285
Q15417	CNN3	Calponin-3	CNN3_HUMAN	sp|Q15417|CNN3_HUMAN Calponin-3 OS=Homo sapiens GN=CNN3 PE=1 SV=1;sp|Q15417-3|CNN3_HUMAN Isoform 3 of Calponin-3 OS=Homo sapiens GN=CNN3;sp|Q15417-2|CNN3_HUMAN Isoform 2 of Calponin-3 OS=Homo sapiens GN=CNN3;tr|E9PDU6|E9PDU6_HUMAN Calponin (Fragment) OS=Ho	Y-						0.0444832	-0.209039	0.787435	0.0289617	0.322697	0.122727	0.493664	0.0597167	0.481353	-0.0813661	0.565717	0.0833292
Q15651	HMGN3	High mobility group nucleosome-binding domain-containing protein 3	HMGN3_HUMAN	sp|Q15651|HMGN3_HUMAN High mobility group nucleosome-binding domain-containing protein 3 OS=Homo sapiens GN=HMGN3 PE=1 SV=2	Y-						0.0346088	-0.365179	0.377106	-0.15516	0.35487	-0.150251	0.406188	-0.162406	0.432323	-0.14685	0.155804	-0.183223
Q15768	EFNB3	Ephrin-B3	EFNB3_HUMAN	sp|Q15768|EFNB3_HUMAN Ephrin-B3 OS=Homo sapiens GN=EFNB3 PE=1 SV=1						Y+	0.651052	-0.0835767	0.461131	0.161908	0.103662	0.314167	0.163371	0.274306	0.114792	0.313666	0.0459005	0.433426
Q15773	MLF2	Myeloid leukemia factor 2	MLF2_HUMAN	sp|Q15773|MLF2_HUMAN Myeloid leukemia factor 2 OS=Homo sapiens GN=MLF2 PE=1 SV=1;tr|F5H0Y3|F5H0Y3_HUMAN Myeloid leukemia factor 2 (Fragment) OS=Homo sapiens GN=MLF2 PE=1 SV=8				Y+		Y+	0.0624959	0.693232	0.270587	0.167992	0.299614	0.0742087	0.0289947	0.201777	0.11462	0.204323	0.00334457	0.223528
Q15843	NEDD8	NEDD8	NEDD8_HUMAN	sp|Q15843|NEDD8_HUMAN NEDD8 OS=Homo sapiens GN=NEDD8 PE=1 SV=1;tr|S4R3E9|S4R3E9_HUMAN NEDD8-MDP1 readthrough OS=Homo sapiens GN=NEDD8-MDP1 PE=4 SV=1						Y+	0.386173	-0.101324	0.404803	0.080142	0.955042	0.00431156	0.143138	0.205477	0.172174	0.219403	0.0043073	0.322177
Q16352	INA	Alpha-internexin	AINX_HUMAN	sp|Q16352|AINX_HUMAN Alpha-internexin OS=Homo sapiens GN=INA PE=1 SV=2				Y+			0.891515	0.0448108	0.656836	0.14139	0.90702	0.0404716	0.0389554	0.931813	0.0945136	0.864852	0.0628848	0.79483
Q16513-3	PKN2	Serine/threonine-protein kinase N2	PKN2_HUMAN	sp|Q16513-3|PKN2_HUMAN Isoform 3 of Serine/threonine-protein kinase N2 OS=Homo sapiens GN=PKN2;sp|Q16513-2|PKN2_HUMAN Isoform 2 of Serine/threonine-protein kinase N2 OS=Homo sapiens GN=PKN2;sp|Q16513|PKN2_HUMAN Serine/threonine-protein kinase N2 OS=Homo sa	Y-						0.0143074	-0.216631	0.239649	-0.178668	0.359966	-0.137259	0.171172	-0.177933	0.0667495	-0.241465	0.0873545	-0.238513
Q16643	DBN1	Drebrin	DREB_HUMAN	sp|Q16643|DREB_HUMAN Drebrin OS=Homo sapiens GN=DBN1 PE=1 SV=4;sp|Q16643-3|DREB_HUMAN Isoform 3 of Drebrin OS=Homo sapiens GN=DBN1;sp|Q16643-2|DREB_HUMAN Isoform 2 of Drebrin OS=Homo sapiens GN=DBN1;tr|D6R9W4|D6R9W4_HUMAN Drebrin (Fragment) OS=Homo sapiens					Y+		0.497203	-0.117534	0.706043	0.0611939	0.739688	0.0534763	0.0830145	0.179722	0.0428367	0.266909	0.148668	0.179684
Q3KQU3	MAP7D1	MAP7 domain-containing protein 1	MA7D1_HUMAN	sp|Q3KQU3|MA7D1_HUMAN MAP7 domain-containing protein 1 OS=Homo sapiens GN=MAP7D1 PE=1 SV=1;sp|Q3KQU3-2|MA7D1_HUMAN Isoform 2 of MAP7 domain-containing protein 1 OS=Homo sapiens GN=MAP7D1					Y+	Y+	0.454662	0.0401926	0.44137	-0.10893	0.172943	0.24419	0.186073	0.164812	0.00116514	0.278959	0.0456854	0.226315
Q3ZCW2	LGALSL	Galectin-related protein	LEGL_HUMAN	sp|Q3ZCW2|LEGL_HUMAN Galectin-related protein OS=Homo sapiens GN=LGALSL PE=1 SV=2	Y-						0.0193694	-0.177134	0.403831	-0.055685	0.0807054	-0.11526	0.351788	0.0816245	0.329819	0.123148	0.699973	0.0498776
Q53EL6-2	PDCD4	Programmed cell death protein 4	PDCD4_HUMAN	sp|Q53EL6-2|PDCD4_HUMAN Isoform 2 of Programmed cell death protein 4 OS=Homo sapiens GN=PDCD4;sp|Q53EL6|PDCD4_HUMAN Programmed cell death protein 4 OS=Homo sapiens GN=PDCD4 PE=1 SV=2				Y-			0.0996226	-0.328988	0.631443	-0.102306	0.60077	0.190746	0.0309941	-0.420399	0.0728467	-0.399481	0.180313	-0.307779
Q9Y5B8-2	NME7	Nucleoside diphosphate kinase 7	NDK7_HUMAN	tr|E9PNU1|E9PNU1_HUMAN Nucleoside diphosphate kinase 7 OS=Homo sapiens GN=NME7 PE=1 SV=1;tr|B4DXC8|B4DXC8_HUMAN Nucleoside diphosphate kinase 7 OS=Homo sapiens GN=NME7 PE=1 SV=1;sp|Q9Y5B8-2|NDK7_HUMAN Isoform 2 of Nucleoside diphosphate kinase 7 OS=Homo sa			Y+				0.0873736	0.153005	0.476541	0.0612464	0.0468868	0.196705	0.0718713	0.125767	0.161604	0.146712	0.0815559	0.143046
Q53H12	AGK	Acylglycerol kinase, mitochondrial	AGK_HUMAN	sp|Q53H12|AGK_HUMAN Acylglycerol kinase, mitochondrial OS=Homo sapiens GN=AGK PE=1 SV=2;tr|E9PC15|E9PC15_HUMAN Acylglycerol kinase, mitochondrial OS=Homo sapiens GN=AGK PE=1 SV=1;tr|A0A0G2JLG5|A0A0G2JLG5_HUMAN Acylglycerol kinase, mitochondrial (Fragment)	Y+				Y+		0.0424279	0.119823	0.438344	0.0486188	0.212131	0.147877	0.12149	0.083313	0.0364857	0.152374	0.197681	0.0952854
Q5JVF3-3	PCID2	PCI domain-containing protein 2	PCID2_HUMAN	sp|Q5JVF3-3|PCID2_HUMAN Isoform 3 of PCI domain-containing protein 2 OS=Homo sapiens GN=PCID2;sp|Q5JVF3|PCID2_HUMAN PCI domain-containing protein 2 OS=Homo sapiens GN=PCID2 PE=1 SV=2;sp|Q5JVF3-4|PCID2_HUMAN Isoform 4 of PCI domain-containing protein 2 OS=H	Y+						0.0469058	0.173615	0.390044	0.0680366	0.0570378	0.128706	0.146637	0.103144	0.108027	0.103264	0.15827	0.100306
Q5QJ74	TBCEL	Tubulin-specific chaperone cofactor E-like protein	TBCEL_HUMAN	sp|Q5QJ74|TBCEL_HUMAN Tubulin-specific chaperone cofactor E-like protein OS=Homo sapiens GN=TBCEL PE=1 SV=2;tr|E9PJJ0|E9PJJ0_HUMAN Tubulin-specific chaperone cofactor E-like protein (Fragment) OS=Homo sapiens GN=TBCEL PE=1 SV=1;tr|B3KNB6|B3KNB6_HUMAN Leuci					Y+		0.221867	0.181633	0.0946399	0.310152	0.129894	0.246169	0.16644	0.26871	0.0420974	0.399653	0.363846	0.15166
Q5T200	ZC3H13	Zinc finger CCCH domain-containing protein 13	ZC3HD_HUMAN	sp|Q5T200|ZC3HD_HUMAN Zinc finger CCCH domain-containing protein 13 OS=Homo sapiens GN=ZC3H13 PE=1 SV=1;sp|Q5T200-2|ZC3HD_HUMAN Isoform 2 of Zinc finger CCCH domain-containing protein 13 OS=Homo sapiens GN=ZC3H13	Y-						0.00925082	-0.151529	0.989976	-0.000768185	0.781904	-0.0423429	0.0644743	0.105486	0.366073	0.101633	0.744734	0.0269022
Q5TDH0	DDI2	Protein DDI1 homolog 2	DDI2_HUMAN	sp|Q5TDH0|DDI2_HUMAN Protein DDI1 homolog 2 OS=Homo sapiens GN=DDI2 PE=1 SV=1;sp|Q5TDH0-3|DDI2_HUMAN Isoform 3 of Protein DDI1 homolog 2 OS=Homo sapiens GN=DDI2;sp|Q5TDH0-2|DDI2_HUMAN Isoform 2 of Protein DDI1 homolog 2 OS=Homo sapiens GN=DDI2;tr|H0YII4|H0					Y-		0.455118	0.0390663	0.242667	-0.0951943	0.152245	-0.122932	0.15756	-0.0647593	0.0178058	-0.130706	0.0829513	-0.122723
X6R3T8	SAP30BP	NA	X6R3T8_HUMAN	tr|X6R3T8|X6R3T8_HUMAN SAP30-binding protein OS=Homo sapiens GN=SAP30BP PE=1 SV=1;tr|J3QLH3|J3QLH3_HUMAN SAP30-binding protein (Fragment) OS=Homo sapiens GN=SAP30BP PE=1 SV=1;tr|J3QQJ0|J3QQJ0_HUMAN SAP30-binding protein (Fragment) OS=Homo sapiens GN=SAP30B	Y+		Y+	Y+			0.0331898	0.161133	0.31448	0.106403	0.0477184	0.197466	0.0469249	0.224619	0.124772	0.120158	0.0992097	0.372139
Q66K14-2	TBC1D9B	TBC1 domain family member 9B	TBC9B_HUMAN	sp|Q66K14-2|TBC9B_HUMAN Isoform 2 of TBC1 domain family member 9B OS=Homo sapiens GN=TBC1D9B;sp|Q66K14|TBC9B_HUMAN TBC1 domain family member 9B OS=Homo sapiens GN=TBC1D9B PE=1 SV=3						Y+	0.556511	0.0370994	0.0631245	0.195556	0.164072	0.138782	0.129035	0.187187	0.146745	0.218173	0.0370953	0.154342
Q9HBF4-2	ZFYVE1	Zinc finger FYVE domain-containing protein 1	ZFYV1_HUMAN	tr|G3V5N8|G3V5N8_HUMAN Zinc finger FYVE domain-containing protein 1 OS=Homo sapiens GN=ZFYVE1 PE=1 SV=1;sp|Q9HBF4-2|ZFYV1_HUMAN Isoform 2 of Zinc finger FYVE domain-containing protein 1 OS=Homo sapiens GN=ZFYVE1;sp|Q9HBF4-3|ZFYV1_HUMAN Isoform 3 of Zinc fi		Y+	Y+	Y+	Y+		0.0524177	0.54425	0.020269	0.271486	0.0368421	0.200446	0.00191002	0.220384	0.0333882	0.231916	0.0762267	0.167582
Q6FI81-3	CIAPIN1	Anamorsin	CPIN1_HUMAN	sp|Q6FI81-3|CPIN1_HUMAN Isoform 3 of Anamorsin OS=Homo sapiens GN=CIAPIN1;sp|Q6FI81|CPIN1_HUMAN Anamorsin OS=Homo sapiens GN=CIAPIN1 PE=1 SV=2;tr|H3BV90|H3BV90_HUMAN Fe-S cluster assembly protein DRE2 OS=Homo sapiens GN=CIAPIN1 PE=1 SV=1;tr|H3BT65|H3BT65_H				Y+			0.220331	-0.102271	0.936293	0.010139	0.751268	-0.0261979	0.0440601	0.135189	0.277873	0.09516	0.335558	0.116421
Q6KC79-2	NIPBL	Nipped-B-like protein	NIPBL_HUMAN	sp|Q6KC79-2|NIPBL_HUMAN Isoform 2 of Nipped-B-like protein OS=Homo sapiens GN=NIPBL;sp|Q6KC79|NIPBL_HUMAN Nipped-B-like protein OS=Homo sapiens GN=NIPBL PE=1 SV=2		Y-		Y-			0.0558942	-0.428401	0.0469944	-0.418844	0.202824	-0.602043	0.031684	-0.355175	0.0607295	-0.485501	0.0813331	-0.432917
Q6P158	DHX57	Putative ATP-dependent RNA helicase DHX57	DHX57_HUMAN	sp|Q6P158|DHX57_HUMAN Putative ATP-dependent RNA helicase DHX57 OS=Homo sapiens GN=DHX57 PE=1 SV=2;tr|H7C109|H7C109_HUMAN Putative ATP-dependent RNA helicase DHX57 (Fragment) OS=Homo sapiens GN=DHX57 PE=1 SV=1				Y+			0.157923	0.276325	0.481254	0.0614681	0.0537482	0.178579	0.0262672	0.216917	0.587285	0.108618	0.712943	-0.0478783
Q6P1M0	SLC27A4	Long-chain fatty acid transport protein 4	S27A4_HUMAN	sp|Q6P1M0|S27A4_HUMAN Long-chain fatty acid transport protein 4 OS=Homo sapiens GN=SLC27A4 PE=1 SV=1;sp|Q6P1M0-2|S27A4_HUMAN Isoform 2 of Long-chain fatty acid transport protein 4 OS=Homo sapiens GN=SLC27A4						Y+	0.431237	0.0745654	0.690523	-0.0316348	0.759854	0.0342336	0.161481	0.163829	0.149905	0.180212	0.0219391	0.231528
Q6P2E9	EDC4	Enhancer of mRNA-decapping protein 4	EDC4_HUMAN	sp|Q6P2E9|EDC4_HUMAN Enhancer of mRNA-decapping protein 4 OS=Homo sapiens GN=EDC4 PE=1 SV=1;sp|Q6P2E9-2|EDC4_HUMAN Isoform 2 of Enhancer of mRNA-decapping protein 4 OS=Homo sapiens GN=EDC4						Y+	0.189352	0.0706606	0.161919	0.0592432	0.549972	0.0175843	0.436479	0.0334263	0.692167	0.0177889	0.0182733	0.107398
Q712K3	UBE2R2	Ubiquitin-conjugating enzyme E2 R2	UB2R2_HUMAN	sp|Q712K3|UB2R2_HUMAN Ubiquitin-conjugating enzyme E2 R2 OS=Homo sapiens GN=UBE2R2 PE=1 SV=1				Y+			0.304874	-0.0650444	0.972272	0.00151682	0.65371	-0.0224156	0.048261	0.102015	0.12517	0.0954227	0.386505	0.0521016
Q71RC2-7	LARP4	La-related protein 4	LARP4_HUMAN	sp|Q71RC2-7|LARP4_HUMAN Isoform 7 of La-related protein 4 OS=Homo sapiens GN=LARP4;sp|Q71RC2-5|LARP4_HUMAN Isoform 5 of La-related protein 4 OS=Homo sapiens GN=LARP4;sp|Q71RC2|LARP4_HUMAN La-related protein 4 OS=Homo sapiens GN=LARP4 PE=1 SV=3;sp|Q71RC2-4|						Y+	0.103655	0.276967	0.0894777	0.289459	0.534587	0.157012	0.218761	0.337544	0.140671	0.369044	0.0289037	0.510301
Q7KZ85	SUPT6H	Transcription elongation factor SPT6	SPT6H_HUMAN	sp|Q7KZ85|SPT6H_HUMAN Transcription elongation factor SPT6 OS=Homo sapiens GN=SUPT6H PE=1 SV=2	Y+					Y+	0.0236718	0.241012	0.135827	0.0740685	0.0727922	0.120919	0.431004	0.0318427	0.404823	0.0547733	0.0208642	0.107049
Q7L0Y3	TRMT10C	tRNA methyltransferase 10 homolog C	TM10C_HUMAN	sp|Q7L0Y3|MRRP1_HUMAN Mitochondrial ribonuclease P protein 1 OS=Homo sapiens GN=TRMT10C PE=1 SV=2;tr|C9JVB6|C9JVB6_HUMAN Mitochondrial ribonuclease P protein 1 (Fragment) OS=Homo sapiens GN=TRMT10C PE=1 SV=1				Y+			0.401088	0.0592556	0.4501	-0.0321207	0.189627	0.0498691	0.0234727	0.0686698	0.413412	0.0489712	0.0800137	0.0798736
Q7L7X3	TAOK1	Serine/threonine-protein kinase TAO1	TAOK1_HUMAN	sp|Q7L7X3|TAOK1_HUMAN Serine/threonine-protein kinase TAO1 OS=Homo sapiens GN=TAOK1 PE=1 SV=1;sp|Q7L7X3-3|TAOK1_HUMAN Isoform 3 of Serine/threonine-protein kinase TAO1 OS=Homo sapiens GN=TAOK1						Y+	0.64929	0.0962913	0.324514	0.158502	0.308338	0.179321	0.171908	0.224775	0.181431	0.257449	0.0316027	0.353866
Q7Z417	NUFIP2	Nuclear fragile X mental retardation-interacting protein 2	NUFP2_HUMAN	sp|Q7Z417|NUFP2_HUMAN Nuclear fragile X mental retardation-interacting protein 2 OS=Homo sapiens GN=NUFIP2 PE=1 SV=1						Y-	0.358553	0.0651722	0.164814	-0.274832	0.384086	-0.0494833	0.943731	0.00460386	0.124557	-0.131187	2.74291e-05	-0.152385
Q86U44	METTL3	N6-adenosine-methyltransferase catalytic subunit	MTA70_HUMAN	sp|Q86U44|MTA70_HUMAN N6-adenosine-methyltransferase 70 kDa subunit OS=Homo sapiens GN=METTL3 PE=1 SV=2;tr|H0YFV6|H0YFV6_HUMAN N6-adenosine-methyltransferase 70 kDa subunit (Fragment) OS=Homo sapiens GN=METTL3 PE=1 SV=2	Y+						0.0369556	0.148288	0.973442	-0.00436163	0.322204	0.0870132	0.0549924	0.21398	0.113163	0.185796	0.0645289	0.270386
Q86UE4	MTDH	Protein LYRIC	LYRIC_HUMAN	sp|Q86UE4|LYRIC_HUMAN Protein LYRIC OS=Homo sapiens GN=MTDH PE=1 SV=2;tr|E5RJU9|E5RJU9_HUMAN Protein LYRIC OS=Homo sapiens GN=MTDH PE=1 SV=1	Y-						0.02627	-0.0929251	0.153748	-0.0623055	0.078152	-0.115101	0.192447	-0.10226	0.663758	-0.040432	0.542112	-0.0428429
Q86WA6-2	BPHL	Valacyclovir hydrolase	BPHL_HUMAN	sp|Q86WA6-2|BPHL_HUMAN Isoform 2 of Valacyclovir hydrolase OS=Homo sapiens GN=BPHL;sp|Q86WA6|BPHL_HUMAN Valacyclovir hydrolase OS=Homo sapiens GN=BPHL PE=1 SV=1						Y+	0.971304	0.00385189	0.653436	0.0524797	0.275774	0.101574	0.350241	0.108877	0.315147	0.0983267	0.0488471	0.28451
Q86WG5-3	SBF2	Myotubularin-related protein 13	MTMRD_HUMAN	sp|Q86WG5-3|MTMRD_HUMAN Isoform 3 of Myotubularin-related protein 13 OS=Homo sapiens GN=SBF2;sp|Q86WG5|MTMRD_HUMAN Myotubularin-related protein 13 OS=Homo sapiens GN=SBF2 PE=1 SV=1						Y+	0.712004	0.0809968	0.929339	-0.0166337	0.195526	0.300234	0.423259	0.184573	0.278745	0.258949	0.0459614	0.478109
Q86X76-2	NIT1	Deaminated glutathione amidase	NIT1_HUMAN	sp|Q86X76-2|NIT1_HUMAN Isoform 1 of Nitrilase homolog 1 OS=Homo sapiens GN=NIT1;sp|Q86X76-4|NIT1_HUMAN Isoform 5 of Nitrilase homolog 1 OS=Homo sapiens GN=NIT1;sp|Q86X76|NIT1_HUMAN Nitrilase homolog 1 OS=Homo sapiens GN=NIT1 PE=1 SV=2;sp|Q86X76-3|NIT1_HUMA				Y+			0.68081	0.0292602	0.833661	-0.0174794	0.142184	0.154511	0.0413373	0.149822	0.283877	0.0626063	0.268731	0.0788169
Q8IWQ3-3	BRSK2	Serine/threonine-protein kinase BRSK2	BRSK2_HUMAN	sp|Q8IWQ3-3|BRSK2_HUMAN Isoform 3 of Serine/threonine-protein kinase BRSK2 OS=Homo sapiens GN=BRSK2;sp|Q8IWQ3-2|BRSK2_HUMAN Isoform 2 of Serine/threonine-protein kinase BRSK2 OS=Homo sapiens GN=BRSK2;sp|Q8IWQ3-4|BRSK2_HUMAN Isoform 4 of Serine/threonine-pr					Y+	Y+	0.226959	0.151472	0.746649	0.0469284	0.111831	0.237144	0.178127	0.178615	0.0396818	0.304222	0.024034	0.317487
Q8IWR0	ZC3H7A	Zinc finger CCCH domain-containing protein 7A	Z3H7A_HUMAN	sp|Q8IWR0|Z3H7A_HUMAN Zinc finger CCCH domain-containing protein 7A OS=Homo sapiens GN=ZC3H7A PE=1 SV=1;tr|I3L282|I3L282_HUMAN Zinc finger CCCH domain-containing protein 7A (Fragment) OS=Homo sapiens GN=ZC3H7A PE=1 SV=1;tr|I3L323|I3L323_HUMAN Zinc finger C						Y+	0.199783	0.59294	0.813081	0.0414703	0.842641	0.0493367	0.469921	0.163445	0.76621	-0.0636709	0.0463142	0.338421
Q8IYI6	EXOC8	Exocyst complex component 8	EXOC8_HUMAN	sp|Q8IYI6|EXOC8_HUMAN Exocyst complex component 8 OS=Homo sapiens GN=EXOC8 PE=1 SV=2	Y+				Y+		0.00283634	0.15775	0.264264	0.0743303	0.420977	0.0612431	0.220031	0.109332	0.0145217	0.198138	0.336509	0.0832286
Q8N0X7	SPART	Spartin	SPART_HUMAN	sp|Q8N0X7|SPG20_HUMAN Spartin OS=Homo sapiens GN=SPG20 PE=1 SV=1				Y-	Y-		0.842793	-0.0208473	0.964714	-0.00681639	0.857165	-0.0277328	0.0494808	-0.230148	0.0235741	-0.31598	0.19428	-0.185264
Q8N0Z6	TTC5	Tetratricopeptide repeat protein 5	TTC5_HUMAN	sp|Q8N0Z6|TTC5_HUMAN Tetratricopeptide repeat protein 5 OS=Homo sapiens GN=TTC5 PE=1 SV=2;tr|H9KV81|H9KV81_HUMAN Tetratricopeptide repeat protein 5 OS=Homo sapiens GN=TTC5 PE=1 SV=1				Y+			0.331498	0.494392	0.258109	0.194432	0.28614	-0.0495467	0.0407246	0.211988	0.189192	0.252312	0.838007	0.0283904
Q8N183	NDUFAF2	NADH dehydrogenase [ubiquinone] 1 alpha subcomplex assembly factor 2	NDUF2_HUMAN	sp|Q8N183|NDUF2_HUMAN NADH dehydrogenase [ubiquinone] 1 alpha subcomplex assembly factor 2 OS=Homo sapiens GN=NDUFAF2 PE=1 SV=1	Y+						0.00388757	0.336834	0.109505	0.107706	0.933272	0.00395679	0.726011	0.0176144	0.631652	-0.0299673	0.670368	-0.0382228
Q8N3J6-4	CADM2	Cell adhesion molecule 2	CADM2_HUMAN	sp|Q8N3J6-4|CADM2_HUMAN Isoform 5 of Cell adhesion molecule 2 OS=Homo sapiens GN=CADM2;sp|Q8N3J6-5|CADM2_HUMAN Isoform 6 of Cell adhesion molecule 2 OS=Homo sapiens GN=CADM2;sp|Q8N3J6-2|CADM2_HUMAN Isoform 2 of Cell adhesion molecule 2 OS=Homo sapiens GN=C					Y+		0.443119	-0.151888	0.991533	-0.00300169	0.621923	-0.120913	0.112412	0.286793	0.0410202	0.473517	0.493584	0.189237
Q8N7J2	AMER2	APC membrane recruitment protein 2	AMER2_HUMAN	sp|Q8N7J2|AMER2_HUMAN APC membrane recruitment protein 2 OS=Homo sapiens GN=AMER2 PE=1 SV=3;sp|Q8N7J2-2|AMER2_HUMAN Isoform 2 of APC membrane recruitment protein 2 OS=Homo sapiens GN=AMER2					Y+		0.991682	0.00551486	0.462991	0.39598	0.105554	0.808426	0.19265	0.637717	0.0379296	1.05715	0.0916164	0.860715
Q8N8N7	PTGR2	Prostaglandin reductase 2	PTGR2_HUMAN	sp|Q8N8N7|PTGR2_HUMAN Prostaglandin reductase 2 OS=Homo sapiens GN=PTGR2 PE=1 SV=1;tr|G3V3Y1|G3V3Y1_HUMAN Uncharacterized protein OS=Homo sapiens PE=4 SV=1;tr|G3V2R9|G3V2R9_HUMAN Prostaglandin reductase 2 OS=Homo sapiens GN=PTGR2 PE=1 SV=1;sp|Q8N8N7-2|PTGR						Y+	0.603547	0.0927658	0.390891	0.14533	0.0878559	0.242937	0.313032	0.194915	0.207781	0.282031	0.0476961	0.37738
Q06481-4	APLP2	Amyloid-like protein 2	APLP2_HUMAN	sp|Q06481-4|APLP2_HUMAN Isoform 4 of Amyloid-like protein 2 OS=Homo sapiens GN=APLP2;sp|Q06481-2|APLP2_HUMAN Isoform 2 of Amyloid-like protein 2 OS=Homo sapiens GN=APLP2;sp|Q06481-3|APLP2_HUMAN Isoform 3 of Amyloid-like protein 2 OS=Homo sapiens GN=APLP2;s	Y+		Y+			Y+	0.011114	0.427994	0.993956	0.000905514	0.00366554	0.204841	0.239412	0.126505	0.126207	0.150557	0.00313592	0.167545
Q8NB37	GATD1	Glutamine amidotransferase-like class 1 domain-containing protein 1	GALD1_HUMAN	sp|Q8NB37|GALD1_HUMAN Glutamine amidotransferase-like class 1 domain-containing protein 1 OS=Homo sapiens GN=GATD1 PE=1 SV=1;sp|Q8NB37-2|GALD1_HUMAN Isoform 2 of Glutamine amidotransferase-like class 1 domain-containing protein 1 OS=Homo sapiens GN=GATD1;t		Y+					0.497972	-0.0638824	0.0385946	0.13853	0.147744	0.0973048	0.0663009	0.124451	0.19529	0.104403	0.166491	0.126528
Q5UIP0-2	RIF1	Telomere-associated protein RIF1	RIF1_HUMAN	sp|Q5UIP0-2|RIF1_HUMAN Isoform 2 of Telomere-associated protein RIF1 OS=Homo sapiens GN=RIF1;sp|Q5UIP0|RIF1_HUMAN Telomere-associated protein RIF1 OS=Homo sapiens GN=RIF1 PE=1 SV=2;tr|H7BZN3|H7BZN3_HUMAN Telomere-associated protein RIF1 (Fragment) OS=Homo			Y+				0.797728	0.0245986	0.856296	-0.0300717	0.0361631	0.218224	0.293558	0.105239	0.0934675	0.152337	0.127359	0.251321
Q8NDZ4	DIPK2A	Divergent protein kinase domain 2A	DIK2A_HUMAN	sp|Q8NDZ4|DIA1_HUMAN Deleted in autism protein 1 OS=Homo sapiens GN=C3orf58 PE=1 SV=1;tr|E7ET39|E7ET39_HUMAN Deleted in autism protein 1 OS=Homo sapiens GN=C3orf58 PE=1 SV=1;tr|C9JY09|C9JY09_HUMAN Deleted in autism protein 1 (Fragment) OS=Homo sapiens GN=C				Y-			0.415793	-0.169982	0.997196	0.00113797	0.727585	0.16241	0.0212651	-0.39101	0.122829	-0.2782	0.130311	-0.249001
Q8TB36-2	GDAP1	Ganglioside-induced differentiation-associated protein 1	GDAP1_HUMAN	sp|Q8TB36-2|GDAP1_HUMAN Isoform 2 of Ganglioside-induced differentiation-associated protein 1 OS=Homo sapiens GN=GDAP1;sp|Q8TB36|GDAP1_HUMAN Ganglioside-induced differentiation-associated protein 1 OS=Homo sapiens GN=GDAP1 PE=1 SV=3					Y+		0.386543	-0.0924716	0.44577	-0.1091	0.372111	-0.0871778	0.0558023	0.186564	0.0109965	0.317577	0.691007	0.0667
Q8TBC4	UBA3	NEDD8-activating enzyme E1 catalytic subunit	UBA3_HUMAN	sp|Q8TBC4|UBA3_HUMAN NEDD8-activating enzyme E1 catalytic subunit OS=Homo sapiens GN=UBA3 PE=1 SV=2;sp|Q8TBC4-2|UBA3_HUMAN Isoform 2 of NEDD8-activating enzyme E1 catalytic subunit OS=Homo sapiens GN=UBA3;tr|F8W8D4|F8W8D4_HUMAN NEDD8-activating enzyme E1 c						Y+	0.311207	0.0569191	0.105644	0.0836072	0.106646	0.115069	0.0821671	0.121608	0.137774	0.189951	0.0228013	0.190617
Q8TC12	RDH11	Retinol dehydrogenase 11	RDH11_HUMAN	sp|Q8TC12|RDH11_HUMAN Retinol dehydrogenase 11 OS=Homo sapiens GN=RDH11 PE=1 SV=2;sp|Q8TC12-2|RDH11_HUMAN Isoform 2 of Retinol dehydrogenase 11 OS=Homo sapiens GN=RDH11;sp|Q8TC12-3|RDH11_HUMAN Isoform 3 of Retinol dehydrogenase 11 OS=Homo sapiens GN=RDH11;	Y+						0.00413873	0.188415	0.471839	-0.0593677	0.593045	-0.02073	0.281107	0.0979347	0.191344	0.114487	0.672027	0.0303783
Q8TEA8	DTD1	D-aminoacyl-tRNA deacylase 1	DTD1_HUMAN	sp|Q8TEA8|DTD1_HUMAN D-tyrosyl-tRNA(Tyr) deacylase 1 OS=Homo sapiens GN=DTD1 PE=1 SV=2;tr|A0A087WZV9|A0A087WZV9_HUMAN D-tyrosyl-tRNA(Tyr) deacylase (Fragment) OS=Homo sapiens GN=DTD1 PE=1 SV=1					Y+		0.309591	0.166022	0.889037	0.031394	0.714147	0.0739999	0.186738	0.252975	0.0198164	0.363176	0.0507388	0.398973
Q9HCU4	CELSR2	Cadherin EGF LAG seven-pass G-type receptor 2	CELR2_HUMAN	sp|Q9HCU4|CELR2_HUMAN Cadherin EGF LAG seven-pass G-type receptor 2 OS=Homo sapiens GN=CELSR2 PE=1 SV=1		Y+	Y+		Y+	Y+	0.261627	0.162986	0.0445704	0.209962	0.0242549	0.222955	0.115621	0.20101	0.037376	0.244785	0.0017581	0.412195
Q8WUF8-2	FAM172A	Cotranscriptional regulator FAM172A	F172A_HUMAN	sp|Q8WUF8-2|F172A_HUMAN Isoform 2 of Protein FAM172A OS=Homo sapiens GN=FAM172A;sp|Q8WUF8-3|F172A_HUMAN Isoform 3 of Protein FAM172A OS=Homo sapiens GN=FAM172A;sp|Q8WUF8|F172A_HUMAN Protein FAM172A OS=Homo sapiens GN=FAM172A PE=2 SV=1;tr|E9PBM2|E9PBM2_HUMA						Y+	0.30883	0.106375	0.211718	0.141274	0.730673	0.0342598	0.755222	0.0323758	0.127708	0.124419	0.0496359	0.24763
Q8WUN7	UBTD2	Ubiquitin domain-containing protein 2	UBTD2_HUMAN	sp|Q8WUN7|UBTD2_HUMAN Ubiquitin domain-containing protein 2 OS=Homo sapiens GN=UBTD2 PE=1 SV=2						Y+	0.165358	0.441892	0.233952	0.294631	0.393108	0.29735	0.0872622	0.388645	0.238203	0.341414	0.0461301	0.528893
Q92538-3	GBF1	Golgi-specific brefeldin A-resistance guanine nucleotide exchange factor 1	GBF1_HUMAN	sp|Q92538-3|GBF1_HUMAN Isoform 3 of Golgi-specific brefeldin A-resistance guanine nucleotide exchange factor 1 OS=Homo sapiens GN=GBF1;sp|Q92538-2|GBF1_HUMAN Isoform 2 of Golgi-specific brefeldin A-resistance guanine nucleotide exchange factor 1 OS=Homo sa	Y+						0.0146826	0.311914	0.441743	-0.0657787	0.490875	-0.090436	0.622766	-0.0354295	0.833133	-0.0150647	0.588178	-0.0435557
Q92541	RTF1	RNA polymerase-associated protein RTF1 homolog	RTF1_HUMAN	sp|Q92541|RTF1_HUMAN RNA polymerase-associated protein RTF1 homolog OS=Homo sapiens GN=RTF1 PE=1 SV=4						Y+	0.600341	0.0251422	0.966816	-0.00252008	0.30929	0.0612321	0.0810509	0.0671735	0.127207	0.0750804	0.0381509	0.0837092
Q99614	TTC1	Tetratricopeptide repeat protein 1	TTC1_HUMAN	sp|Q99614|TTC1_HUMAN Tetratricopeptide repeat protein 1 OS=Homo sapiens GN=TTC1 PE=1 SV=1;tr|H0YB37|H0YB37_HUMAN Tetratricopeptide repeat protein 1 (Fragment) OS=Homo sapiens GN=TTC1 PE=1 SV=1			Y+			Y+	0.0899609	0.19051	0.28278	0.1095	0.0434945	0.223001	0.127256	0.268266	0.1667	0.2122	0.00690351	0.359994
Q92973-2	TNPO1	Transportin-1	TNPO1_HUMAN	sp|Q92973-2|TNPO1_HUMAN Isoform 2 of Transportin-1 OS=Homo sapiens GN=TNPO1;sp|Q92973|TNPO1_HUMAN Transportin-1 OS=Homo sapiens GN=TNPO1 PE=1 SV=2;sp|Q92973-3|TNPO1_HUMAN Isoform 3 of Transportin-1 OS=Homo sapiens GN=TNPO1				Y+			0.151588	0.0667477	0.909974	-0.00427914	0.931396	0.00247431	0.0480169	0.0526943	0.187492	0.0557723	0.324547	-0.0338411
Q93009-3	USP7	Ubiquitin carboxyl-terminal hydrolase 7	UBP7_HUMAN	sp|Q93009-3|UBP7_HUMAN Isoform 3 of Ubiquitin carboxyl-terminal hydrolase 7 OS=Homo sapiens GN=USP7;sp|Q93009|UBP7_HUMAN Ubiquitin carboxyl-terminal hydrolase 7 OS=Homo sapiens GN=USP7 PE=1 SV=2;tr|H3BND8|H3BND8_HUMAN Ubiquitin carboxyl-terminal hydrolase	Y+			Y+	Y+	Y+	0.045199	0.071208	0.265319	0.0481291	0.0981229	0.0833025	0.0030533	0.108254	0.00226676	0.122279	0.0151481	0.0823712
Q96A65	EXOC4	Exocyst complex component 4	EXOC4_HUMAN	sp|Q96A65|EXOC4_HUMAN Exocyst complex component 4 OS=Homo sapiens GN=EXOC4 PE=1 SV=1;sp|Q96A65-2|EXOC4_HUMAN Isoform 2 of Exocyst complex component 4 OS=Homo sapiens GN=EXOC4	Y+						0.0400053	0.14302	0.59479	-0.0407681	0.487565	-0.0438809	0.400127	0.0593204	0.0954751	0.105138	0.605816	0.0345764
Q96CN7	ISOC1	Isochorismatase domain-containing protein 1	ISOC1_HUMAN	sp|Q96CN7|ISOC1_HUMAN Isochorismatase domain-containing protein 1 OS=Homo sapiens GN=ISOC1 PE=1 SV=3					Y-		0.985683	-0.00212049	0.790271	0.0255938	0.149057	-0.139699	0.10687	-0.147126	0.030968	-0.190644	0.862251	-0.0170159
Q96EK4	THAP11	THAP domain-containing protein 11	THA11_HUMAN	sp|Q96EK4|THA11_HUMAN THAP domain-containing protein 11 OS=Homo sapiens GN=THAP11 PE=1 SV=2				Y+		Y+	0.157673	0.812109	0.250564	0.284324	0.378239	0.0763621	0.0386442	0.218013	0.0773565	0.260155	0.0167248	0.1917
Q96G61	NUDT11	Diphosphoinositol polyphosphate phosphohydrolase 3-beta	NUD11_HUMAN	sp|Q96G61|NUD11_HUMAN Diphosphoinositol polyphosphate phosphohydrolase 3-beta OS=Homo sapiens GN=NUDT11 PE=1 SV=1				Y+	Y+		0.497923	-0.11278	0.670426	0.0585909	0.638976	0.056489	0.0405712	0.233553	0.0467911	0.251076	0.222863	0.145213
P36021	SLC16A2	Monocarboxylate transporter 8	MOT8_HUMAN	sp|P36021|MOT8_HUMAN Monocarboxylate transporter 8 OS=Homo sapiens GN=SLC16A2 PE=1 SV=2			Y+				0.783255	0.0392394	0.410535	0.157115	0.0365341	0.250893	0.683096	0.0957112	0.737099	-0.0344329	0.148599	0.181552
Q96JE9-2	MAP6	Microtubule-associated protein 6	MAP6_HUMAN	sp|Q96JE9-2|MAP6_HUMAN Isoform 2 of Microtubule-associated protein 6 OS=Homo sapiens GN=MAP6;sp|Q96JE9|MAP6_HUMAN Microtubule-associated protein 6 OS=Homo sapiens GN=MAP6 PE=1 SV=2					Y+	Y+	0.747471	-0.0598054	0.620822	0.117626	0.180274	0.222367	0.0787876	0.637769	0.0160061	0.649457	0.0167406	0.694577
Q96K17	BTF3L4	Transcription factor BTF3 homolog 4	BT3L4_HUMAN	sp|Q96K17|BT3L4_HUMAN Transcription factor BTF3 homolog 4 OS=Homo sapiens GN=BTF3L4 PE=1 SV=1;tr|E9PL10|E9PL10_HUMAN Transcription factor BTF3 OS=Homo sapiens GN=BTF3L4 PE=1 SV=1;sp|Q96K17-2|BT3L4_HUMAN Isoform 2 of Transcription factor BTF3 homolog 4 OS=H						Y-	0.225349	-0.0873656	0.214913	-0.117692	0.11951	-0.190501	0.389628	-0.0570135	0.122895	0.0793395	0.0168438	-0.120124
Q96NB2	SFXN2	Sideroflexin-2	SFXN2_HUMAN	sp|Q96NB2|SFXN2_HUMAN Sideroflexin-2 OS=Homo sapiens GN=SFXN2 PE=1 SV=2;tr|R4GMR9|R4GMR9_HUMAN Sideroflexin-2 OS=Homo sapiens GN=SFXN2 PE=1 SV=1;tr|R4GN74|R4GN74_HUMAN Sideroflexin-2 (Fragment) OS=Homo sapiens GN=SFXN2 PE=1 SV=1;tr|R4GNC2|R4GNC2_HUMAN Side					Y-		0.649456	-0.0754158	0.661921	0.0797379	0.151391	-0.365833	0.274784	-0.219695	0.0416591	-0.334427	0.238245	-0.224098
Q9NP58-4	ABCB6	ATP-binding cassette sub-family B member 6, mitochondrial	ABCB6_HUMAN	sp|Q9NP58-4|ABCB6_HUMAN Isoform 2 of ATP-binding cassette sub-family B member 6, mitochondrial OS=Homo sapiens GN=ABCB6;sp|Q9NP58|ABCB6_HUMAN ATP-binding cassette sub-family B member 6, mitochondrial OS=Homo sapiens GN=ABCB6 PE=1 SV=1;tr|H7BXK9|H7BXK9_HUMA			Y+				0.183346	0.220507	0.879243	0.0193515	0.00581003	0.252468	0.488369	0.0617085	0.363991	0.0590935	0.0832401	0.169522
Q96S66	CLCC1	Chloride channel CLIC-like protein 1	CLCC1_HUMAN	sp|Q96S66|CLCC1_HUMAN Chloride channel CLIC-like protein 1 OS=Homo sapiens GN=CLCC1 PE=1 SV=1;sp|Q96S66-4|CLCC1_HUMAN Isoform 4 of Chloride channel CLIC-like protein 1 OS=Homo sapiens GN=CLCC1;sp|Q96S66-3|CLCC1_HUMAN Isoform 3 of Chloride channel CLIC-like						Y+	0.299348	0.160173	0.710398	0.0373793	0.123133	0.18297	0.462163	0.0810356	0.582719	0.0559425	0.0318953	0.280532
Q9P291	ARMCX1	Armadillo repeat-containing X-linked protein 1	ARMX1_HUMAN	sp|Q9P291|ARMX1_HUMAN Armadillo repeat-containing X-linked protein 1 OS=Homo sapiens GN=ARMCX1 PE=1 SV=1			Y+	Y+	Y+	Y+	0.0949761	0.228645	0.350695	0.103905	0.00798683	0.285962	0.00434303	0.418335	0.000340258	0.398865	0.00184629	0.36784
Q96T23-2	RSF1	Remodeling and spacing factor 1	RSF1_HUMAN	sp|Q96T23-2|RSF1_HUMAN Isoform 2 of Remodeling and spacing factor 1 OS=Homo sapiens GN=RSF1;sp|Q96T23|RSF1_HUMAN Remodeling and spacing factor 1 OS=Homo sapiens GN=RSF1 PE=1 SV=2;tr|H0YER1|H0YER1_HUMAN Remodeling and spacing factor 1 (Fragment) OS=Homo sap				Y+			0.842811	-0.0154228	0.219628	0.0912271	0.310608	0.0843039	0.0335557	0.144671	0.0555238	0.154751	0.149899	0.0848889
Q99436	PSMB7	Proteasome subunit beta type-7	PSB7_HUMAN	sp|Q99436|PSB7_HUMAN Proteasome subunit beta type-7 OS=Homo sapiens GN=PSMB7 PE=1 SV=1;tr|Q5TBG5|Q5TBG5_HUMAN Proteasome subunit beta type (Fragment) OS=Homo sapiens GN=PSMB7 PE=1 SV=1;sp|Q99436-2|PSB7_HUMAN Isoform 2 of Proteasome subunit beta type-7 OS=H				Y+	Y+	Y+	0.0713145	0.113975	0.492234	0.0277514	0.0618434	0.0864902	0.0321757	0.128901	0.0267699	0.113548	0.00849991	0.168463
Q96HY7	DHTKD1	Probable 2-oxoglutarate dehydrogenase E1 component DHKTD1, mitochondrial	DHTK1_HUMAN	sp|Q96HY7|DHTK1_HUMAN Probable 2-oxoglutarate dehydrogenase E1 component DHKTD1, mitochondrial OS=Homo sapiens GN=DHTKD1 PE=1 SV=2			Y+	Y+	Y+	Y+	0.221256	0.231317	0.0727308	0.194299	0.0404241	0.304849	0.032361	0.422773	0.00459186	0.512705	0.00347823	0.460236
Q8NAF0	ZNF579	Zinc finger protein 579	ZN579_HUMAN	sp|Q8NAF0|ZN579_HUMAN Zinc finger protein 579 OS=Homo sapiens GN=ZNF579 PE=1 SV=2			Y+				0.374559	-0.162885	0.826195	0.0290666	0.0424582	0.310306	0.262118	0.15396	0.238674	0.116053	0.504499	0.110763
Q9BVV7	TIMM21	Mitochondrial import inner membrane translocase subunit Tim21	TIM21_HUMAN	sp|Q9BVV7|TIM21_HUMAN Mitochondrial import inner membrane translocase subunit Tim21 OS=Homo sapiens GN=TIMM21 PE=1 SV=1	Y+					Y+	0.035518	0.262627	0.448864	0.121475	0.433174	0.0973177	0.593975	0.0436344	0.608061	0.0478463	0.0279615	0.141028
Q9BWD1	ACAT2	Acetyl-CoA acetyltransferase, cytosolic	THIC_HUMAN	sp|Q9BWD1|THIC_HUMAN Acetyl-CoA acetyltransferase, cytosolic OS=Homo sapiens GN=ACAT2 PE=1 SV=2;sp|Q9BWD1-2|THIC_HUMAN Isoform 2 of Acetyl-CoA acetyltransferase, cytosolic OS=Homo sapiens GN=ACAT2					Y+	Y+	0.529409	0.073081	0.911458	-0.0134959	0.503015	-0.0999742	0.099017	0.25809	0.0428266	0.475114	0.0391095	0.367321
Q9BX40	LSM14B	Protein LSM14 homolog B	LS14B_HUMAN	sp|Q9BX40|LS14B_HUMAN Protein LSM14 homolog B OS=Homo sapiens GN=LSM14B PE=1 SV=1;tr|Q5TBQ0|Q5TBQ0_HUMAN Protein LSM14 homolog B (Fragment) OS=Homo sapiens GN=LSM14B PE=1 SV=1;tr|Q5TBQ1|Q5TBQ1_HUMAN Protein LSM14 homolog B (Fragment) OS=Homo sapiens GN=LSM					Y+	Y+	0.959181	-0.00613165	0.259678	0.152011	0.348271	0.0931816	0.0605449	0.231656	0.0461679	0.276121	0.0307896	0.22272
O15484	CAPN5	Calpain-5	CAN5_HUMAN	sp|O15484|CAN5_HUMAN Calpain-5 OS=Homo sapiens GN=CAPN5 PE=1 SV=2;tr|E7EV01|E7EV01_HUMAN Calpain-5 OS=Homo sapiens GN=CAPN5 PE=1 SV=2;tr|E9PS73|E9PS73_HUMAN Calpain-5 (Fragment) OS=Homo sapiens GN=CAPN5 PE=1 SV=1			Y+			Y+	0.398119	0.0788002	0.155774	0.201058	0.0369028	0.315864	0.240196	0.15466	0.248368	0.147087	0.0447695	0.283192
Q9BZE4	GTPBP4	Nucleolar GTP-binding protein 1	NOG1_HUMAN	sp|Q9BZE4|NOG1_HUMAN Nucleolar GTP-binding protein 1 OS=Homo sapiens GN=GTPBP4 PE=1 SV=3;sp|Q9BZE4-2|NOG1_HUMAN Isoform 2 of Nucleolar GTP-binding protein 1 OS=Homo sapiens GN=GTPBP4;sp|Q9BZE4-3|NOG1_HUMAN Isoform 3 of Nucleolar GTP-binding protein 1 OS=Ho	Y+						0.0312148	0.226578	0.118117	-0.0959616	0.424935	0.0648828	0.496484	0.0421958	0.509658	0.0385408	0.436073	0.0412793
Q9BZZ5-2	API5	Apoptosis inhibitor 5	API5_HUMAN	sp|Q9BZZ5-2|API5_HUMAN Isoform 2 of Apoptosis inhibitor 5 OS=Homo sapiens GN=API5;tr|G3V1C3|G3V1C3_HUMAN Apoptosis inhibitor 5 OS=Homo sapiens GN=API5 PE=1 SV=1;sp|Q9BZZ5|API5_HUMAN Apoptosis inhibitor 5 OS=Homo sapiens GN=API5 PE=1 SV=3;sp|Q9BZZ5-3|API5_H						Y-	0.0773197	0.15646	0.995644	-0.0002985	0.241435	-0.058723	0.122081	-0.0510359	0.569334	-0.0233212	0.0151744	-0.13812
Q9C040	TRIM2	Tripartite motif-containing protein 2	TRIM2_HUMAN	sp|Q9C040|TRIM2_HUMAN Tripartite motif-containing protein 2 OS=Homo sapiens GN=TRIM2 PE=1 SV=1;sp|Q9C040-2|TRIM2_HUMAN Isoform 2 of Tripartite motif-containing protein 2 OS=Homo sapiens GN=TRIM2;tr|A0A0J9YX34|A0A0J9YX34_HUMAN Tripartite motif-containing pr						Y+	0.995104	0.000920773	0.459388	0.140813	0.268325	0.179505	0.116963	0.284321	0.0655748	0.323212	0.0350734	0.321947
Q9GZT8-2	NIF3L1	NIF3-like protein 1	NIF3L_HUMAN	sp|Q9GZT8-2|NIF3L_HUMAN Isoform 2 of NIF3-like protein 1 OS=Homo sapiens GN=NIF3L1;sp|Q9GZT8|NIF3L_HUMAN NIF3-like protein 1 OS=Homo sapiens GN=NIF3L1 PE=1 SV=2	Y+						0.0391581	0.0896082	0.854591	0.0117049	0.803075	-0.0131354	0.326072	0.0430255	0.292907	0.0629258	0.443071	0.0502548
Q9GZT9-2	EGLN1	Egl nine homolog 1	EGLN1_HUMAN	sp|Q9GZT9-2|EGLN1_HUMAN Isoform 2 of Egl nine homolog 1 OS=Homo sapiens GN=EGLN1;sp|Q9GZT9|EGLN1_HUMAN Egl nine homolog 1 OS=Homo sapiens GN=EGLN1 PE=1 SV=1;sp|Q9GZT9-3|EGLN1_HUMAN Isoform 3 of Egl nine homolog 1 OS=Homo sapiens GN=EGLN1						Y+	0.763801	-0.0293651	0.325763	0.106806	0.176988	0.162294	0.3049	0.188947	0.296668	0.174052	0.0417269	0.312398
Q9H0X4	FAM234A	Protein FAM234A	F234A_HUMAN	sp|Q9H0X4|F234A_HUMAN Protein FAM234A OS=Homo sapiens GN=FAM234A PE=1 SV=1;tr|C9JP72|C9JP72_HUMAN Protein FAM234A (Fragment) OS=Homo sapiens GN=FAM234A PE=4 SV=1;tr|H7C2U8|H7C2U8_HUMAN Protein FAM234A (Fragment) OS=Homo sapiens GN=FAM234A PE=1 SV=1;tr|C9J3						Y+	0.0969406	0.225652	0.555317	0.0959024	0.136276	0.235947	0.0914918	0.243667	0.130828	0.239371	0.0108259	0.363642
Q9H1P3-2	OSBPL2	Oxysterol-binding protein-related protein 2	OSBL2_HUMAN	sp|Q9H1P3-2|OSBL2_HUMAN Isoform 2 of Oxysterol-binding protein-related protein 2 OS=Homo sapiens GN=OSBPL2;sp|Q9H1P3|OSBL2_HUMAN Oxysterol-binding protein-related protein 2 OS=Homo sapiens GN=OSBPL2 PE=1 SV=1;tr|A0A087WTV1|A0A087WTV1_HUMAN Oxysterol-bindin	Y+				Y+		0.0456569	0.355181	0.580946	0.036649	0.418619	0.0814412	0.0713924	0.2737	0.0237991	0.353796	0.222547	0.22473
Q9H1Z4-2	WDR13	WD repeat-containing protein 13	WDR13_HUMAN	sp|Q9H1Z4-2|WDR13_HUMAN Isoform 2 of WD repeat-containing protein 13 OS=Homo sapiens GN=WDR13;sp|Q9H1Z4|WDR13_HUMAN WD repeat-containing protein 13 OS=Homo sapiens GN=WDR13 PE=1 SV=2						Y+	0.338766	0.257847	0.244529	0.275994	0.240936	0.363605	0.266733	0.334229	0.293696	0.352376	0.0343411	0.612534
Q9H2C0	GAN	Gigaxonin	GAN_HUMAN	sp|Q9H2C0|GAN_HUMAN Gigaxonin OS=Homo sapiens GN=GAN PE=1 SV=1				Y+			0.163543	0.388197	0.431102	0.186771	0.405422	0.276515	0.0321712	0.595079	0.132362	0.509628	0.267987	0.381156
Q9H2P9-3	DPH5	Diphthine methyl ester synthase	DPH5_HUMAN	sp|Q9H2P9-3|DPH5_HUMAN Isoform 3 of Diphthine methyl ester synthase OS=Homo sapiens GN=DPH5;sp|Q9H2P9-2|DPH5_HUMAN Isoform 2 of Diphthine methyl ester synthase OS=Homo sapiens GN=DPH5;sp|Q9H2P9-6|DPH5_HUMAN Isoform 6 of Diphthine methyl ester synthase OS=H						Y+	0.121624	0.32865	0.604169	0.147722	0.919067	0.0292253	0.10669	0.231496	0.211477	0.299373	0.0217215	0.543039
Q9H2U1-3	DHX36	ATP-dependent DNA/RNA helicase DHX36	DHX36_HUMAN	sp|Q9H2U1-3|DHX36_HUMAN Isoform 3 of ATP-dependent RNA helicase DHX36 OS=Homo sapiens GN=DHX36;sp|Q9H2U1-2|DHX36_HUMAN Isoform 2 of ATP-dependent RNA helicase DHX36 OS=Homo sapiens GN=DHX36;sp|Q9H2U1|DHX36_HUMAN ATP-dependent RNA helicase DHX36 OS=Homo sap				Y+		Y+	0.655094	-0.0219121	0.504932	-0.0446134	0.384037	0.0617933	0.0170811	0.0833392	0.067143	0.106358	0.0253929	0.0838552
Q9H3K2	GHITM	Growth hormone-inducible transmembrane protein	GHITM_HUMAN	sp|Q9H3K2|GHITM_HUMAN Growth hormone-inducible transmembrane protein OS=Homo sapiens GN=GHITM PE=1 SV=2	Y+						0.0227606	0.25033	0.532871	0.033145	0.100242	0.120404	0.453724	0.10573	0.144624	0.20114	0.229491	0.143348
Q9HB07	MYG1	MYG1 exonuclease	MYG1_HUMAN	sp|Q9HB07|MYG1_HUMAN UPF0160 protein MYG1, mitochondrial OS=Homo sapiens GN=C12orf10 PE=1 SV=2;tr|F8VR84|F8VR84_HUMAN UPF0160 protein MYG1, mitochondrial OS=Homo sapiens GN=C12orf10 PE=1 SV=1;tr|F8VQQ3|F8VQQ3_HUMAN UPF0160 protein MYG1, mitochondrial OS=Ho						Y+	0.817635	0.0173297	0.749216	0.0162768	0.953099	-0.00220156	0.0692626	0.0926046	0.0949325	0.0999389	0.0214333	0.121803
Q53GG5-2	PDLIM3	PDZ and LIM domain protein 3	PDLI3_HUMAN	sp|Q53GG5-2|PDLI3_HUMAN Isoform 2 of PDZ and LIM domain protein 3 OS=Homo sapiens GN=PDLIM3;tr|A0A0A0MQY0|A0A0A0MQY0_HUMAN PDZ and LIM domain protein 3 OS=Homo sapiens GN=PDLIM3 PE=1 SV=1;sp|Q53GG5|PDLI3_HUMAN PDZ and LIM domain protein 3 OS=Homo sapiens G			Y+				0.701707	-0.0394464	0.755116	0.0610127	0.0279366	0.338107	0.0866518	0.30412	0.120486	0.323688	0.0966723	0.307294
Q8IWJ2	GCC2	GRIP and coiled-coil domain-containing protein 2	GCC2_HUMAN	tr|B8ZZW2|B8ZZW2_HUMAN GRIP and coiled-coil domain-containing protein 2 (Fragment) OS=Homo sapiens GN=GCC2 PE=1 SV=1;sp|Q8IWJ2|GCC2_HUMAN GRIP and coiled-coil domain-containing protein 2 OS=Homo sapiens GN=GCC2 PE=1 SV=4			Y+				0.242071	0.195723	0.172233	0.451449	0.0139963	0.355473	0.615829	0.180117	0.292855	0.289912	0.193053	0.400608
Q9HDC9	APMAP	Adipocyte plasma membrane-associated protein	APMAP_HUMAN	sp|Q9HDC9|APMAP_HUMAN Adipocyte plasma membrane-associated protein OS=Homo sapiens GN=APMAP PE=1 SV=2;tr|H0Y512|H0Y512_HUMAN Adipocyte plasma membrane-associated protein (Fragment) OS=Homo sapiens GN=APMAP PE=1 SV=1;sp|Q9HDC9-2|APMAP_HUMAN Isoform 2 of Adi	Y+			Y+	Y+	Y+	0.026668	0.0909781	0.731028	-0.0181494	0.0572969	0.0614347	0.0108674	0.124817	0.0400087	0.132979	0.0277095	0.156285
Q9C0B0	UNK	RING finger protein unkempt homolog	UNK_HUMAN	tr|K7EQ93|K7EQ93_HUMAN RING finger protein unkempt homolog (Fragment) OS=Homo sapiens GN=UNK PE=1 SV=1;sp|Q9C0B0|UNK_HUMAN RING finger protein unkempt homolog OS=Homo sapiens GN=UNK PE=1 SV=2			Y+		Y+	Y+	0.189222	0.151438	0.0985362	0.229331	0.0235727	0.364836	0.0932906	0.35686	0.0116546	0.397651	0.00167375	0.506343
Q9NP66	HMG20A	High mobility group protein 20A	HM20A_HUMAN	sp|Q9NP66|HM20A_HUMAN High mobility group protein 20A OS=Homo sapiens GN=HMG20A PE=1 SV=1;tr|H0YKL0|H0YKL0_HUMAN High mobility group protein 20A (Fragment) OS=Homo sapiens GN=HMG20A PE=1 SV=1						Y+	0.167916	0.114304	0.17195	0.10633	0.562052	0.0474477	0.124166	0.0888295	0.119536	0.156456	0.0416482	0.125696
Q9NQ88	TIGAR	Fructose-2,6-bisphosphatase TIGAR	TIGAR_HUMAN	sp|Q9NQ88|TIGAR_HUMAN Fructose-2,6-bisphosphatase TIGAR OS=Homo sapiens GN=TIGAR PE=1 SV=1;tr|A0A0U1RQD1|A0A0U1RQD1_HUMAN Chromosome 12 open reading frame 5, isoform CRA_b OS=Homo sapiens GN=TIGAR PE=1 SV=1	Y+			Y+			0.0264209	0.395781	0.840165	0.0257413	0.695133	0.0613446	0.0419835	0.264568	0.330247	0.170528	0.35173	0.149829
Q9NRX4	PHPT1	14 kDa phosphohistidine phosphatase	PHP14_HUMAN	sp|Q9NRX4|PHP14_HUMAN 14 kDa phosphohistidine phosphatase OS=Homo sapiens GN=PHPT1 PE=1 SV=1;sp|Q9NRX4-2|PHP14_HUMAN Isoform 2 of 14 kDa phosphohistidine phosphatase OS=Homo sapiens GN=PHPT1						Y+	0.91516	0.0133862	0.295585	0.197684	0.655802	0.0775704	0.257623	0.192562	0.301652	0.155756	0.0437431	0.352589
Q9NRY4	ARHGAP35	Rho GTPase-activating protein 35	RHG35_HUMAN	sp|Q9NRY4|RHG35_HUMAN Rho GTPase-activating protein 35 OS=Homo sapiens GN=ARHGAP35 PE=1 SV=3				Y+	Y+		0.18558	-0.0937209	0.553704	-0.0398316	0.742431	0.0185699	0.0361178	0.137713	0.0495083	0.163695	0.193468	0.0915146
Q9NVE7	PANK4	4'-phosphopantetheine phosphatase	PANK4_HUMAN	sp|Q9NVE7|PANK4_HUMAN Pantothenate kinase 4 OS=Homo sapiens GN=PANK4 PE=1 SV=1;tr|A0A0G2JR38|A0A0G2JR38_HUMAN Pantothenate kinase 4 OS=Homo sapiens GN=PANK4 PE=1 SV=1;tr|E9PHT6|E9PHT6_HUMAN Pantothenate kinase 4 (Fragment) OS=Homo sapiens GN=PANK4 PE=1 SV=				Y+	Y+		0.413911	-0.154259	0.738445	-0.0665545	0.595516	-0.0840836	0.0412029	0.3234	0.0420896	0.445498	0.427638	0.204168
Q9NVH0-2	EXD2	Exonuclease 3'-5' domain-containing protein 2	EXD2_HUMAN	sp|Q9NVH0-2|EXD2_HUMAN Isoform 2 of Exonuclease 3-5 domain-containing protein 2 OS=Homo sapiens GN=EXD2;sp|Q9NVH0|EXD2_HUMAN Exonuclease 3-5 domain-containing protein 2 OS=Homo sapiens GN=EXD2 PE=1 SV=2	Y+						0.0485642	0.140547	0.705707	0.0229373	0.511355	0.0475202	0.194186	0.113522	0.363245	0.127504	0.208575	0.135281
O43678	NDUFA2	NADH dehydrogenase [ubiquinone] 1 alpha subcomplex subunit 2	NDUA2_HUMAN	sp|O43678|NDUA2_HUMAN NADH dehydrogenase [ubiquinone] 1 alpha subcomplex subunit 2 OS=Homo sapiens GN=NDUFA2 PE=1 SV=3;sp|O43678-2|NDUA2_HUMAN Isoform 2 of NADH dehydrogenase [ubiquinone] 1 alpha subcomplex subunit 2 OS=Homo sapiens GN=NDUFA2			Y+				0.503247	-0.051959	0.77247	0.0601087	0.0339207	0.422961	0.657224	0.0396433	0.0630751	0.21471	0.0785351	0.240191
Q9NX62	BPNT2	Golgi-resident adenosine 3',5'-bisphosphate 3'-phosphatase	IMPA3_HUMAN	sp|Q9NX62|IMPA3_HUMAN Inositol monophosphatase 3 OS=Homo sapiens GN=IMPAD1 PE=1 SV=1	Y+						0.0445907	0.239116	0.841019	0.0178914	0.639255	-0.0519571	0.286586	-0.111674	0.903072	-0.0138063	0.476981	-0.0694871
Q9NZ32	ACTR10	Actin-related protein 10	ARP10_HUMAN	sp|Q9NZ32|ARP10_HUMAN Actin-related protein 10 OS=Homo sapiens GN=ACTR10 PE=1 SV=1;tr|V9GYX7|V9GYX7_HUMAN Actin-related protein 10 (Fragment) OS=Homo sapiens GN=ACTR10 PE=1 SV=1				Y+			0.409029	0.0424867	0.737875	-0.0302434	0.955475	0.0032382	0.028533	0.150369	0.0676857	0.166729	0.137203	0.123577
Q9NZI7-4	UBP1	Upstream-binding protein 1	UBIP1_HUMAN	sp|Q9NZI7-4|UBIP1_HUMAN Isoform 2 of Upstream-binding protein 1 OS=Homo sapiens GN=UBP1;sp|Q9NZI7|UBIP1_HUMAN Upstream-binding protein 1 OS=Homo sapiens GN=UBP1 PE=1 SV=1;tr|F8WEP8|F8WEP8_HUMAN Upstream-binding protein 1 OS=Homo sapiens GN=UBP1 PE=1 SV=1				Y-	Y-		0.0898039	-0.140209	0.728205	-0.0544057	0.0633216	-0.215817	0.00661343	-0.331421	0.0183288	-0.307021	0.167599	-0.268342
Q9NZJ4	SACS	Sacsin	SACS_HUMAN	sp|Q9NZJ4|SACS_HUMAN Sacsin OS=Homo sapiens GN=SACS PE=1 SV=2;sp|Q9NZJ4-2|SACS_HUMAN Isoform 2 of Sacsin OS=Homo sapiens GN=SACS				Y+			0.0850229	0.248344	0.657688	0.0472481	0.784559	-0.0196326	0.0352128	0.342556	0.0568015	0.294901	0.0556899	0.330864
Q8NDW4	ZNF248	Zinc finger protein 248	ZN248_HUMAN	sp|Q8NDW4|ZN248_HUMAN Zinc finger protein 248 OS=Homo sapiens GN=ZNF248 PE=1 SV=1			Y+			Y+	0.330033	0.150063	0.830807	-0.0624471	0.0143178	0.426371	0.185403	0.23576	0.11984	0.288891	0.0223446	0.467006
Q9P0V3	SH3BP4	SH3 domain-binding protein 4	SH3B4_HUMAN	sp|Q9P0V3|SH3B4_HUMAN SH3 domain-binding protein 4 OS=Homo sapiens GN=SH3BP4 PE=1 SV=1;sp|Q9P0V3-2|SH3B4_HUMAN Isoform 2 of SH3 domain-binding protein 4 OS=Homo sapiens GN=SH3BP4						Y+	0.256154	0.160396	0.221182	0.188768	0.38373	0.157173	0.110921	0.434332	0.223639	0.330749	0.0108648	0.544429
Q92743	HTRA1	Serine protease HTRA1	HTRA1_HUMAN	sp|Q92743|HTRA1_HUMAN Serine protease HTRA1 OS=Homo sapiens GN=HTRA1 PE=1 SV=1			Y+		Y+		0.0959941	0.294291	0.0905923	0.36013	0.0161987	0.473658	0.143583	0.462172	0.0273774	0.588597	0.0862788	0.738959
Q9UBD5	ORC3	Origin recognition complex subunit 3	ORC3_HUMAN	sp|Q9UBD5|ORC3_HUMAN Origin recognition complex subunit 3 OS=Homo sapiens GN=ORC3 PE=1 SV=1;sp|Q9UBD5-2|ORC3_HUMAN Isoform 2 of Origin recognition complex subunit 3 OS=Homo sapiens GN=ORC3;sp|Q9UBD5-3|ORC3_HUMAN Isoform 3 of Origin recognition complex subu					Y-	Y-	0.454232	0.10842	0.705829	0.0773878	0.597068	0.105076	0.127623	-0.200803	0.0371487	-0.24549	0.0246007	-0.257497
Q9UBF2	COPG2	Coatomer subunit gamma-2	COPG2_HUMAN	sp|Q9UBF2|COPG2_HUMAN Coatomer subunit gamma-2 OS=Homo sapiens GN=COPG2 PE=1 SV=1;sp|Q9UBF2-2|COPG2_HUMAN Isoform 2 of Coatomer subunit gamma-2 OS=Homo sapiens GN=COPG2				Y+			0.0960242	-0.0875735	0.193873	0.056314	0.20549	0.0785332	0.0330758	0.126453	0.193465	0.0735245	0.0540047	0.143612
Q9UDT6	CLIP2	CAP-Gly domain-containing linker protein 2	CLIP2_HUMAN	sp|Q9UDT6|CLIP2_HUMAN CAP-Gly domain-containing linker protein 2 OS=Homo sapiens GN=CLIP2 PE=1 SV=1;sp|Q9UDT6-2|CLIP2_HUMAN Isoform 2 of CAP-Gly domain-containing linker protein 2 OS=Homo sapiens GN=CLIP2					Y+		0.704922	-0.0567298	0.697673	0.0730748	0.233621	0.171011	0.0963981	0.285806	0.0405602	0.392379	0.106601	0.284384
Q9UDW1	UQCR10	Cytochrome b-c1 complex subunit 9	QCR9_HUMAN	sp|Q9UDW1|QCR9_HUMAN Cytochrome b-c1 complex subunit 9 OS=Homo sapiens GN=UQCR10 PE=1 SV=3;sp|Q9UDW1-2|QCR9_HUMAN Isoform 2 of Cytochrome b-c1 complex subunit 9 OS=Homo sapiens GN=UQCR10						Y+	0.254088	0.112645	0.49959	0.125258	0.24182	0.166458	0.238679	0.160434	0.163271	0.280081	0.0168798	0.312362
Q9UHD9	UBQLN2	Ubiquilin-2	UBQL2_HUMAN	sp|Q9UHD9|UBQL2_HUMAN Ubiquilin-2 OS=Homo sapiens GN=UBQLN2 PE=1 SV=2					Y+		0.782734	0.0169415	0.96568	-0.00503874	0.973946	0.00287771	0.125367	0.100876	0.0445771	0.147895	0.324363	0.0982261
Q9UJW0	DCTN4	Dynactin subunit 4	DCTN4_HUMAN	sp|Q9UJW0|DCTN4_HUMAN Dynactin subunit 4 OS=Homo sapiens GN=DCTN4 PE=1 SV=1;sp|Q9UJW0-2|DCTN4_HUMAN Isoform 2 of Dynactin subunit 4 OS=Homo sapiens GN=DCTN4;sp|Q9UJW0-3|DCTN4_HUMAN Isoform 3 of Dynactin subunit 4 OS=Homo sapiens GN=DCTN4					Y+		0.899776	0.00502205	0.813339	-0.0165286	0.782265	-0.0134397	0.084932	0.204497	0.0438913	0.16728	0.0723088	0.16709
Q9UK41	VPS28	Vacuolar protein sorting-associated protein 28 homolog	VPS28_HUMAN	sp|Q9UK41|VPS28_HUMAN Vacuolar protein sorting-associated protein 28 homolog OS=Homo sapiens GN=VPS28 PE=1 SV=1;tr|E9PQR7|E9PQR7_HUMAN Vacuolar protein sorting-associated protein 28 homolog (Fragment) OS=Homo sapiens GN=VPS28 PE=1 SV=1;sp|Q9UK41-2|VPS28_HU						Y+	0.279446	0.174185	0.23721	0.206024	0.317866	0.183086	0.280116	0.191388	0.0771717	0.321747	0.00746339	0.45786
Q9UK45	LSM7	U6 snRNA-associated Sm-like protein LSm7	LSM7_HUMAN	sp|Q9UK45|LSM7_HUMAN U6 snRNA-associated Sm-like protein LSm7 OS=Homo sapiens GN=LSM7 PE=1 SV=1;tr|A0A087X2I5|A0A087X2I5_HUMAN U6 snRNA-associated Sm-like protein LSm7 OS=Homo sapiens GN=LSM7 PE=1 SV=1						Y-	0.359442	0.0733395	0.256791	0.101116	0.797146	-0.0251141	0.288003	-0.0723591	0.299838	-0.0655227	0.0306937	-0.16193
Q9UKZ1	CNOT11	CCR4-NOT transcription complex subunit 11	CNO11_HUMAN	sp|Q9UKZ1|CNO11_HUMAN CCR4-NOT transcription complex subunit 11 OS=Homo sapiens GN=CNOT11 PE=1 SV=1;tr|H7C0C7|H7C0C7_HUMAN CCR4-NOT transcription complex subunit 11 (Fragment) OS=Homo sapiens GN=CNOT11 PE=1 SV=1				Y+			0.223506	0.265765	0.645953	0.133745	0.739531	-0.0831077	0.0294217	0.334583	0.133961	0.197673	0.0557753	0.403642
Q9UL18	AGO1	Protein argonaute-1	AGO1_HUMAN	sp|Q9UL18|AGO1_HUMAN Protein argonaute-1 OS=Homo sapiens GN=AGO1 PE=1 SV=3;tr|Q5TA58|Q5TA58_HUMAN Protein argonaute-1 OS=Homo sapiens GN=AGO1 PE=1 SV=1				Y+	Y+		0.639729	-0.0512409	0.831552	-0.0152855	0.0507876	0.103593	0.0471004	0.189614	0.00919832	0.225311	0.346039	0.0687413
Q9UMY1	NOL7	Nucleolar protein 7	NOL7_HUMAN	sp|Q9UMY1|NOL7_HUMAN Nucleolar protein 7 OS=Homo sapiens GN=NOL7 PE=1 SV=2;tr|H7C2B1|H7C2B1_HUMAN Nucleolar protein 7 (Fragment) OS=Homo sapiens GN=NOL7 PE=1 SV=1;sp|Q9UMY1-2|NOL7_HUMAN Isoform 2 of Nucleolar protein 7 OS=Homo sapiens GN=NOL7				Y-	Y-		0.40894	0.11043	0.0891371	-0.114616	0.348239	-0.0890799	0.0384481	-0.166497	0.0407113	-0.19607	0.0744865	-0.130149
Q9UN37	VPS4A	Vacuolar protein sorting-associated protein 4A	VPS4A_HUMAN	sp|Q9UN37|VPS4A_HUMAN Vacuolar protein sorting-associated protein 4A OS=Homo sapiens GN=VPS4A PE=1 SV=1;tr|I3L4J1|I3L4J1_HUMAN Uncharacterized protein (Fragment) OS=Homo sapiens PE=1 SV=3						Y+	0.510346	0.0383358	0.465196	0.0379624	0.0984194	0.104473	0.075336	0.10286	0.285478	0.105834	0.022175	0.146325
Q9UNF0-2	PACSIN2	Protein kinase C and casein kinase substrate in neurons protein 2	PACN2_HUMAN	sp|Q9UNF0-2|PACN2_HUMAN Isoform 2 of Protein kinase C and casein kinase substrate in neurons protein 2 OS=Homo sapiens GN=PACSIN2;sp|Q9UNF0|PACN2_HUMAN Protein kinase C and casein kinase substrate in neurons protein 2 OS=Homo sapiens GN=PACSIN2 PE=1 SV=2;t						Y+	0.591188	0.0624943	0.641969	0.0290031	0.134396	0.131606	0.52892	0.0659418	0.261378	0.0817304	0.0166548	0.172671
Q9UNM6	PSMD13	26S proteasome non-ATPase regulatory subunit 13	PSD13_HUMAN	sp|Q9UNM6|PSD13_HUMAN 26S proteasome non-ATPase regulatory subunit 13 OS=Homo sapiens GN=PSMD13 PE=1 SV=2;sp|Q9UNM6-2|PSD13_HUMAN Isoform 2 of 26S proteasome non-ATPase regulatory subunit 13 OS=Homo sapiens GN=PSMD13;tr|J3KNQ3|J3KNQ3_HUMAN 26S proteasome n						Y+	0.22009	0.0442071	0.999355	-3.19481e-05	0.645617	-0.0155048	0.103576	0.0493608	0.313231	0.0336351	0.00513167	0.0344524
Q9UNS2	COPS3	COP9 signalosome complex subunit 3	CSN3_HUMAN	sp|Q9UNS2|CSN3_HUMAN COP9 signalosome complex subunit 3 OS=Homo sapiens GN=COPS3 PE=1 SV=3;sp|Q9UNS2-2|CSN3_HUMAN Isoform 2 of COP9 signalosome complex subunit 3 OS=Homo sapiens GN=COPS3;tr|H7C3P9|H7C3P9_HUMAN COP9 signalosome complex subunit 3 OS=Homo sap				Y+	Y+		0.721655	0.0147562	0.23735	0.0506678	0.147334	0.0672078	0.0191041	0.117078	0.011434	0.110357	0.242166	0.0759754
Q9UNW9	NOVA2	RNA-binding protein Nova-2	NOVA2_HUMAN	sp|Q9UNW9|NOVA2_HUMAN RNA-binding protein Nova-2 OS=Homo sapiens GN=NOVA2 PE=1 SV=1					Y+		0.684578	-0.0884728	0.898071	0.0271759	0.996436	0.000957489	0.0727425	0.300618	0.0253531	0.412656	0.357726	0.209708
Q9Y2L1	DIS3	Exosome complex exonuclease RRP44	RRP44_HUMAN	sp|Q9Y2L1|RRP44_HUMAN Exosome complex exonuclease RRP44 OS=Homo sapiens GN=DIS3 PE=1 SV=2;tr|G3V1J5|G3V1J5_HUMAN Exosome complex exonuclease RRP44 OS=Homo sapiens GN=DIS3 PE=1 SV=1;sp|Q9Y2L1-2|RRP44_HUMAN Isoform 2 of Exosome complex exonuclease RRP44 OS=H		Y-					0.30447	0.0903597	0.0255418	-0.114826	0.687216	-0.0300879	0.966918	0.00203943	0.679471	0.0188508	0.368609	0.0463157
Q9Y2Z4	YARS2	Tyrosine--tRNA ligase, mitochondrial	SYYM_HUMAN	sp|Q9Y2Z4|SYYM_HUMAN Tyrosine--tRNA ligase, mitochondrial OS=Homo sapiens GN=YARS2 PE=1 SV=2	Y+						0.0122596	0.33809	0.646527	0.0542231	0.426865	0.104579	0.743117	0.04638	0.387439	0.0780773	0.289098	0.0795283
Q9Y333	LSM2	U6 snRNA-associated Sm-like protein LSm2	LSM2_HUMAN	sp|Q9Y333|LSM2_HUMAN U6 snRNA-associated Sm-like protein LSm2 OS=Homo sapiens GN=LSM2 PE=1 SV=1	Y-						0.0359887	-0.133461	0.678172	-0.0234561	0.154813	-0.0782146	0.71881	0.0118632	0.641951	-0.0235324	0.640339	-0.0221195
Q9Y3B9	RRP15	RRP15-like protein	RRP15_HUMAN	sp|Q9Y3B9|RRP15_HUMAN RRP15-like protein OS=Homo sapiens GN=RRP15 PE=1 SV=2	Y+						0.0323872	0.21624	0.932457	0.0132122	0.279616	0.0997515	0.457267	0.0933185	0.343116	0.119353	0.0771349	0.206394
Q9Y3P9	RABGAP1	Rab GTPase-activating protein 1	RBGP1_HUMAN	sp|Q9Y3P9|RBGP1_HUMAN Rab GTPase-activating protein 1 OS=Homo sapiens GN=RABGAP1 PE=1 SV=3;sp|Q9Y3P9-2|RBGP1_HUMAN Isoform 2 of Rab GTPase-activating protein 1 OS=Homo sapiens GN=RABGAP1						Y+	0.653947	0.0431356	0.553718	0.0776691	0.182244	0.127737	0.336336	0.101564	0.160871	0.177269	0.0411478	0.207251
O00750	PIK3C2B	Phosphatidylinositol 4-phosphate 3-kinase C2 domain-containing subunit beta	P3C2B_HUMAN	tr|F5GWN5|F5GWN5_HUMAN Phosphatidylinositol 4-phosphate 3-kinase C2 domain-containing subunit beta OS=Homo sapiens GN=PIK3C2B PE=1 SV=1;sp|O00750|P3C2B_HUMAN Phosphatidylinositol 4-phosphate 3-kinase C2 domain-containing subunit beta OS=Homo sapiens GN=PIK			Y+	Y+		Y+	0.156576	0.255075	0.221329	0.325715	0.000996461	0.665469	0.0189471	0.435523	0.0580526	0.460405	0.00278357	0.584398
Q9Y4W2-3	LAS1L	Ribosomal biogenesis protein LAS1L	LAS1L_HUMAN	sp|Q9Y4W2-3|LAS1L_HUMAN Isoform 3 of Ribosomal biogenesis protein LAS1L OS=Homo sapiens GN=LAS1L;sp|Q9Y4W2-2|LAS1L_HUMAN Isoform 2 of Ribosomal biogenesis protein LAS1L OS=Homo sapiens GN=LAS1L;sp|Q9Y4W2|LAS1L_HUMAN Ribosomal biogenesis protein LAS1L OS=Ho						Y-	0.601639	-0.0209646	0.434592	-0.0712504	0.248798	-0.0792427	0.311194	-0.0840635	0.312081	-0.063561	0.029808	-0.100836
Q96SK2-3	TMEM209	Transmembrane protein 209	TM209_HUMAN	sp|Q96SK2-3|TM209_HUMAN Isoform 3 of Transmembrane protein 209 OS=Homo sapiens GN=TMEM209;sp|Q96SK2-2|TM209_HUMAN Isoform 2 of Transmembrane protein 209 OS=Homo sapiens GN=TMEM209;sp|Q96SK2|TM209_HUMAN Transmembrane protein 209 OS=Homo sapiens GN=TMEM209 P	Y+		Y+	Y+			0.0274183	0.612875	0.720055	-0.368052	0.0145551	2.00306	0.000898797	0.977161	0.144771	1.07537	0.0953255	1.07862
Q9Y5V3	MAGED1	Melanoma-associated antigen D1	MAGD1_HUMAN	sp|Q9Y5V3|MAGD1_HUMAN Melanoma-associated antigen D1 OS=Homo sapiens GN=MAGED1 PE=1 SV=3;sp|Q9Y5V3-2|MAGD1_HUMAN Isoform 2 of Melanoma-associated antigen D1 OS=Homo sapiens GN=MAGED1				Y+			0.608715	-0.107634	0.456472	0.0753536	0.935161	0.0111952	0.0302751	0.209559	0.0964735	0.175071	0.213667	0.156334
Q9Y679-2	AUP1	Lipid droplet-regulating VLDL assembly factor AUP1	AUP1_HUMAN	sp|Q9Y679-2|AUP1_HUMAN Isoform Short of Ancient ubiquitous protein 1 OS=Homo sapiens GN=AUP1;sp|Q9Y679|AUP1_HUMAN Ancient ubiquitous protein 1 OS=Homo sapiens GN=AUP1 PE=1 SV=1;sp|Q9Y679-3|AUP1_HUMAN Isoform 3 of Ancient ubiquitous protein 1 OS=Homo sapien	Y+						0.00183255	0.156585	0.450675	0.0778756	0.722045	-0.0325336	0.170282	0.137587	0.875801	0.0156164	0.0952032	0.103692
Q9Y6G9	DYNC1LI1	Cytoplasmic dynein 1 light intermediate chain 1	DC1L1_HUMAN	sp|Q9Y6G9|DC1L1_HUMAN Cytoplasmic dynein 1 light intermediate chain 1 OS=Homo sapiens GN=DYNC1LI1 PE=1 SV=3;tr|E9PHI6|E9PHI6_HUMAN Cytoplasmic dynein 1 light intermediate chain 1 OS=Homo sapiens GN=DYNC1LI1 PE=1 SV=1				Y+	Y+		0.542319	0.0322375	0.59949	0.0476923	0.413308	0.058907	0.0166144	0.187657	0.010553	0.244207	0.148202	0.124493
